# Supplementary material for: A Mitogenomic Phylogeny of Living Primates
Source: PLoS One. 2013 Jul 16;8(7):e69504. doi: 10.1371/journal.pone.0069504 (PMC3713065; doi:10.1371/journal.pone.0069504)
Supplement: Table S1 — Information on the studied species including mt genome length along with accession numbers for GenBank and the European Nucleotide Archive. (XLS) [file pone.0069504.s001.xls]

## Sheet: Tabelle1
Taxon	length (bp)	GenBank	ENA_SRA
Otolemur crassicaudatus	16872	AB371093	-
Galago moholi	16650	KC757396	ERS243069
Galago senegalensis	16795	AB371092	-
Perodicticus edwardsi	16618	KC757407	ERS243080
Perodicticus potto	16638	AB371095	-
Nycticebus bengalensis	16735	KC757405	ERS243078
Nycticebus coucang	16764	AJ309867	-
Loris lydekkerianus	16791	KC757402	ERS243075
Loris tardigradus	16776	AB371094	-
Prolemur simus	16765	KC757408	ERS243081
Hapalemur griseus	16878	KC757397	ERS243070
Lemur catta	17036	AJ421451	-
Eulemur rufus	16280	KC757395	ERS243068
Eulemur fulvus	17118	AB371087	-
Eulemur fulvus	17126	AB371086	-
Eulemur mongoz	16686	AM905040	-
Eulemur macaco	17149	AB371088	-
Varecia variegata	16965	AB371089	-
Avahi laniger	16787	KC757387	ERS243058
Propithecus coquereli	17104	AB286049	-
Lepilemur ruficaudatus	16936	KC757400	ERS243073
Lepilemur hubbardorum	16854	HM070254	-
Cheirogaleus medius	16804	KC757392	ERS243065
Daubentonia madagascariensis	16648	AB371085	-
Daubentonia madagascariensis	16620	AM905039	-
Cephalopachus bancanus	16972	AF348159	-
Carlito syrichta	17004	AB371090	-
Saguinus oedipus	16551	KC757409	ERS243082
Cebuella pygmaea	16520	KC757389	ERS243062
Callithrix geoffroyi	16502	KC757388	ERS243061
Leontopithecus rosalia	16872	KC757399	ERS243072
Aotus azarae	16555	KC757385	ERS243088
Aotus lemurinus	16580	FJ785421	-
Sapajus xanthosternos	16527	KC757410	ERS243084
Cebus albifrons	16554	AJ309866	-
Saimiri boliviensis	16471	KC959987	ERS243083
Saimiri sciureus	16474	FJ785425	-
Lagothrix lagothricha	16595	KC757398	ERS243071
Ateles belzebuth	16559	KC757386	ERS243057
Ateles belzebuth	16560	FJ785422	-
Alouatta caraya	16517	KC757384	ERS243087
Chiropotes albinasus	16706	KC757393	ERS243066
Cacajao calvus	16702	KC959985	ERS243059
Callicebus cupreus	16556	KC959986	ERS243060
Callicebus donacophilus	16563	FJ785423	-
Chlorocebus tantalus	16368	EF597502	-
Chlorocebus pygerythrus	16343	EF597500	-
Cercopithecus albogularis	16544	KC757391	ERS243063
Erythrocebus patas	16676	KC757394	ERS243067
Macaca fascicularis	16575	FJ906803	-
Macaca mulatta	16564	AY612638	-
Macaca thibetana	16540	EU294187	-
Macaca sylvanus	16586	AJ309865	-
Mandrillus sphinx	16542	KC757403	ERS243076
Cercocebus chrysogaster	16551	KC757390	ERS243064
Theropithecus gelada	16542	KC757412	ERS243086
Theropithecus gelada	16546	FJ85426	-
Papio anubis	16566	KC757406	ERS243079
Papio hamadryas	16521	Y18001	-
Lophocebus aterrimus	16563	KC757401	ERS243074
Pygathrix nemaeus	16559	JF293096	-
Nasalis larvatus	16575	JF293094	-
Nasalis concolor	16561	JF293095	-
Rhinopithecus roxellana	16549	DQ355300	-
Rhinopithecus avunculus	16552	JF293093	-
Presbytis melalophos	16543	DQ355299	-
Trachypithecus obscurus	16560	AY863425	-
Semnopithecus entellus	16532	DQ355297	-
Colobus guereza	16648	AY863427	-
Piliocolobus badius	16595	DQ355301	-
Procolobus verus	16605	JF293092	-
Symphalangus syndactylus	16512	KC757411	ERS243085
Hylobates lar	16472	X99256	-
Hylobates pileatus	16502	AB504749	-
Hylobates agilis	16500	AB504748	-
Nomascus leucogenys	16478	KC757404	ERS243077
Pongo abelii	16499	X97707	-
Pongo pygmaeus	16389	D38115	-
Gorilla gorilla	16412	X93347	-
Pan paniscus	16563	D38116	-
Pan troglodytes	16554	D38113	-
Homo neanderthalensis	16565	AM948965	-
Homo sapiens	16569	X93334	-
Tupaia belangeri	16754	AF217811	-
Mus musculus	16299	NC_005089	-
Rattus norvegicus	16313	NC_001665	-
Ornithorhynchus anatinus	17019	NC_000891	-
