# Supplementary material for: A Mitogenomic Phylogeny of Living Primates
Source: PLoS One. 2013 Jul 16;8(7):e69504. doi: 10.1371/journal.pone.0069504 (PMC3713065; doi:10.1371/journal.pone.0069504)
Supplement: Table S2 — Base composition of individual mt genomes and average base composition for the studied genera (in bold). (XLS) [file pone.0069504.s002.xls]

## Sheet: BaseComposition.xls
Taxon	A	T	C	G
Otolemur crassicaudatus	0.30549	0.25617	0.29884	0.13949
Galago senegalensis	0.3135	0.2712	0.28314	0.13217
Galago moholi	0.31387	0.27098	0.28329	0.13186
Galago (n=2)	0.313685	0.27109	0.283215	0.132015
Perodicticus potto	0.31969	0.25753	0.28744	0.13534
Perodicticus edwardsi	0.32127	0.25391	0.28971	0.13511
Perodicticus (n=2)	0.32048	0.25572	0.288575	0.135225
Nycticebus bengalensis	0.31017	0.27483	0.27264	0.14236
Nycticebus coucang	0.31002	0.27498	0.27226	0.14274
Nycticebus (n=2)	0.310095	0.274905	0.27245	0.14255
Loris tardigradus	0.33026	0.27045	0.27083	0.12846
Loris lydekkerianus	0.32883	0.27203	0.26992	0.12922
Loris (n=2)	0.329545	0.27124	0.270375	0.12884
Daubentonia madagascariensis	0.31501	0.26131	0.29144	0.13224
Daubentonia madagascariensis	0.31538	0.26139	0.29152	0.13171
Daubentonia (n=2)	0.315195	0.26135	0.29148	0.131975
Cheirogaleus medius	0.31727	0.29333	0.25836	0.13103
Avahi laniger	0.30307	0.26675	0.28306	0.14712
Propithecus coquereli	0.31878	0.2746	0.27422	0.13239
Varecia variegata	0.31976	0.29054	0.26441	0.12529
Eulemur fulvus	0.31387	0.29001	0.26252	0.1336
Eulemur fulvus	0.31395	0.29031	0.26222	0.13352
Eulemur rufus	0.3147	0.28956	0.26305	0.13269
Eulemur mongoz	0.31516	0.2888	0.26191	0.13413
Eulemur macaco	0.31591	0.29031	0.26146	0.13232
Eulemur (n=5)	0.314718	0.289798	0.262232	0.133252
Lemur catta	0.32014	0.29416	0.25685	0.12884
Hapalemur griseus	0.31614	0.30066	0.25134	0.13186
Prolemur simus	0.32007	0.30232	0.24998	0.12763
Lepilemur ruficaudatus	0.3098	0.27649	0.27438	0.13934
Lepilemur hubbardorum	0.31115	0.27672	0.27453	0.1376
Lepilemur (n=2)	0.310475	0.276605	0.274455	0.13847
Cephalopachus bancanus	0.31916	0.28759	0.26818	0.12507
Carlito syrichta	0.31025	0.2928	0.26425	0.13269
Saimiri sciureus	0.31395	0.27309	0.28079	0.13217
Saimiri boliviensis	0.31508	0.2746	0.27959	0.13073
Saimiri (n=2)	0.314515	0.273845	0.28019	0.13145
Cebus albifrons	0.32067	0.28397	0.26818	0.12718
Sapajus xanthosternos	0.32384	0.28011	0.27105	0.12499
Aotus azarae	0.31735	0.2928	0.26108	0.12877
Aotus lemurinus	0.31576	0.29023	0.2641	0.1299
Aotus (n=2)	0.316555	0.291515	0.26259	0.129335
Cebuelle pygmaea	0.32097	0.27445	0.27271	0.13186
Callithrix geoffroyi	0.31689	0.27143	0.27604	0.13564
Saguinus oedipus	0.31274	0.27362	0.27649	0.13715
Leontopithecus rosalia	0.31893	0.30088	0.24968	0.1305
Alouatta caraya	0.31667	0.2817	0.27302	0.12862
Ateles belzebuth	0.32158	0.28064	0.26992	0.12786
Ateles belzebuth	0.32188	0.28057	0.26999	0.12756
Ateles (n=2)	0.32173	0.280605	0.269955	0.12771
Lagothrix lagothricha	0.31901	0.27785	0.27166	0.13149
Chiropotes albinasus	0.31478	0.29129	0.26191	0.13201
Cacajao calvus	0.31788	0.28804	0.26244	0.13164
Callicebus donacophilus	0.30859	0.28714	0.26992	0.13436
Callicebus cupreus	0.30942	0.29416	0.26448	0.13194
Callicebus (n=2)	0.309005	0.29065	0.2672	0.13315
Macaca thibetana	0.3067	0.25595	0.30541	0.13194
Macaca fascicularis	0.30889	0.25542	0.30685	0.12884
Macaca mulatta	0.30881	0.25353	0.30813	0.12952
Macaca sylvanus	0.31055	0.25413	0.30572	0.1296
Macaca (n=4)	0.308738	0.254758	0.306528	0.129975
Mandrillus sphinx	0.31637	0.25829	0.30149	0.12386
Cercocebus chrysogaster	0.31659	0.26003	0.29998	0.1234
Lophocebus aterrimus	0.30874	0.25708	0.30345	0.13073
Theropithecus gelada	0.31146	0.25451	0.307	0.12703
Theropithecus gelada	0.31153	0.25466	0.30693	0.12688
Theropithecus (n=2)	0.311495	0.254585	0.306965	0.126955
Papio anubis	0.30768	0.25262	0.30776	0.13194
Papio hamadryas	0.30745	0.2527	0.30813	0.13171
Papio (n=2)	0.307565	0.25266	0.307945	0.131825
Chlorocebus pygerythrus	0.31146	0.25987	0.30262	0.12605
Chlorocebus tantalus	0.31138	0.2567	0.30602	0.1259
Chlorocebus (n=2)	0.31142	0.258285	0.30432	0.125975
Cercopithecus albogularis	0.30844	0.26123	0.30194	0.12839
Erythrocebus patas	0.31032	0.27264	0.28782	0.12922
Trachypithecus obscurus	0.31032	0.29824	0.26206	0.12937
Presbytis melalophos	0.3178	0.29816	0.25738	0.12665
Semnopithecus entellus	0.30821	0.29862	0.2598	0.13337
Simias concolor	0.31395	0.28948	0.26848	0.12809
Nasalis larvatus	0.31501	0.28767	0.26947	0.12786
Rhinopithecus roxellana	0.31402	0.29711	0.25912	0.12975
Rhinopithecus avunculus	0.31606	0.29696	0.25874	0.12824
Rhinopithecus (n=2)	0.31504	0.297035	0.25893	0.128995
Pygathrix nemaeus	0.3147	0.2922	0.26335	0.12975
Colobus guereza	0.31183	0.27747	0.27959	0.13111
Procolobus verus	0.31055	0.28721	0.27181	0.13043
Piliocolobus badius	0.31191	0.29446	0.26274	0.13088
Symphalangus syndactylus	0.30458	0.25474	0.30995	0.13073
Hylobates lar	0.29771	0.24401	0.32014	0.13813
Hylobates agilis	0.29529	0.24401	0.32082	0.13987
Hylobates pileatus	0.29983	0.24432	0.32067	0.13519
Hylobates (n=3)	0.29761	0.244113	0.320543	0.13773
Nomascus leucogenys	0.29945	0.24394	0.32052	0.13609
Pongo abelii	0.29635	0.24047	0.32928	0.1339
Pongy pygmaeus	0.29801	0.24235	0.32747	0.13217
Pongo (n=2)	0.29718	0.24141	0.328375	0.133035
Gorilla gorilla	0.29975	0.25678	0.31183	0.13164
Pan paniscus	0.30255	0.257	0.31123	0.12922
Pan troglodytes	0.30043	0.2567	0.31176	0.13111
Pan(n=2)	0.30149	0.25685	0.311495	0.130165
Homo neanderthalensis	0.29847	0.25232	0.31629	0.13292
Homo sapiens	0.29915	0.25157	0.31689	0.13239
Homo (n=2)	0.29881	0.251945	0.31659	0.132655
