# Supplementary material for: A Mitogenomic Phylogeny of Living Primates
Source: PLoS One. 2013 Jul 16;8(7):e69504. doi: 10.1371/journal.pone.0069504 (PMC3713065; doi:10.1371/journal.pone.0069504)
Supplement: Table S3 — Estimated divergence ages and 95% credibility intervals (in parentheses) for datasets mtDNA1 and mtDNA3 based on 9 internal calibration points and comparable estimates from earlier studies ( [15,17,18]). (XLS) [file pone.0069504.s003.xls]

## Sheet: Sheet1
	Divergence ages	Divergence ages	Divergence ages	Divergence ages	Divergence ages
Split	mtDNA1	mtDNA3	Springer et al. 2012 [X]	Perelman et al. 2011 [X]	Chatterjee et al. 2009 [X]
MRCA Primates	66.22 (59.56-73.45)	69.05 (62.09-76.38)	67.835 ± 8.0675	87.18 (75.90-98.64)	63.7 (58.3-68.7)
Lorisiformes - Lemuriformes+Chiromyiformes	56.89 (50.47-64.09)	58.57 (51.77-65.58)	54.2275 ± 5.0825	68.74 (58.77-76.61)	51.6 (47.7-55.7)
Galagidae - Lorisidae	34.51 (30.22-39.00)	35.24 (30.93-39.66)	34.7425 ± 4.035	40.34 (35.17-45.61)	-
Otolemur - Galago	13.49 (9.49-17.51)	13.66 (9.51-18.26)	12.41 ± 4.39	15.37 (9.43-22.59)	-
Galago senegalensis - G. moholi	0.49 (0.32-0.68)	0.43 (0.28-0.59)	0.83 ± 0.775	0.81 (0.20-1.61)	-
Perodicticus - Nycticebus+Loris	32.01 (27.66-36.44)	32.04 (27.63-36.68)	32.2775 ± 4.815	36.98(31.06-42.66)	-
Perodicticus potto - P. edwardsi	5.56 (3.89-7.37)	5.21 (3.57-7.07)	-	-	-
Nycticebus - Loris	21.84 (17.21-26.74)	21.94 (17.24-26.68)	20.3975 ± 7.9775	21.14 (14.30-27.89)	25.9 (19.8-31.8)
Nycticebus coucang - N. bengalensis	0.11 (0.06-0.16)	0.09 0.05-0.13()	0.3075 ± 0.5225	1.22 (0.36-2.31)	-
Loris tardigradus - L. lydekkerianus	1.49 (0.96-2.03)	1.38 (0.95-1.85)	0.43 ± 1.885	-	-
Chiromyiformes - Lemuriformes	47.14 (40.92-53.64)	46.57 (39.84-53.35)	49.955 ± 6.2675	58.61 (38.63-76.77)	46.2 (41.3-50.8)
MRCA Daubentonia madagascariensis	0.08 (0.04-0.12)	0.06 (0.03-0.11)	-	-	-
Cheirogaleidae - Lepilemuridae+Indriidae+Lemuridae	35.47 (30.36-40.41)	34.84 (29.33-40.16)	-	-	-
Lepilemuridae - Indriidae+Lemuridae	29.81 (25.34-34.26)	29.51 (24.84-34.30)	-	-	-
Lepilemur ruficaudatus - L. hubbardorum	1.86 (1.27-2.49)	1.60 (1.13-2.18)	1.2725 ± 1.4075	-	-
Indriidae - Lemuridae	27.66 (23.48-31.99)	26.52 (22.11-31.02)	-	-	30.0 (26.4-33.6)
Avahi - Propithecus	13.83 (10.42-17.59)	13.08 (9.55-17.00)	14.9375 ± 5.31	17.43 (9.83-25.51)	-
Varecia - Eulemur+Lemur+Hapalemur+Prolemur	18.06 (14.93-21.45)	17.63 (14.44-20.81)	20.7325 ± 5.845	26.19 (15.95-35.55)	21.3 (17.8-24.9)
Eulemur - Lemur+Hapalemur+Prolemur	13.31 (10.73-16.16)	13.05 (10.66-15.48)	17.9225 ± 5.57	21.28 (12.54-29.54)	-
Eulemur macaco - other Eulemur	4.76 (3.69-5.86)	4.46 (3.49-5.54)	4.99 ± 2.36	5.67 (3.36-8.13)	-
Eulemur mongoz - other Eulemur	3.47 (2.58-4.40)	3.21 (2.41-4.12)	4.31 ± 2.3425	4.80 (2.81-7.04)	-
Eulemur rufus - E. fulvus	1.02 (0.70-1.36)	0.90 (0.61-1.24)	2.2175 ± 1.25	2.18 (1.10-3.35)	-
MRCA Eulemur fulvus	0.08 (0.04-0.13)	0.07 (0.03-0.11)	-	-	-
Lemur - Hapalemur+Prolemur	8.32 (6.57-10.10)	8.22 (6.49-10.09)	7.4225 ± 3.635	9.66 (5.91-14.13)	-
Hapalemur - Prolemur	6.85 (5.21-8.55)	6.69 (5.08-8.49)	6.6025 ± 3.6425	-	-
Tarsiiformes - Anthropoidea	63.07 (55.99-69.69)	64.81 (57.82-71.81)	61.155 ± 5.475	81.27 (69.51-95.81)	-
Carlito - Cephalopachus	14.54 (10.40-19.61)	14.08 (9.68-18.50)	6.835 ± 5.115	-	14.6 (9.6-20.4)
Platyrrhini - Catarrhini	45.32 (40.67-50.14)	46.63 (41.69-51.41)	40.595 ± 7.7375	43.47 (38.55-48.36)	42.8 (40.1-45.0)
Pitheciidae - Atelidae+Callithrichidae+Aotidae+Cebidae	21.96 (19.18-24.42)	21.80 (19.32-24.37)	23.315 ± 4.6375	24.82 (20.55-29.25)	26.6 (23.5-30.0)
Callicebus - Cacajao+Chiropotes	18.38 (15.54-21.18)	18.29 (15.56-21.17)	19.845 ± 4.5275	20.24 (15.29-25.16)	-
Callicebus donacophilus - C. cupreus	4.76 (3.34-6.35)	4.47 (3.13-5.93)	3.06 ± 1.455	5.22 (3.00-7.63)	-
Cacajao - Chiropotes	6.69 (4.91-8.81)	6.60 (4.74-8.58)	6.4175 ± 2.6575	7.51 (4.36-10.88)	-
Atelidae - Callithrichidae+Aotidae+Cebidae	20.52 (18.00-23.03)	20.59 (18.25-23.03)	22.0625 ± 4.445	22.76 (18.14-27.08)	-
Alouatta - Lagothrix+Ateles	16.18 (13.41-18.83)	15.79 (13.16-18.50)	15.1725 ± 4.0925	16.13 (10.52-21.35)	15.2 (13.0-17.5)
Lagothrix - Ateles	11.07 (8.38-14.01)	10.96 (8.27-13.69)	11.285 ± 3.535	11.25 (7.25-15.46)	-
MRCA Ateles belzebuth	0.05 (0.02-0.09)	0.04 (0.02-0.07)	-	-	-
Callithrichidae - Aotidae+Cebidae	18.81 (16.28-21.17)	18.97 (16.73-21.27)	-	-	-
Saguinus - Leontopithecus+Callithrix+Cebuella	14.85 (12.34-17.29)	14.65 (12.56-16.87)	13.9025 ± 3.29	14.89 (11.04-18.48)	-
Leontopithecus - Callithrix+Cebuella	13.54 (11.14-16.01)	13.15 (11.09-15.29)	13.215 ± 3.22	13.55 (9.86-17.27)	-
Callithrix - Cebuella	5.96 (4.00-7.82)	5.81 (4.20-7.49)	4.635 ± 1.9875	5.96 (3.83-8.59)	-
Cebidae - Aotidae	18.03 (15.55-20.39)	18.18 (15.88-20.42)	-	-	-
Samiri - Cebus+Sapajus	15.65 (13.23-18.17)	16.21 (13.89-18.58)	17.25 ± 4.18	15.40 (9.59-20.67)	-
Saimiri sciureus - S. boliviensis	1.74 (1.17-2.29)	1.53 (1.07-2.02)	1.75 ± 1.1925	2.24 (1.05-3.73)	-
Cebus - Sapajus	5.22 (3.71-6.94)	4.94 (3.51-6.44)	5.7 ± 2.55	6.00 (3.13-9.35)	-
Aotus azarae - A. lemurinus	3.30 (2.24-4.51)	3.14 (2.14-4.19)	3.3075 ± 1.2575	5.54 (3.20-7.85)	-
Cercopithecoidea - Hominoidea	31.91 (28.27-35.66)	31.71 (28.17-35.23)	25.065 ± 5.49	31.56 (25.66-37.88)	29.3 (28.0-30.0)
Cercopithecinae - Colobinae	22.83 (20.02-25.57)	22.60 (19.75-25.50)	13.1725 ± 3.3325	17.57 (13.88-21.52)	23.4 (21.9-24.9)
Cercopithecini - Papionini	14.85 (12.91-16.75)	14.72 (12.82-16.61)	8.35 ± 2.2325	11.50 (9.18-13.85)	18.6 (16.5-20.5)
Macaca - Mandrillus+Cercocebus+Lophocebus+Theropithecus+Papio	11.35 (10.15-12.62)	11.13 (9.91-12.32)	6.4725 ± 1.6475	8.13 (6.69-9.68)	16.1 (14.4-17.7)
Macaca sylvanus - M. thibetana+M. fascicularis+M. mulatta	7.40 (6.21-8.60)	7.00 (5.90-8.12)	3.8 ± 1.22	5.12 (4.27-5.93)	11.0 (9.9-12.4)
Macaca thibetana - M. fascicularis+M. mulatta	5.28 (4.32-6.30)	4.99 (3.98-6.01)	2.6275 ± 0.885	3.53 (2.69-4.47)	-
Macaca fascicularis - M. mulatta	3.92 (3.05-4.89)	3.82 (2.86-4.78)	2.2875 ± 0.8625	2.77 (1.94-3.67)	-
Mandrillus+Cercocebus - Lophocebus+Theropithecus+Papio	10.76 (9.46-12.00)	10.37 (9.13-11.62)	5.5425 ± 1.59	6.67 (5.37-8.07)	-
Mandrillus - Cercocebus	3.95 (2.80-5.09)	3.67 (2.62-4.78)	3.8275 ± 1.385	4.85 (3.58-6.23)	-
Lophocebus - Theropithecus+Papio	5.39 (4.59-6.16)	5.18 (4.37-5.96)	-	-	-
Theropithecus - Papio	4.43 (3.84-5.05)	4.31 (3.70-4.93)	-	-	-
MRCA Theropithecus gelada	0.05 (0.02-0.08)	0.04 (0.02-0.07)	-	-	-
Papio hamadryas - P. anubis	0.29 (0.19-0.40)	0.23 (0.15-0.32)	0.985 ± 0.55	0.72 (0.35-1.17)	-
Cercopithecus - Chlorocebus+Erythrocebus	9.53 (7.77-11.26)	9.59 (7.78-11.48)	5.6775 ± 1.675	8.22 (6.60-10.01)	-
Chlorocebus - Erythrocebus	8.91 (7.13-10.63)	8.88 (7.12-10.76)	4.35 ± 1.455	4.59 (3.52-6.46)	-
Chlorocebus pygerythrus - C. tantalus	2.13 (1.42-2.84)	1.97 (1.36-2.65)	0.9775 ± 0.61	-	-
Asian Colobinae - African Colobinae	15.51 (13.40-17.55)	15.15 (12.87-17.39)	8.8525 ± 2.3225	12.28 (9.42-15.07)	18.4 (16.8-20.1)
Trachypithecus+Presbytis - Semnopithecus+Pygathrix+Nasalis+Rhinopithecus	12.55 (10.79-14.52)	12.21 (10.32-14.21)	-	-	-
Trachypithecus - Presbytis	10.56 (8.55-12.43)	10.29 (8.31-12.34)	-	-	-
Semnopithecus - Pygathrix+Nasalis+Rhinopithecus	11.88 (10.07-13.75)	11.59 (9.74-13.56)	-	-	-
Rhinopithecus - Nasalis+Simias+Pygathrix	9.62 (7.91-11.38)	9.37 (7.70-11.17)	5.31 ± 1.5825	6.69 (4.67-8.58)	-
Rhinopithecus roxellana - R. avunculus	3.17 (2.26-4.19)	2.85 (1.96-3.82)	1.79 ± 1.48	-	-
Pygathrix - Nasalis+Simias	8.67 (7.06-10.46)	8.48 (6.78-10.16)	5.0225 ± 1.565	6.21 (4.40-8.12)	-
Nasalis - Simias	2.71 (1.89-3.61)	2.57 (1.80-3.43)	2.16 ± 2.28	-	-
Colobus - Procolobus+Piliocolobus	11.86 (9.60-14.14)	11.74 (9.63-13.93)	6.8325 ± 1.9975	9.12 (6.49-11.71)	-
Procolobus - Piliocolobus	9.23 (7.03-11.57)	8.84 (6.80-11.03)	6.065 ± 2.1925	-	-
Hylobatidae - Hominidae	20.31 (17.44-23.45)	19.80 (16.75-22.84)	17.3575 ± 4.155	20.32 (16.59-24.22)	21.5 (18.9-24.3)
Nomascus - Symphalangus+Hylobates	7.84 (6.25-9.51)	7.60 (6.10-9.18)	5.71 ± 1.9975	8.93 (6.58-11.52)	-
Symphalangus - Hylobates	6.35 (5.06-7.75)	6.13 (4.90-7.46)	5.205 ± 1.985	-	-
Hylobates pileatus - H. lar+H. agilis	3.77 (2.98-4.65)	3.52 (2.74-4.40)	2.985 ± 1.505	-	-
Hylobates lar - H.- agilis	2.86 (2.13-3.63)	2.61 (1.88-3.32)	2.305 ± 1.04	3.26 (1.95-4.54)	-
Pongo - Gorilla+Pan+Homo	15.06 (12.69-17.58)	14.98 (12.55-17.48)	15.0875 ± 3.95	16.52 (13.45-19.68)	15.9 (13.7-18.3)
Pongo abelii - P. pygmaeus	3.99 (2.78-5.36)	3.74 (2.62-4.93)	1.2775 ± 1.445	1.31 (0.61-2.20)	4.7 (3.2-6.1)
Gorilla - Pan+Homo	8.41 (6.93-9.92)	8.40 (6.85-9.96)	8.0325 ± 2.7675	8.30 (6.58-10.07)	10.7 (10.0-11.9)
Pan - Homo	6.04 (4.95-7.09)	5.83 (4.75-6.89)	6.6625 ± 2.2725	6.60 (5.40-7.96)	8.1 (6.5-9.7)
Pan troglodytes - P. paniscus	2.17 (1.51-2.90)	2.03 (1.39-2.76)	1.615 ± 1.5375	2.17 (1.28-3.21)	2.8 (1.8-3.9)
Homo sapiens - H. neanderthalensis	0.57 (0.38-0.79)	0.51 (0.33-0.69)	-	-	-
