# Supplementary material for: A Mitogenomic Phylogeny of Living Primates
Source: PLoS One. 2013 Jul 16;8(7):e69504. doi: 10.1371/journal.pone.0069504 (PMC3713065; doi:10.1371/journal.pone.0069504)
Supplement: Table S5 — Calibration points used for divergence time estimates. (XLS) [file pone.0069504.s005.xls]

## Sheet: Sheet1
mean	SD	clade
40.0	3.0	MRCA Galagidae - Lorisidae
43.0	4.5	MRCA Simiiformes
29.0	6.0	MRCA Catarrhini
23.5	3.0	MRCA Platyrrhini
7.0	1.0	MRCA Papionini
4.0	0.4	MRCA Theropithecus - Papio
15.5	2.5	MRCA Hominidae
6.5	0.8	MRCA Homo - Pan
90.0	6.0/16.0	MRCA Primates
