# Supplementary material for: A Mitogenomic Phylogeny of Living Primates
Source: PLoS One. 2013 Jul 16;8(7):e69504. doi: 10.1371/journal.pone.0069504 (PMC3713065; doi:10.1371/journal.pone.0069504)
Supplement: Data S1 — Original alignment of the 83 studied primate individuals and four outgroup taxa. (FA) [file pone.0069504.s010.fa]

>O.crassicaudatus 19599 bases  3EB0627D checksum
GTT-AATGTAGCTTAGAC----CATAAAGCGAAGCACTG-AAAATGCTTAGACGAGCTCT
CTCTCAG-CTCCATGAA--CACAAAGGTTTGGTCCTGGCCTTCTTATTAGTT-ACCAGTA
GGCCTACACATGCAAGTTACCGCA-CTCCAGTGAAAATGCCCTCTAG--ATC---A----
-----CCACGACC-AAAAGGAGCAGGTATCAAGCACAC--TTCAACCAGCAAGTAGCTCA
TAACACCTTGC-TTAGCCACA-CCCCCACGGGTAACAGCAGTGA-TAGACATTAAGC-AA
TAAACG--AAAG-TTTGACTAAGCCATACTAACCACATCCACTGAGGGTTGGTAAA-TTT
CGTGCCAGCCACCGCGGTCATACGATTAACCCAGACTAAT-AA--AACCCGGCGTAAAGA
GTGT---TT-TAGATACACATA------CAAT--AAAGTTAAG-TATTAACTAAGCCGTA
AAAA-GCCCTAGTT-AAAATAAAAA--TAAGCAGCGAAAACAACTTT--AAGCCTCTG-A
AAACACGACAGTTAAGACCCAAACTGGGATTAGATA-CCCCACTATGCTTAACCGTAAAC
CT-AAATATCT--AATCAAC-AAAGTTATTCGCCAGAGCACTACAAGCAACAGCTT-AAA
ACTCAAAGGACTTGGCGGTGCTTTACA-CCCCACTAGAGGAGCCTGTTCTATAATCGATA
AA-CCCCGATAAACCTCACCACCCCTTGCTAATTCAACCTATATACCGCCATCTTCAGCA
AACCCTGCTAAGGCAA--CAAAGTAAGC-AAGAGAATCA-----TACATTAAAA-CGTT-
AGGTCAAGGTGTAGTCCATGAGGTGG-GAAGAAATGGGCTACATTTTCTA-CCTACCAT-
AGAACAAT---TAACGCTAGCCCATATGAAAC--AATTGGCAAAAGGCGGATTTAGTAGT
AAATTAAGAATAGAGAGCTTAATTGAA-T-AGGGCAATGAAGCACGCACACACCGCCCGT
CACCCTCCTCAAACTACTT---TAG------AACCTTAACATACATA-------------
ATCCATAC--CACTAAATT---------ACTAGAGGAGATAAGTCGTAACAAGGTAAGCA
TACTGGAAAGTGTGCTTGG-AT--CACCAAAGTGTAGCTTAACAACTAAAGCATCCGGCT
TACACCCGGAAGA-TTTCAGCC----CATGACCACTTTG-AA-CTACCATGACTAGCCCA
A--ACTACCTAAAC---TAAACCACCTTTCTTC------ACTTA-ATTAAAACATTT---
-----ACCATCT--TAGTATTAGTATAGGAGATAGAAAACC-CA--CCTAGGCGCTATAG
AGATAGTACCGCAAGGG-AAAGATGAAAG-AATATAATTCTCAAGTTT-AAAAAAGC-AA
AGCTTACAACTTATACC-TTTTGCATAATGATTTAACTAG-AACAGCTTTACAAAGAGA-
CCTT-AAGCCAAT--GACCCCGAAACCAGACGAGCTACCT-GCGGGCAGTA---AA-CGA
ACAAACTCATCTATGTGGC-AAAATAGTG-AGAAGACCCTCAGGTAGAGGTGAAAAGCCT
ATCGAGCCTGGTGATAGCTGGTTGTCCAGAGTA-GAATATTAGTTCAACTTTAAGC-TTA
TCTAA-AGAA-------ACAAAAAT-CCTAATATAAGCTTAAACGTTAATCCAACGA-GG
TACAGCTCGTTGGATA-GAGG-ATACAACCTTG-CATAGAGAGTAATCAA------ATTA
TCTGACCATAGTTGGCCTAAAAGCAGCCACCAATTAAG-AAAGCGTT-AAAGCTCGAC--
-ACTAACCCCATCCCCTCATACCATCCTATAAGAGC---------AACTCCTATAACCA-
CACTGGACCAATCTATTTACCAATAGAAGAAATAATGTTAATATGAGTAACAAG-AA--T
ACCATTCT----CC-TTGCACAGACCTATATCAGACCGGATG---CCCACTGATAGTTAA
AC---AACAAG--TATCACAAACCA---CCCACTTAAAT--GATACTAAACA----AC--
CCGTTAACCCAACACAGGTGTGC-ACTACTATAAA--GGAAAGATTAAAATA-AGT-AAA
AGGAACTCGGCAAAACC--AAACCCCGCCTG-TTTACC-AAAAACATCACCTCTAGCATA
GCTAGTATTAGAGGCACTGCCTGCCCAGTGACCAA--AGTTCAACGGCCGCGGTATCCTG
ACCGTGC-AAAGGTAGCATAATCACTTGTTCCTT-AATTGAGGACTAGAATGAATGGCCA
CACGAGGG-TTTAACTGTCTCTTACTTATAATCAGTG-AAATTGACCTCTTCGTGAAGAG
GCGAAGAT-GTACGAATAAGACGAGAAGACCCTATGG--AGCTT-AAATTTAACA-----
--CCCATGTTTCACACTACA-------ACTCCCC------AGAGCTCAA-CACTCCTA--
-----------CACCTGGGTATACAA-TTTTGGTTGGGGTGACCTCGGAGCACAAATCAA
CCCCCGAG-TATTATCTACCTAGACTTAACCAGTCAAA--GTAT-ACAAGCACCGTATAC
---------------ATTGACCC--AAATA---ATTGATCAACGGAACAAGTTACCCT--
AGGGATAACAGCGCAATCCT-ATTCTAGAGTCCATATCGACAA-TAGGG--TTTACGACC
TCGATGTTGGATCAGGACA-TCCCAATGGTGTAACCGCTATTAATGGTTCGTTTGTTCAA
CGATTAA-AGTCCTACGTGATCTGAGTTCAGACCGGAGAAATCCAGGTCGGTTTCTATCT
ATT--AACATTTCTCCCAGTAC-GAAAGGACAAGAGAAATAGAG-CCAATAGCACA-GCT
AAGCTCTCAAC-CAAATAGATGA-CAACATCTAAATCTAG-TACCT---TCCC-TACAC-
CACCCTGCCCTA--GAACAGGG--TT-CGTTAAGATGGCAGAG-CCCGGTAATTGC-AT-
AAAACTTAAAAC-TTTACCA-CCAGAGGTTCAACTCCTCTTCTTAACA------------
------------------------------------------------------------
---------------CATGTTTGTTCTAAACCTCCTACTACTCATCATTCCCATTATCCT
GGCCATAGCCTTCCTCACCCTACTCGAACGAAAAATCTTAGGATACATGCAATTACGAAA
AGGACCAAACGTAGTAGGACCAGACGGCCTCCTCCAACCATTTGCTGACGCAATAAAACT
ATTCATCAAAGAGCCCCTTAAACCCCTAACATCCTCCACCCTACTCTACATCACCGCCCC
AACCCTAGCACTATCCATTGCCCTCATCATATGAGCCCCCCTACCTATCCCACTTCCCCT
AATCAATATAAACCTTGGTGTACTATTCATCTTAGCTGCATCTAGTCTAGCTGTTTACTC
AATCCTATGATCAGGGTGAGCATCAAACTCAAAATACGCCCTCATCGGAGCTCTCCGAGC
AGTAGCTCAAACCATCTCATATGAAGTTACCCTAGCAATCATCCTTCTATCCATCATCAT
AATAAGTGGATCATTCACCCTATCAACCCTGATCTTAGCCCAAGAACACTCCTGGCTCAT
CCTCCCATCATGACCTCTAGCAATAATATGATTTATCTCAACACTGGCAGAAACAAATCG
AGCCCCCTTCGACCTAACAGAAGGAGAATCCGAATTAGTATCAGGCTTCAACGTAGAATA
TGCCGCAGGCCCATTTGCCCTATTCTTCATAGCAGAATACACTAACATTATCATAATAAA
TGCCCTAACCACTACAATCTTCTTAAGCTCACTTCATAGCACACACTTCCCCGAACACTT
CTCAATCAACTTCACCCTAAAAACCCTAATCCTTACCACCACTTTCCTATGAGTACGAGC
ATCTTACCCACGATTTCGATACGACCAACTAATGCATCTTCTATGAAAAAACTTCCTACC
CCTAACACTAGCTATATGCATATGACACGCCTCACTACCCATCTCCTTGGCCAACATCCC
CCCTCA-----AACAT---AGAAATATGTCTGAC-AATAGAATTAC-TTTGATAGAGTAA
AACATAGAGGT-GCGAACCCTCTT--ATTTCTAGGATAATAGGACTTGAACCCACTCT-T
AAGAACTC-AAAATTCTCCGTGCTACCTAT---CACA-CCCTATCCTACAAA---CAGTA
AGGTCAGCTAAATAAGCTATCGGGCCCATACCCC--GAAAATGTTGGTTTATA-CCCTTC
CCGTACT----AATCAAACCCACCATCCTCCCCCTAATCTACCTTACCCTTTTCACAGGC
ACCATCCTAACCACCATTAGCTCCCACTGACTACTTATCTGAGTAGGCCTAGAAATAAAT
ATACTAGCCGTCACCCCCATTCTAATTAAAAAGGCAATACCACGATCCACAGAAGCCGCA
ACCAAGTACTTCCTCACCCAGGCTACAGCATCAATACTACTAATGATAGCAATCATCATT
AATGCTATACACACAGGCCAATG---------GACAACAAAGACCAACAACTCTATAACA
CCCTTAATTATCCTCCTAGCACTAGCAATAAAACTCGGAATAGCTCCATTCCACTTCTGA
GTTCCCGAAGTAACACAGGGGGTGGCACTAACATCAGGAATAATCCTCCTCACATGACAA
AAACTGGCCCCAATTGCCATCCTCTTACAACTCCACCAATCAATAGAACCCGATATTATC
ATACCAATCGCCCTCCTCTCTATTTTGGTTGGCGGCTGAGGAGGTCTGAACCAAACCCAA
TTACGAAAAATCCTAGCATTCTCATCCATCGCCCATATAGGTTGAATAATCGCTGTCCTC
ACATTCAACCCCTCTTCAACTATCCTCAACCTCCTAATTTACTTAATCCTAACCATAACA
ATATTCACAATACTCATCCCTAACTCTAACACCACTACCCTATCCCTAGCCCACCTATGA
AACAAAGCACCAACATTCATCTTAACAATCCTCATCACCCTTCTATCACTAGGAGGACTT
CCCCCTCTCTCAGGGTTTTTACCAAAATGAATCATCATTCAAGACTTATCAAAAAACTAT
AACATTGCTATATCAACATTTATAGCAATCTTAGCTCTATTAAACCTATTCTTCTACATA
CGACTAGTATACTCTTCATCCCTAACCCTATTCCCAACAACAAACAGCATAAAAATAAAA
T---GACAATTCGAAATCCTACCCCCAATTACCATCACAGCCCCCCTCATCACACTATCC
TCCATACTCATCCCACTCTCACCAATAATCTCAATCCTCAACTAGAGA-CTTAGG-TTAT
-ATCAGACCGAGGGCCTTCAAAGCCCTAAGAAAGCAGACC-ATGCCTAG-CCTCTG----
----GCAACTTATAAGGACTGCAAGACT-TCTCCTACATCGACTGAATGCAAATCAGACA
CTTTTA-TTAAGCTAAGTCC-TT--ACTAGATTGGTGGGATCCAAC--CCCACG-AAACT
TTAGTTAACAGCTAAACACCCTAATCAAC-TGGCTTCAATCTACTTCTCCCGCCGCCA--
-AGA--AAAAAAAGGC-GGGAGAAGCCCCGGCAGAGTT---GAAG-----CTGCTTCTTT
GGA--TTTGCAATCCAATATGGTTAC--CACCTCGGAGC---CTGGTAAAAAGA-GGACT
T-GACCTCTGTTTTTAGA-TTTACAGTCTAATGCTCT-A--CTCAGCCATCTTACCGTA-
------------------CCT-ATGTTCGTAAACCGCTGGCTATATTCTACTAATCACAA
AGACATTGGCACCTTGTACTTAATTTTCGGCGCCTGGGCAGGAATAGTAGGAACTGCCCT
CAGCCTTTTAATTCGAGCAGAACTAGGCCAACCTGGAACCCTGCTGGGGGACGATCAGAT
CTATAATGTCATCGTCACAGCCCACGCATTCGTCATAATCTTCTTTATAGTTATGCCAAT
TATAATTGGAGGCTTCGGAAACTGACTAGTCCCGCTAATAATCGGTGCACCAGATATGGC
ATTTCCACGAATGAATAATATAAGCTTCTGACTGCTTCCACCCTCATTCCTCCTCCTCCT
AGCCTCCTCAATAGTCGAAGCCGGAGCCGGAACCGGATGAACCGTATACCCCCCTTTAGC
AGGCAACTTAGCCCATGCAGGAGCCTCCGTAGACCTAACAATTTTCTCACTTCATCTGGC
AGGGGTGTCCTCAATCCTTGGGGCTATTAACTTTATTACAACTATTATCAACATGAAACC
CCCAGCAATATCCCAATACCAAACCCCCTTGTTTGTCTGATCTGTGATTATCACAGCAGT
CCTGCTACTCCTGTCCCTACCTGTTTTAGCAGCGGGAATTACCATACTCCTCACAGACCG
CAACCTAAACACAACTTTCTTTGATCCCGCGGGAGGAGGAGATCCAATCCTTTACCAACA
TTTATTCTGGTTCTTTGGACACCCAGAAGTGTATATCCTTATTCTACCAGGATTCGGAAT
AATCTCCCACATCGTATCTTACTACTCTGGTAAGAAAGAACCATTTGGGTATATAGGAAT
AGTCTGAGCAATAATATCCATTGGCTTCCTAGGCTTTATCGTCTGAGCCCATCACATGTT
TACAGTGGGTATAGATGTCGACACCCGAGCATATTTCACATCCGCCACCATAATTATCGC
GATTCCCACGGGAGTAAAAGTATTCAGCTGGCTGGCTACTCTGCACGGAGGAAATATTAA
ATGATCACCGGCCATACTATGGGCCCTGGGATTTATCTTCCTGTTTACAGTTGGGGGACT
AACAGGAATTGTTCTGTCGAACTCCTCATTAGACATCGTCCTTCACGACACATACTACGT
AGTAGCTCACTTCCACTACGTCCTATCCATGGGGGCAGTCTTTGCTATTATAGGGGGCTT
TGTTCACTGATTCCCTCTATTCTCTGGATATACCCTAGATGCAACCTGAGCCAAAATCCA
CTTCGCAATCATATTCGTTGGAGTTAACTTGACCTTCTTCCCTCAGCACTTCCTAGGTCT
ATCAGGCATGCCTCGCCGTTACTCCGATTACCCGGACGCTTATACCATGTGAAACACCAT
CTCATCAATCGGATCATTCATCTCACTCACCGCAGTAATGCTGATGATCTTTATGGTTTG
AGAAGCTTTCGCTTCCAAACGAGAAGTCTTGATAGTAGATCTCACGACCACAAACCTAGA
GTGACTTCATGGGTGTCCCCCTCCCTACCACACATTCGAAGAACCCACTTAC-GTGAAAT
CTTAGTC-----CAAGAAAGGAAGGAATCGAACCTCCT-ATAGTTAGTTTCAAGCCAACT
TCATAGCCACTATGAC-TTTCCTCATTC--------------AAGACACTAG-TATAAC-
TACTACACAACTTTGTCAAAGTTGAATTATAGGTTAAACCCCTATGTGCCTTT-ATGGCC
CACGCAGTACAATTCGGGTTTCAAGACGCTGCCTCTCCTATTATAGAAGAACTATTATAC
TTCCATGACCACACCCTTATGATCGTGTTTACAATCAGCTCCCTAGTCCTTTATATTATT
TCCCTCATGTTATCAACCGAACTTACTCATACAAGCACGATAGACGCCCAAGAAGTAGAA
ACAGTATGAACCATCCTACCAGCTGTAATCCTTATCCTTATTGCCCTCCCATCTCTCCGA
ATCCTCTACATAATGGATGAAATCAACACCCCATCCTTAACCCTAAAAACAATAGGTCAC
CAATGATATTGAAGTTATGAATACACAGACTACGACAACCTATGTTTTGACTCCTACATA
ACCCCCACTCCTGACTTAGAGCCAGGAGATCTTCGACTACTAGAAGTAGACAACCGAGTT
GTCTTACCCACAGAAATATCTATCCGAATACTAATCTCTTCCGAAGACGTACTCCACTCA
TGAACGGTACCAGCACTGGGTATCAAAACAGATGCCATCCCAGGACGCCTAAATCAAGCA
ACCCTTATGACCTCTCGAGTAGGGATTTACTACGGCCAATGTTCCGAAATCTGCGGTGCC
AACCACAGCTTTATACCCATCGTACTTGAACTAGTCCCCCTAAAATACTTTGAAGAGTGA
CTTCTTAAG----ACTCTTTAACC------------------------------------
-----------------------ACAACTTTACTGATACACTGTGAAGCTAAAA--AGCA
TTAACCTTTTAAG-TTAAAGACTG-AGAGCCCT--GATCCCTCCGCAGTGA--GTGCCGC
AACTAGATACATCCACATGAACCATTACTATTATCTCCGCAACCCTGACCTTACTTATCC
TATTCCAACTAAAATTTTCAAAATTCTCGCAC---------CCCCTCAACCCCACTCCTA
AAA---TTACGGGTGCACTAAAGCAAGATAACCCA-TGAGAGAAAAAATGAACCAAAACC
TATTTGCCTCTTTCGCTACCCCTACAATAATAGGCCTTCCTATTATCACCTTAATCATCA
TGTTCCCTTACACCCTCTTCCCCACTCCAACACGATTACTCAACAACCGATTAACATCAC
TACAACAATGATTAGCCCACTTAATCCTAAAACAACTTATAATCACCCATAACACAAAAG
GTCGAACATGGTCACTAATACTCGTCTCACTAATTATATTTATTGGGTCAACTAACCTCC
TCGGTCTACTCCCCCACACCTTCACTCCTA-CCACGCAGCTATCAATAAACCTAGGCATG
GCTATTCCACTATGAGCGGCCACAGTATTTACTGGGTTTCGACACAAAACAAAAGCATCA
CTTGCCCACTTCCTACCACAAGGGACTCCCCCTCCCCTCATTCCCATGCTAATTCTCATT
GAGACTATCAGCCTTTTCATTCAACCAGTAGCCCTAGCTGTACGATTAACCGCCAATATT
ACGGCAGGCCATCTCCTCATACATTTAATTGGAGGAGCTACACTAGCCCTCACATCAATC
AGCCCAGCCGCAGCCTCGATCACATTTATTATCCTAGCCCTACTCTCAGCACTAGAACTA
GCAGTTGCTCTCATTCAAGCATACGTATTCACACTACTAGTTAGCCTTTACTTACATGAC
AACAC-------------------------ATAATGACCCACCAGGCACATTCCTACCAC
ATAGTAAACCCCAGCCCATGACCCTTAACAGGAGCCCTATCAGCCCTCCTAATGACATCC
GGTCTAATCATATGATTCCACTTCAACAGCACAACCCTACTCTCCTTAGGTCTCCTGGCA
AACATCCTAACAATACTTCAGTGATGACGAGACATTGTCCGAGAAGGCACATTCCAAGGC
CACCACACCCCGACAGTCCAAAAGGGGCTTCGCTATGGGATAATCCTCTTTATCATCTCA
GAAGTATTCTTCTTCGCAGGCTTTTTCTGATCATTCTACCACTCAAGTCTAGCCCCCACT
CCAGAACTAGGAGGCTGCTGACCCCCTACCGGCGTCAACCCGCTTAACCCACTAGAAGTC
CCATTATTAAATACAGCAGTCCTACTAGCCTCTGGAGTCTCAATCACTTGAGCACACCAT
AGTCTTATAGAAGGTCACCGAAAACACATAACCCAGGCCCTGTCTACCACCATCGCCCTA
GGCTTATACTTTACCCTCCTCCAAATATCAGAGTACTTTGAAACCTCTTTCACCATCTCA
GATGGAGTTTACGGCTCAACATTCTTTATAGCTACAGGCTTCCACGGACTCCACGTCATC
ATCGGGTCAACTTTTCTAACTGTCTGCCTCTTACGACAATTAAACTTCCACTTCACACCC
AAACACCACTTCGGCTTTGAAGCCGCAGCATGATATTGACATTTTGTAGACGTAGTCTGA
TTATTCCTGTACGTCTCCATTTACTGATGAGGTTCGTACTC-TTTTAGTAT--AATTAGT
ACAATTGAC-TTCCAATCAATAAGG-TTCGGA-CAAAACC-GAGAAAGAGT-AATCAACA
CTATCCTTCTACTAACAATCAACGCTACACTAGCCTCAGCCATAGTTATACTAGCATTCT
GACTTCCTCAACTAAACATCTACACAGAAAAATACAGCCCCTATGAATGTGGCTTTGATC
CCACAGGTTCTGCTCGCTTACCCTTCTCCATAAAATTCTTTCTAGTAGCCATTACATTCC
TCCTATTCGACCTAGAAATTGCTCTCCTTTTACCCCTCCCATGAGCTCTACAAACCTACA
CACTCAACCTGACGCTTGCCATGACACTCTTACTAATCACAATTTTAGCTCTCGGACTAG
CCTATGAATGAACCCAAAAAGGCCTCGAATGACAAGAATA----TGGTAATTAGTTT-AA
ACAAAAAC-AAATGA-TTTCGACTCATTAAATTATGACAAT--ACCCATAATTACC---A
TCTATGCCATCAATCTCCACAAATATTATCTTGGCCTTCACCACAGCCCTATTAGGTACA
TTAATCTATCGATCACACCTAATATCCTCCCTACTGTGCCTAGAAGGAATGATACTATCC
ATATTCATCCTCACTAGCCTCACCACCCTAAATCTACACTTCTCACTAACTACAATAGCC
CCTATTATCTTACTAGTCTTCGCGGCCTGCGAAGCTGCTATCGGATTAGCCCTTTTAGTG
ATAGTATCAAATACCTACGGCATAGACTACATCCAAAACCTAAACCTCCTCCAATGCTAA
AAATCATTGTTCCAACAGTTATACTAATCCCAGTGACCTGACTCTCCAACCACCAAACAC
TATGAACCAACACCACAATATACAGCTTCATAATCAGTTTAATCAGCCTGTACCTCCTCT
ACCAACCAAGCAGTAACCTA---AACTTCTCCACGGTATACTCCTCTGACACTCTATCAA
CCCCCCTATTAATCCTTACCACATGACTCCTCCCACTAATAATTATAGCAAGCCAACACC
ACTTATCTAAAGAACCCTTAACACGAAAAAAACTCTACATCACTATATTAATCTCCCTAC
AAACATTCCTGATTGCCACATTTTCGGCATCAGAGCTGATCCTGTTTTATATTCTATTTG
AAACTACACTAATTCCTACCTTGATTGTTATTACTCGATGGGGGAACCAAACAGAACGAT
TAAACGCAGGACTATACTTCTTATTCTACACCTTACTAGGCTCACTACCCCTCCTAGTAG
CCTTAATCCACACGCAAAATTTTGTAGGGTCACTAAACCTATCAATCCTAGCCCTCTATC
TTCACGACACACCAATCTCCCCTTGATCCAACAGCCTAACGTGACTAGCATGCATGCTAG
CATTCCTAGTCAAAATACCCCTCTACGGCACACACCTGTGATTACCCAAAGCCCACGTAG
AAGCCCCAATCGCCGGATCCATAGTCCTAGCAGCAATCCTACTAAAACTCGGCGGGTACG
GAATAATACGAATTACCAACATCCTAAGCCCCACCACAAACATCATACCTTACCCGTTCC
TAATCCTGTCCTTATGAGGAACAATCATAACCAGCTCTATCTGCCTACGCCAAACAGACC
TAAAATCACTAATCGCTTACTCCTCGGTAAGCCACATAGCCCTAGTCATCGTAGCAATTC
TTATCCAAACCCCATGAAGCTTCATAGGGGCAACCGCCCTTATAATCGCACACGGGCTCA
CCTCATCTTTAATATTCTGCCTGGCCAACTCCAATTATGAACGCATCCACAGCCGAACCA
TAATTCTAGCTCGCGGATTACAATCCCTGCTTCCACTAATAGCAATCTGATGACTCACAG
CCGGTCTCGCAAACCTAGCCCTGCCACCTACCATCAACCTCATCGGTGAACTAATCATTA
TCATCACATCATTCTCATGATCTAAACTAACCATCCTACTAACAGGACTAAACACGCTGA
TCACAGCTATTTACTCTCTCTACATATTCATCACCACACAACGAGGAAAACCAACATACC
ATACCTACAACATCAAACCTTCCCACACACGAGAAAACATTCTAATATCACTTCACATCC
TACCACTTCTACTCCTATCTCTGAACCCTAAAATTATCCTAGGACCAA-CGCTTTGTAAA
TATAGTTTAACAAAAACACTAGATTGTGAATCTAATAACAGAAGAC-ATAACCTTCTTAT
TTACCAAGAA---AGA--TGCAAGAACTGCTAATTCA-TGCCTCCGTGCATAACACACAC
GGCTTTCTT---------------------------------------------------
-------------AACTTTTAAAGGATGGA-AGTAATCCATTGGTCTTAGGAACC--AAA
AAATTGGT-GCAACTCCAAATAAAA-GTAATTAACATAGTAACCCCTGCAACAGCCCTTA
CTACTCTAACCATCCTAACCTCACCC--------GTCTTGTTACCCCTAGCCAACTCCCA
T-AACAATACCTCC-TTTCCTAACT--TTGTAAAATT-ATCCGTCTCA-TCCGCCTTCAT
AGTCAGCCTATTACCAGCCTTACTATTCACCCACCTAGGCCAAGACTCAATCATCACCAA
CTGACACTGGGTAACAATACAAACACTAAATCTCTCAACCAGCCTAAAACTAGACTATTT
CTCTGTACTATTCGTACCAATCGCCCTATTTGTCACATGATCTATTATAGAATTCTCAAT
ATGATATATGCACTCCGACCCACAGATCAACCGATTCTTCAAATACCTACTCCTCTTCCT
CATTACAATAATAATCTTAGTAACCTCAAACAACTTCTTCCAACTATTCATTGGGTGAGA
AGGCGTGGGCATCATATCTTTCCTCCTAATTGGATGATGACATGGCCGAACCGACGCCAA
CACAGCAGCCCTACAGGCCATTCTGTTCAACCGCATCGGAGACATCGGATTTATCCTAGC
AATAGTCTGATTTCTACTACACTCCAACTCATGAGAAATCCAACAAATTCTCATTCTCAA
TTCAAATGATAGCACCCTCCCTCTACTAGGACTCCTGCTAGCAGCCACAGGAAAATCAGC
CCAATTCGGCCTACACCCATGACTCCCATCAGCAATAGAAGGACCTACCCCAGTCTCAGC
CCTACTTCACTCCAGCACAATAGTTGTAGCAGGAGTATTTCTACTCATCCGATTCTACCC
ACTCTTAGAAAACAACAAAACAATACAAACCATAACCCTATGCTTAGGCGCTATCACTAC
ACTGTTCACAGCTATCTGTGCTTTAACACAGAACGACATTAAAAAAATTGTAGCATTCTC
CACCTCTAGCCAACTTGGACTAATGATAGTAACTATTGGTATCAACCAACCACACTTAGC
CTTTCTCCACATCTGCACCCACGCTTTCTTCAAAGCCATGTTATTCATATGCTCAGGCTC
TATCATCCACAACCTAAATGACGAGCAAGACATTCGAAAAATAGGTGGCTTATTTAAACC
CATACCATTTACCGCCTCATCCCTCATAATCGGCAGCCTAGCCCTCACAGGCACCCCTTT
CTTAACCGGATTCTACTCAAAAGACCTCATTATCGAAACCGCTAACACGTCTTATACCAA
CGCCTGAGCCCTACTTATCACTCTTATTGCCACCTCCCTCACAGCCGTTTACAGCACACG
CATTATCTTTTTCGCACTCCTAGGACAACCACGCTTCCCCACATCAATCAACATCAATGA
AAACAACCCCCTACTCATCAACTCAGTCAAACGCTTAGCAATTGGCAGCATCATCGCAGG
CTACATCATCTCTAATAACATCCCACCTATAACAACCCCTCAAATAACTATACCCACCCA
CCTTAAACTCACCGCCGTAGCAGTAACAATCCTAGGCTTCTCTTTAGCAATAGAAATTAA
CCTACTAACCTCCAACCTGAAACTAAAACACTCATATTTGCCCTACCTGTTCTCAAACTC
CCTAGGATTCTTCCCTACAATTATCCACCGCCTCATACCCAATTCAAACCTCAAACTCAG
CCACGACATACCCACCCTACTTCTAGATCTCAACTGACTAGAAAAATCTATACCCAAAAA
CCTATCTCAGCTAAACCTGCTAGCCTCTAAAGCCATTTCA---AACCAGAAAGGCCTCAT
TAAACTTTATTTCATCTCTTTCCTAACCTCGATCCTTCTTACTGTAACCCTAAT---AAT
CTA---ATC--------------------------ACCCCGAGTAATCTCGATCACAATA
AAGATACTAACAAACAGAGACCACCCCGCCATCACCAAAAACCAGTTTCCATAGCTATAT
AAAGCACCCGTCCCCGCAGACTGAACACGAAATGGCCCAATCCCTCCCACATCATACATC
TCCCAATCCCCTATACCATCAAAATTC---ATTA---------CCACTTCCACCCCATCA
CCATACTCCCCCACAAACAAAATTAAAATCACCTCCAACACCGCACCCAACAACAAAGCC
CCTCAAATAACCACACTTGAACCTCAAGACTCAGGGTACTCCTCCGTAGCCATCGCCGTA
GTATACCCAAACACCACTAACATCCCACCTAAATAAACTAAAAACACCATCAACCCTATA
AAAGAACCCCCAAGGCTCATTACAATACCACAACCAACACCCCCACTAATAATTAGACCT
AGCCCTCCATAAATGGGGGATGGTTTTGAAGAAAAACCCACAAACCCCAACACAAATAAA
ACACTTAACAAATATACTATGTACATCATT-ATTCTTACATGGAATCAC-ACCATGACCA
ATGACATG-AAAAATCACCGTTGTA-ATTCAACTACAAGAA---CCTAATGACCAACATT
CGTAAGCACCACCCCCTAGCAAAAATAATCAACCACTCCTTCATCGACCTCCCTGCACCA
TCAAACATCTCATCCTGATGAAACTTCGGATCCCTCTTAGGTCTCTGCCTTGTAATTCAA
ATCACCACTGGACTATTCCTAGCCATACACTACACATCAGACACTGCCACAGCATTCTCT
TCAGTCACCCATATTTGCCGAGACGTAAACTACGGCTGAGTCATCCGCTACCTCCATGCC
AACGGAGCATCCATATTCTTCATCTGCCTATTCATACATATTGGCCGAGGACTTTACTAC
GGATCCTTTACTTTCCTAGAAACCTGAAATATTGGAATCACCCTACTGTTCGCAGTAATA
GCCACTGCTTTCATAGGCTACGTACTCCCATGAGGACAAATATCATTCTGAGGCGCAACC
GTAATTACAAATCTCCTCTCAGCAATTCCCTACATAGGAACTAGCCTAGTAGAGTGAATC
TGAGGGGGATTTTCAGTAGACAAAGCAACCCTCACCCGATTTTTTGCTTTCCACTTTATC
CTGCCTTTCATCATCGCAGCCCTAGTCATAATCCACCTCCTTTTCCTCCACGAATCAGGA
TCGAACAACCCTTCAGGAATTCCATCAGACTCTGACAAAATCCCCTTCCACCCCTATTAT
ACAATTAAAGACCTTCTAGGGGCTATCCTCCTCCTTCTAACCTTATTCTCCCTAGTCCTA
TTCTCCCCCGACCTTCTAGGAGACCCAGACAACTACACCCCTGCCAACCCCCTAAACACA
CCGCCCCACATCAAACCCGAATGATACTTCCTATTTGCTTATGCTATCTTACGATCCATC
CCAAATAAACTAGGAGGTGTCCTAGCTCTCGCACTCTCCATTCTCATCTTAGCCCTAATC
CCATTTCTTCACACAGCCAAACAACGAAGCATAATATTTCGCCCACTAAGTCAATGCTTG
TACTGAGTACTAATAGCCGATCTCTTGACTCTCACATGAATTGGAGGCCAGCCCGTAGAA
AACCCCTTCATCACTATCGGACAAGTAGCATCCGTCATCTACTTCTCCACTATTCTTATT
CTCATACCCCTAACAAACTTACTAGAAAACAAACTCCTCAAATGA-AGACACAGTCCTAG
TAGTACAAT-TCAGT-ACCCTGGTCTTGTAAACCAGA-AATG-GAAATCACA--CTTCCC
TAAGAC----AAATCAAGGAAGAGGCACTC---ACATCCCCACCTTCAGCACCC-AAAGC
TGAAATTCTA--ATTAAACTACCCCTTG---------------------CAACCACACAT
TTAACGTCAACCAAATCATTAACAACTGTGGCAG--------TATTG--------AAAAA
CAACCCCTTCTA------------------------ATAATACAGTTATGTACTTCGTGC
ATTATGTGCATGTCCCCAT----CTATT-ACCC---TTACAGCA--TATGCTTA--ATTG
TACATTATA-GTACA----TCCTATGTATATAGTACATT-----AATAT--CTAGTCC--
-CCA-TGCAT-A-TAAGCAGGTAC------------------ATCTTATTATATAC----
------------------------------------------------------------
--------------------------------------AGTACA-TAGTACATTATATTC
A-TGATC-----------GTAC------A-T----AGCACATTCAGTCAA----------
-ATCAT----------TT------------------------------------CTCGTC
CTCATGCGTAT--CACCACCACTAGTCCGCTCGCT--TAACTACCATGCCG------CGT
GAAACCATCAACCCG-CTT---GGCAGGGATCCCT----CTTCTC-----GCTCCGGGC-
-CCATT-CACCTTG-GGGGTGACTAG----------------ACTG-AAACTATACCT--
--GGCATCTGGTTCTTACCTCAGGGCCATA-ACAACAAG-ATCGCC--CACT-CAATGCT
CTTAAATAAGACAT-CTCGATGGATTA-ATTCCTAATCAGCCCAT--G------CCCAAC
-ATAA--CTGTAC-------------TGTCATG-----CCTCT-----------------
---GGTATTT--------TTT--AA--------TTTTC-GGG-----TAT----------
------------------------------------------------------------
------------------------------------------GCTTG--GACTC------
--------------------------AACA----------------------------TG
GCCTCCC-------------------------GGC-------------------------
--------------CTGCGCCC---AGACCATTTAT---------------------TGT
---AGC-----------CGAACC-------------------------------------
--------------------------------------------CAACGTGT--------
--------------------AC-CTC------CTC-------CACCCC------CATAAT
AGATCA-----------------------------------------------ATAAGGT
CATCT-AGTCCA----------------------------TGCTAGAAGGACATAAGCT-
--------GGAATATCGTGCAG---TCAACTAAGTCTTACATAGCTATTTGGATGGTGTT
AGTCAGTTTATGCTAGAGG------------------------ACATGTAC---ACGTAC
AC---GCATACACGTACACGCATACACGTACACGCAT-------ACACGTACACGCATAC
ACGTACACGCATACACGTACACGCATACACGTACACGCATACACGTACACGCATACACGT
ACACGCATACACGTACACGCATACACGTACACGCATACACGTACACGCATACACGTACAC
GCATACACGTACACGCATACACGTACACGCATACACGTACACGCATACACGTACACGCAT
ACACGTACACGCATACACGTACACGCATACACGTACACGCATACACGTACACGCATTAAC
AAACAC------------------------------------------------------
-------ATGCCCTGATTATATCCGCA--AAC-----------------CCCCCTTA---
-------CC-----CCCCATTACCAATATATACAG--------------CTCATTC----
----------------TTGCC--------------AAA--CCCC-A--------------
------AAAA--C----------AAGAACTCAACACTATATTA-----------------
-----TCGGCTCAATCAATCAC--------------------------------------
------------------CTTGCA---------ACTACTTCCTG----------------
------------------ACCTAC-TTCCACCCATAACAAATTTTAT-------------
---------ATT----ATTAGTA----CTAGCATA-------------------------
-----------------------------ATACTTTTGACTTCTCCCCCCCTATTGAAT-
------------------------------------------------------------
------------------------------------------------------------
---------TTAAAAAATTTAAAAAATTTCCACACCCCCCCCCCCCCCGAC---------
-AACAAACTAAAACTTACCCGC--------------------------------------
--------------------
>G.senegalensis 19599 bases  2E3F8D57 checksum
GTT-AATGTAGCTTAAATT---CTTAAAGCAAAGCACTG-AAAATGCTTAGACGAGCTTT
CCCGG---CTCCATAAA--CACAAAGGTTTGGTCCCAGCCTTCTTATTAGTT-ATCAGTA
GGCCTACACATGCAAGTTACCGCA-CTCCAGTGAGAATGCCCTCTAG--ATC--AATTCT
TCCTTT-CCGACC-AAAAGGTGCAGGCATCAAGCACAC--TTAAACTCATAAGTAGCTCA
TAACGCCTTGC-TCAGCCACA-CCCCCACGGGTAACAGCAGTGA-TAAACATTAAGC-AA
TAAACG--AAAG-TTTGACTAAGCTATACTGA---CTAGTTCTTAGGGTTGGTAAA-TCT
CGTGCCAGCCACCGCGGTCATACGATTAACCCAAACTAAT-AA--TACCCGGCGTAAAGT
GTGT---TT-TAGATC------CACACCAAAT--AAAGTTAAG-CCTTAATTAAGCCGTA
AAAA-GCCCTAATT-AAAGTAAAAA--TAAACAGCGAAAGCAACTTT--AAGTCTCTG-A
AGACACGATAGTTAAGACCCAAACTGGGATTAGATA-CCCCACTATGCTTAACCGTAAAC
CT-AAATACCT---ATCAAC-AAAGCTATTCGCCAGAGTACTACAAGCAACAGCTT-AAA
ACTCAAAGGACTTGGCGGTGCTTTATA-TCCCTCTAGAGGAGCCTGTTCTATAATCGATA
AA-CCCCGATAAACCTCACCACCCCTTGCTAATCCAACTTATATACCGCCATCCTCAGCA
AACCCTGCTAAGGCAA--CAAAGTAAGC-AAGAGAGTTG-----CACGCTAAAA-CGTT-
AGGTCAAGGTGTAGTCTATGAGGTGG-GAAGAAATGGGCTACATTTTCTA-CTCATCAT-
AGAACAGTAT-GAACGCTAGCCTGAATGAAATTAT---GGCGAAAGGCGGATTTAGCAGT
AAATTAAGAATAGAGAGCTTAATTGAA-T-AGGGCAATGAAGCACGCACACACCGCCCGT
CACCCTCCTCAAACTACTTTAGAAAAC----CCAACATATATAATTT---------ATAC
CACTAAAT-------TACC------------AGAGGAGACAAGTCGTAACAAGGTAAGCA
TACTGGAAAGTGTGCTTGG-AA-TCACCAAAGTGTAGCTTAACTACTAAAGCATCCGGCT
TACACCCGGAAGA-TTTCAACC----CATGACCACTTTG-AA-TTACCATAACTAGCCCA
AA---TCACCTAAACTAAACAATCCTTCACCAC--------TTA-ACTAAATCATTC---
-----ACCATCC----GCATTAGTATAGGAGATAGAAAATA-CA--ACTAGGCGCTATAG
AGACAGTACCGCAAGGG-AAAGATGAAAG--ACACAATCATAAAGTTA-AATAAAGC-AA
AGCTTACAACTTGTACC-TCTCGCATAATGATCTAACTAG-AACAACTTTACAAAGAGA-
CCTT-AAGCCAAC--AACCCCGAAACCAGACGAGCTATCT-ACGGACAGT----ACATGA
ACAAACTCATCTATGTGGC-AAAATAGTG-AGAAGATCCTCAGATAGAGGTGAAAAGCCT
ACCGAGCCTGGTGATAGCTGGTTGTCCAGAATA-GAATATAAGTTCAACTTTAAAC-TTA
TTCAA-AGAA-------ATAAAAAT-CCTAACATAAGCTTAAATGTTAGTTCAACGA-GG
TACAGCTCATTGAACA-AAGG-ATACAACCTTA-TTTAGAGAGTAATCAA------ATTA
CCCAACCATAGTTGGCCTAAGAGCAGCCACCAATTAAG-AAAGCGTT-AAAGCTCAAC--
-ATTAACCCATTCCCATATACCTATCCC-------CCCAACC---AACTCCTATAATAAT
CACTGGACCAATCTATTAAATAATAGAAGAAATAATGTTAATATGAGTAACAAG-AA--C
TAAATTCT----CC-CTGCACAGACCTATATCAGATCGGATG---CCCACTGATAATTAA
AC------TTAGGTGCCACAAACAA---CTTACCTAAAC-----AGCACCCAACCAAC--
CCGTTAACCCAACACAGGTGTGCACAA-----TAA--GGAAAGATTAAAATA-AGT-AAA
AGGAACTCGGCAAAGAC-CAAACCCCGCCTG-TTTACC-AAAAACATCACCTCTAGCATT
ACCAATATTAGAGGCACTGCCTGCCCAGTGACTAA--AGTTTAACGGCCGCGGTATCCTG
ACCGTGC-AAAGGTAGCATAATCACTTGTTCCTT-AATTGAGGACTAGAATGAACGGCCA
CACGAGGG-TTTTACTGTCTCTTACTTATAATCAGTG-AAATTGACCTCTTCGTGAAGAG
GCGAAGAT-AAACAAATAAGACGAGAAGACCCTATGG--AGCTT-AAATTTAACACCCAT
GTTCCACTCTACAACTCCCA--------------------GGAGCTCAA-CACCCCAAC-
------------ATTTGGGTGAACAA-TTTTGGTTGGGGTGACCTCGGAGCACAAACTAA
CCTCCGAG-CATTATTTACCTAGACCTTACCAGTCAAA--GTAC-ATAAATGTCATATTC
---------------ATTGACCC--AAACA---ATTGATCAACGAAACAAGTTACCCT--
AGGGATAACAGCGCAATCCT-GTTCTAGAGTCCATATCGACAA-CAGGG--TTTACGACC
TCGATGTTGGATCAGGACA-TCCCAATGGTGTAACCGCTATTAATGGTTCGTTTGTTCAA
CGATTAA-AGTCCTACGTGATCTGAGTTCAGACCGGAGAAATCCAGGTCGGTTTCTATCT
A--TTCATATTTCTCCCAGTAC-GAAAGGACAAGAGAAATAGAG-CCAATCATACA-GTC
AAGCTCTCAGC-CAAATAGATGA-TATTGTCTTAATCTAA-TACTT---TTCCCTTTCA-
--CCCTGCCCAA--GAACAGGG--TT-TGTTAAGATGGCAGAG-CCTGGCAATTGC-AT-
AAAACTTAAAAC-TTTAGAA-ACAGAGGTTCAACTCCTCTTCTTAACA------------
------------------------------------------------------------
---------------TATGTTTATAATAAACCTCCTGCTACTTATTATCCCCATTATTCT
AGCCATAGCTTTCCTTACCCTACTTGAACGAAAAGTCTTAGGATATATGCAACTACGAAA
AGGACCCAACGTAGTAGGACCAAACGGCCTCCTTCAACCATTCGCCGATGCAATAAAATT
ATTCATCAAAGAACCCCTCCAACCCCTAACATCCTCTACCCTACTATATATCACTGCTCC
AACCCTAGCATTATCCATCGCCCTCATCATATGAGCCCCCATCCCAATCCCACTCCCCCT
AATTAATATAAACCTTGGAGTACTATTCATTTTAGCTTCATCCAGTCTAGCCGTATACTC
AATTCTATGATCAGGATGAGCATCCAACTCGAAATATGCCCTCATCGGGGCCCTCCGAGC
AGTCGCACAGACCATCTCATATGAAGTCACCCTAGCCATCATCTTACTATCTATCATCAT
AATAAGCGGGTCATTCACACTATCAACCCTAATCTTAACCCAAGAACACTCCTGACTATT
CCTCTCGTCATGACCCTTAGCAATAATATGATTTATCTCAACACTAGCAGAAACAAATCG
AGCCCCATTTGACCTCACAGAAGGAGAATCCGAACTAGTATCAGGATTCAACGTGGAATA
TGCCGCAGGTCCATTCGCCCTATTCTTCATAGCAGAATACACCAATATCATCATAATAAA
TGCCCTAACCACCACAATTTTCCTAAGCACCCCCCACAACTCATACTCCCCTGAATACTT
CTCAATTAATTTCACCCTAAAAACTTTAATCCTAACTATCGCATTCCTATGAGTACGAGC
ATCCTACCCACGATTCCGATACGATCAACTAATACACCTTCTATGAAAAAATTTCTTACC
TCTAACACTAGCCCTATGCATATGATATGTTTCACTACCCATTATCTTAGCCAGCATTCC
CCCCCA-----AACAT---AGAAATATGTCTGAC-AAAAGAGTTAC-TTTGATAGAGTAA
AACATAGAGGT-GCAAACCCTCTT--ATTTCTAGGACAGCAGGCCTTGAACCTACCCC-T
GAGAACTC-AAAATTCTCCGTGCTACCTAC---TACA-CCATATCCTACAGA---CAGTA
AGGTCAGCTAAATAAGCTATCGGGCCCATACCCC--GAAAATGTTGGTTTATA-TCCTTC
CCGTACT----AATCAAGCCTTCAATCTCCCCCTTAATTTACCTCACCTTATTCACAGGC
ACCATCCTAACTACTATTAGCTCTCACTGATTACTAATCTGAATTGGCCTAGAAATAAAT
ATACTCGCAATTATCCCTATCCTTATCAAAAAAGCAATACCACGCTCAACAGAAGCCGCA
ACTAAATATTTCCTCACACAAGCCACAGCATCAATACTCCTGATAATAGCAGTCATTATT
AACACCATACAAACCGGTCAATG---------AACAACAAAAATTGATAATCCCACAACA
TCCCTAATCATCCTCCTAGCCCTAACGATAAAACTCGGAATAGCCCCATTTCACTTCTGA
CTACCAGAAGTAACCCAAGGAGTAACCCTGGTATCAGGAATAATTCTTTTAACATGACAA
AAATTAGCTCCAATCACTATTTTTCTCCAACTCCACCAATCAATAAACACCAGTATCCTC
ATATCAATCGCCCTCCTATCCATCCTAATCGGAGGCTGAGGAGGCCTGAACCAAACCCAA
CTACGGAAAATCCTAGCATTCTCATCCATCGCTCACATAGGCTGAATAGCCGCAGTCCTT
ACATTTAATCCTTCTTTAACTATCCTAAACCTCTTAATCTACTTAATCCTCACTTTCTCT
ATATTTATAATACTTATCTCAAACTCTAATACCACCACCCTCTCCTTAACCCACCTATGA
AACAAAACACCAGTTTTCATCTCAATAATACTCATTATCCTTCTATCACTAGGAGGACTT
CCCCCGCTCTCAGGATTCCTACCAAAATGAACTATCATCCAAGACTTATCTAAAAACTAT
AACATCGCAATACCTACCCTTATAGCCATCCTAGCCCTACTAAACCTATTTTTCTACATA
CGACTAGTCTACTCCTCATCCCTAACTATATTCCCAACAACCAACAGTACAAAAATAAAA
T---GACAATTCGAAACTCTCACCCCTATCACTATTACAGCCCCCCTCATCACAATATCA
TCCATACTCATCCCACTCTCACCAATAATCTCAACACTTAACTAGAGA-CTTAGG-TTAT
-ATCAGACCAAGGGCCTTCAAAGCCCTAAGAAGACAGACC-ATGCCTAG-CCTCTG----
---CCAAACACCTAAGGACTGCAGGAC-CTCCCCTACATCAGCTGAACGCAAATCAGATA
CTTTTA-TTAAGCTAAGTCC-TT--ACTAGATTGGTGGGATCCAAC--CCCACG-AAACT
TTAGTTAACAGCTAAAAACCCTAATCAAC-TGGCTTCAATCTACTTCTCCCGCCGCCA--
-AGA--AAAAAAAGGC-GGGAGAAGCCCCGGCAGAATT---GAAG-----CTGCTTCTTT
GGA--TTTGCAATCCAACATGGCCAC--CACCTCGGAGC---TTGGTAAAAAGA-GGACT
A-AACCCCTGTCTTTAGA-TTTACAGTCTAATG-CTTGA--CTCAGCCATTTTACCCTA-
------------------CCT-ATGTTCGTAAACCGCTGGCTATATTCAACAAACCATAA
AGATATTGGCACTCTGTATTTAATTTTTGGTGCTTGAGCAGGAATGGTAGGAACTGCCCT
TAGCCTATTAATTCGAGCAGAACTAGGTCAACCTGGCACTCTACTAGGAGATGATCAAAT
TTATAATGTCATCGTCACGGCCCACGCATTCGTCATAATTTTTTTTATAGTTATACCTAT
TATAATTGGAGGCTTCGGAAACTGACTAGTACCATTAATGATTGGCGCCCCAGACATGGC
ATTTCCCCGGATAAACAACATGAGTTTCTGACTACTCCCGCCATCATTCCTCCTTCTTCT
AGCCTCTTCAATAGTAGAAGCTGGCGCTGGGACCGGATGAACCGTGTACCCTCCTCTAGC
AGGTAACTTAGCCCACGCAGGAGCCTCAGTAGATCTTACAATCTTCTCTCTTCACCTAGC
AGGAGTATCCTCAATCCTAGGAGCTATCAACTTTATTACAACTATCATTAACATAAAACC
CCCTGCTATATCCCAATACCAAACTCCTTTGTTTGTTTGATCCGTAATTATTACAGCGGT
CTTGCTATTACTATCCCTACCCGTTCTAGCAGCAGGAATTACTATACTCCTCACAGACCG
CAACTTAAATACAACTTTCTTTGACCCTGCCGGAGGAGGAGACCCAATCCTCTACCAACA
TCTATTCTGATTCTTTGGACATCCAGAAGTATATATCCTTATTCTCCCAGGATTCGGGAT
AATTTCCCACATCGTATCCTATTACTCCGGCAAAAAAGAACCATTTGGGTACATAGGAAT
AGTCTGGGCAATAATATCTATTGGCTTTCTAGGCTTTATCGTCTGGGCCCACCATATATT
TACTGTAGGCATAGATGTTGATACCCGAGCATATTTCACATCCGCTACAATAATCATTGC
TATTCCTACAGGGGTAAAAGTATTTAGCTGACTAGCTACCTTGCACGGGGGAAATATTAA
TTGATCACCAGCTATACTATGAGCTCTTGGGTTTATTTTCCTATTTACAGTTGGAGGCCT
CACAGGAATTGTCTTATCAAACTCCTCGTTAGACATTGTCCTCCACGATACATATTATGT
AGTAGCACATTTTCATTATGTTTTATCTATAGGGGCAGTATTTGCAATCATGGGAGGATT
TGTCCATTGGTTCCCACTATTCTCTGGATTCACCTTAGATCCAACCTGAGCCAAAATTCA
CTTCGCAATTATATTCGCAGGAGTTAACTTGACATTCTTCCCTCAACATTTCTTAGGCCT
CTCAGGTATGCCTCGTCGTTACTCTGACTACCCAGACGCATATACTATATGAAACACTAT
TTCATCAATTGGATCATTTATCTCCCTTACCGCAGTAATATTAATAATCTTTATAGTCTG
AGAAGCCTTCGCATCCAAGCGAGAAGTCTTGATAGTAGACCTTACAACCACAAACCTAGA
ATGACTCCATGGGTGTCCCCCTCCCTATCATACATTCGAAGAGCCTACCTAT-GTAAAAG
CATAAGT-----CAAGAAAGGAAGGAATCGAACCTCCA-AAAATTAGTTTCAAGCCAACT
TCATAACCACTATGAC-TTTCTTCATTT--------------GAGGTGCTAGTATAAAC-
CACTACATGACTTTGTCAAAGTTAAACTATAGGTTAAACTCCTATGTGCCTTT-ATGGCT
CACGCAGTACAATACGGCTTTCAAGACGCAGCAGCCCCTATTATAGAAGAATTATTATAC
TTCCATGACCACACCCTTATAATCGTATTCATAATCAGCTCACTAGTACTCTATATTATT
TCCCTTATACTATCAACTGAACTCACCCACACAAGCACAATAGACGCTCAAGAAGTAGAG
ACGGTATGAACCATTCTGCCAGCTGTTATCCTCATTCTCATTGCCCTCCCATCTCTTCGA
ATCCTTTACATAATAGATGAAATCGAAACCCCTTCCTTAACCCTAAAGACAGTAGGTCAC
CAATGATACTGAAGCTACGAGTACACAGACTACGACAAGCTATGTTTCGACTCTTACATA
ACCCCCACACCTGATTTAGAACCAGGAGACCTTCGACTATTAGAAGTAGACAACCGAGTC
GTCTTACCCACAGAAATATCCATCCGTATATTAATTACCTCAGAAGATGTACTTCACTCA
TGAACAGTGCCAGCACTAGGCATTAAAACAGATGCCATCCCAGGCCGCCTAAACCAAGCA
ACCCTCATAACCTCTCGAGTAGGAATTTACTACGGCCAATGTTCCGAGATCTGCGGCGCC
AATCACAGCTACATGCCTATCGTATTAGAATTAGTCCCTCTAAAATATTTTGAAGAGTGA
CTCCTTAAA----ACCCTTTAAAC------------------------------------
----------------------ACAGCTTTACTGATTATACTGTGAAGCTAAAA--TGCA
TTAACCTTTTAAG-TTAAAGATTG-AGAGCCTA--AACCTCTCCACAGTGG--ATGCCAC
AATTAGACACATCTACATGAACCATCCCCATTATTTCTATAACCCTAACCCTCTTCACCC
TGTTTCAACTAAAATTCTCAAAGTTCTTATAT---------CCTCTTAACCCTGTGCAAA
AAA---CTATAAAAACAATAAAACAAGATAACCCC-TGAGAGAAAAAATGAACCAAAACC
TATTTGCCTCTTTCATTACCCCTACAATAATAGGCCTCCCTATTGTTATTCTAATCATTA
TGTTCCCTCTTATCCTATTCCCTGCTCCAACACGACTAGTTAATAACCGTCTCACATCAA
TACAACAATGACTAACTCAACTAATCCTAAAGCAACTCATAACCACCCATAATACAAAAG
GTCGAACCTGATCACTCATACTTATTTCACTAATTATATTCATTGGATCAACTAATCTCC
TCGGCTTACTTCCCCATACCTTTACTCCCA-CTACACAATTATCAATAAACCTTGGCATA
GCTCTCCCCCTATGAACCGCAACAGTGCTCACAGGATTTCGTCACAAAACAAAAGCATCA
CTAGCCCATTTCCTGCCACAAGGGACCCCTCCTCCCCTCATCCCTATATTAGTCCTTATT
GAAACTATCAGCCTCTTTATTCAACCTGTAGCCCTAGCCGTACGATTAACCGCCAACATT
ACAGCAGGACACCTTCTTATACACTTAATTGGAGGAGCTACACTAGCACTTACATCAATT
AGCCCTGCTACAGCTTCAATTACATTCACTATCTTAATCTTACTTTCAGCACTAGAACTC
GCAGTAGCCCTTATCCAAGCATACGTATTCACATTATTAGTAAGCCTATACTTACATGAC
AACAC-------------------------ATAATGACCCACCAGACACACTCCTACCAC
ATAGTAAACCCCAGTCCATGACCCCTAACAGGAGCCCTATCAGCCCTCCTAATAACATCC
GGTCTGATCATATGATTTCATTTCAACAACACAACCTTGCTATCCCTAGGTTTTCTAGCA
AACACCCTAACAATACTCCAGTGATGACGAGACATTATCCGGGAAGGGACATTCCAAGGT
CACCATACCCCAACAGTCCAAAAAGGACTCCGCTATGGAATAATTCTCTTCATTATCTCA
GAAGTATTCTTTTTTGCGGGCTTCTTCTGATCATTTTACCACTCAAGTCTAGCCCCAACT
CCAGAATTAGGGGGTTGCTGACCCCCAACTGGCATCAACCCACTTAACCCACTAGAAGTT
CCACTACTAAATACAGCAGTCCTATTAGCTTCCGGAGTCTCAATCACCTGAGCACATCAT
AGCCTTATAGAAGGACACCGAAAACATATAACCCAAGCCTTAACCACTACTATCATTCTA
GGTCTATACTTTACCCTTCTCCAAGCATCAGAATATTTCGAAACCCCCTTCACCATCTCA
GATGGAGTCTATGGTTCAACATTCTTTATAGCTACAGGTTTCCACGGACTTCATGTCATT
ATCGGATCAACCTTCTTACTCATCTGTCTCCTACGACAACTAAACTTCCACTTTACATCA
AAACATCACTTCGGCTTTGAAGCCGCAGCATGATACTGACATTTTGTAGACGTAGTCTGA
TTATTCCTTTACGTCTCCATTTACTGATGAGGCTCATACTC-CTTTAGTAT--AATCAGT
ACAATTGAC-TTCCAATCAATAAGA-TTCGGA-CGGAACC-GAAAAAGAGT-AATCAATA
CTATACTACTTTTATTAGTCAACACAACCTTGGCCTCAATCATAGTCACAGTAGCATTCT
GACTTCCCCAACTAAACATTTACACAGAAAAGTACAACCCTTATGAATGTGGGTTCGACC
CAACGGGCTCTGCCCGTCTACCTTTCTCCATAAAATTTTTCTTAGTAGCCATTACATTCC
TTTTATTTGATCTGGAAATCGCCCTTCTCCTACCCCTTCCATGAGCCTTGCAATCACACA
CACTCATTTTAACACTTGCCATAACACTCCTACTAATCATAATCCTGGCCCTCGGACTAG
CCTATGAATGAACCCAAAAAGGCCTTGAATGAGAAGAATA----TGGTAATTAGTTT--A
ATAAAAAC-AAATGA-TTTCGACTCATTAAATTATG-ATATATACTCATAATTACC---A
TCTATGCCATCAATCTCAACAAACATCATCCTGGCTTTCACTGCAGCCCTATTAGGCGTA
TTAATCTATCGATCTCACCTAATATCATCCTTATTATGCTTAGAAGGAATGATATTATCA
ATATTTATCCTTGTTAGCCTTACTATCTTAAACTTACACTTCTCACTAGCAACAGTAACC
CCCATCATTTTATTAGTCTTCGCAGCCTGCGAGGCTGCTATCGGACTAGCCCTTCTAGTC
ATAGTCTCAAACACTTACGGCATAGACTATATTCAAAACCTAAACCTCCTCCAATGCTAA
AAATCATTATCCCAACAATTATACTAATTCCAGTAACCTGGCTCTCTAACTTTCAAACAC
TATGAACCAACATCACAATTTACAGCTTTATAATTAGTTCAATCAGCCTTTACCTCCTCT
ATCAGCCAAATAGCTACCTC---AATTTCTCCACAATATACTCTTCTGATACCCTATCTA
CCCCTCTATTAATCCTCACCACATGACTCCTACCACTAATAACCATGGCAAGCCAACATC
ACCTAACCAAAGAACCCTTAACACGAAAAAAACTATACATCACCATGCTAATCTCTTTAC
AAGTGTTCCTAATCGTCACATTTTCAGCATCCGAATTGATTCTGTTCTATATTCTATTTG
AAACCACGCTAATCCCCACCTTAATTATCATCACTCGATGAGGAAACCAAACAGAACGAT
TAAACGCAGGACTATATTTCCTGTTCTATACCCTACTAGGGTCTCTTCCCCTTCTAGTAA
TTTTAATTCACACGCAAAACTTAATAGGATCATTAAATCTCTCAATTCTATCCTTTTACT
TTCAGGACATATCAATCTTCCCCTGATCCAACAACTTAACATGATTAGCATGCATACTAG
CATTTCTAGTTAAAATACCTCTCTACGGCACACACCTGTGACTACCCAAAGCCCACGTAG
AGGCCCCAATTGCTGGATCTATGGTCCTAGCAGCAATCCTACTCAAGCTCGGCGGGTATG
GAATAATACGAATTACCTACATCCTAAACCCAATCACAGACCTCATATCCTACCCATTCC
TTATTCTGTCCCTCTGAGGAATAATTATAACCAGCTCCATCTGCTTACGCCAAACTGACC
TAAAATCACTAATTGCTTACTCTTCAGTAAGCCACATAGCCTTAGTAATTGTAGCAATTC
TTATCCAAACCCCATGAAGCTTCATAGGAGCAACCGCTCTAATAATTGCCCATGGACTTA
CTTCATCCATAATATTCTGTCTAGCTAACTCCAACTACGAGCGCATTCACAGCCGAACCA
TAACCCTAGCCCGAGGACTTCAATCCTTGCTTCCACTTATAGCCATCTGATGACTCACAG
CTAGCCTGGCTAACCTAGCCTTACCACCTACCATCAATCTTATCGGAGAACTAATCATTA
TTATCACAACATTCTCATGATCTAAACTGACTATCTTACTGACAGGGCTAAACACACTAA
TTACAGCCATCTATTCTCTTTACATATTTATCACCACACAGCGAGGAAAACCAACATATC
ACACCCACAACATCAAACCATCCCACACGCGAGAAAATATCCTAATATCATTACATATCC
TACCCTTACTTTCCCTGTCCTTAAACCCTAAAATTGTCCTAGGGTTAA-CACTCTGTAAA
TATAGTTTAACCAAAACATTAGATTGTGAATCTAACAACAGAAGGC-CCAATCTTCTTAT
TTACCAAGAA---AGA--TGCAAGAACTGCTAACTCA-TGCCCCCGTGCATAACACACAC
GGCTTTCTT---------------------------------------------------
-------------AACTTTTAAAGGATAGA-AGTTATCCATTGGTCTTAGGAACC--AAA
AAATTGGT-GCAACTCCAAATAAAA-GTAATCAATATATTACTCCCAACAACAACTTTCA
CTACTCTAATTGTCCTTACCTTACCC--------ATCCTATTTACCATTACTAACAATCA
C-AATGACACCCCT-TTCCCAAACC--TTGTAAAATC-CTCAATCTCA-ACCGCCTTCAT
AATTAGCCTAATCCCAGCCCTATTATTTATTTACCTAGGCCAAGACTCATCCATCACCAA
CTGACACTGAACAACAATACAGACACTAAACCTCTCAACCAGCCTGAAACTAGACTACTT
CTCTATCCTATTCATACCTGTCGCCCTATTCGTAACATGATCCATTATAGAATTCTCAAT
GTGATATATGCACTCTGATCCACAAATCAACCGATTCTTAAAATATCTACTCCTTTTCCT
CATTACTATAATAATCTTAGTTACTTCAAACAACTTCTTTCAATTGTTCATCGGATGGGA
AGGTGTAGGTATTATATCCTTCCTTCTAATTGGATGATGATATGGCCGCACCGATGCTAA
CACAGCAGCCCTACAAGCCATCCTATTTAACCGTATCGGAGACATTGGATTCATCTTATC
AATAACCTGATTCCTACTATACTCCAACTCATGAGATATTCAACAAATACTTATCCTTAA
CCCAAACACCAACATCCTCCCCTTACTAGGACTTCTTCTAGCTGCCACAGGAAAATCAGC
CCAATTCGGCCTACACCCCTGACTACCATCAGCAATAGAAGGCCCCACCCCAGTTTCAGC
CCTACTTCACTCCAGCACAATAGTTGTAGCAGGAGTATTTTTACTCATCCGATTCTATCC
ACTTCTAGAAAACAATAAGACAATTCAAACCGTGACTTTGTGCTTAGGTGCTATCACAAC
ACTATTCACAGCTATTTGTGCCCTAACACAGAACGACATCAAAAAAATTGTAGCATTCTC
CACCTCTAGTCAACTTGGACTGATAATAGTGACTATCGGCATTAACCAACCACACCTAGC
CTTTCTCCACATTTGCACCCACGCCTTCTTCAAAGCCATACTATTTTTATGCTCAGGCTC
TATTATCCACAACCTCAACGACGAACAAGACATCCGAAAAATGGGCGGCTTATTCAAACC
TATACCCTTCACCGCCTCATCCCTAACAATCGGCAACCTAGCCCTCACAGGAACCCCTTT
CCTAACAGGATTTTACTCAAAAGACCTTATCATTGAAACCGCAAACACGTCTTATACCAA
CGCCTGAGCCCTACTTCTTACTCTAATAGCCACCTCTCTCACAGCTGTCTACAGCACTCG
CATTATCTTCTTTGCACTTCTAGGACAACCACGTTTCCTTGCAAAAACTAACATTAATGA
GAATAACCCATTACTCATTAATCCAATCAAACGTCTAGCAACTGGTAGCATTGTAGCAGG
CTACATCATCTCCAACAACATCCCACCTATATCGACCCCTCAAATAACTATACCTATCTA
CCTAAAACTCACTGCCGTAGCAATAACTATCCTAGGCTTCTACCTAGCAATAGAAATTAA
CTTACTAACTTCCAATCTCAAACTAAAACACACATATTCACCATACCTATTCTCCAACTC
CCTAGGATTCTTCCCTACAACTATCCACCGCCTCCTACCCAATCTAGACCTAAAACTAAG
CCAAAACATATCCTCCTTACTCCTAGACCTAAGCTGGTTAGAAAAAACCATACCCAAAAA
TTTATCCCAACTAAACATAATCGCCTCCAAAACCATTTCC---AATCAAAAAGGCCTTAT
TAAACTATACTTCACCTCTTTCCTTACCTCAGTCCTCTTAACTATAGCCCTAAT---AAC
TTA---ATT--------------------------CCCCCGAGTAATTTCAATTACAATA
AAAATACTAACAAACAACGACCACCCAGCCATCACCAAAAACCAATTTCCATAACTATAT
AAAGCACCCGTCCCAGCAGACTGCACACGAAACGGTCCAATACCCCCTACATCATACATC
TCCCAATCCCCTATACCATCAAAATTC---ATTA---------CCACCTCGACCCCAACC
CCATACTCTCCTATAAACAAAATCAAGACCACCTCCATCACCACACCCATCAATAAAGCC
CCCCAAACAACTATATTTGACCCTCAAGACTCCGGATACTCTTCTGTAGCCATCGCCGTA
GTATACCCAAACACCACCAACATTCCACCCAAATAAACTAAAAACACCATTAATCCTATA
AAAGTCCCCCCAAAACCCATTACAATTCCACAGCCTACCCCACCACTAATAATTAAACAC
AACCCCCCATAAATAGGAGACGGTTTTGAAGAAAACCCCACAAACCCCAATACAAATAAT
ATGCTCAACAAGAACACTATATATATCATT-ATTCTCACATGGAGTCAC-ACCATGACTA
ATGACATG-AAAAATCACCGTTGTA-ATTCAACTACAAGAA-CAT--AATGACCAACATT
CGAAAACAACATCCACTAGCAAAAATAATTAACCACTCTTTCATTGACCTCCCCGCACCA
TCAAACATCTCATCCTGATGAAACTTCGGATCCCTTCTAGGCCTCTGCCTCATAATCCAA
ATCACTACCGGCCTATTCCTAGCCATACATTATACATCAGACACCTCCACGGCATTCTCC
TCAGTCACACACATTTGCCGAGACGTCAACTACGGCTGAATTATCCGCTACCTCCACGCC
AACGGAGCATCCATATTCTTTATTTGCCTATTCATACACATTGGCCGAGGACTCTATTAT
GGATCCTTCACTTTTCTAGAGACCTGAAACATTGGCATCATCCTACTATTCACAGTAATA
GCCACAGCTTTCATGGGTTATGTTCTTCCGTGAGGACAAATATCATTCTGAGGCGCTACC
GTAATCACTAATCTCCTCTCAGCAATTCCCTATATAGGAACTGGCCTAGTAGAATGAATC
TGAGGAGGGTTCTCAGTAGACAAAGCTACTCTTACCCGATTTTTCGCTTTTCACTTCATC
CTGCCTTTCATCATCGCGGCCCTAGCCATAATTCATCTTCTTTTCTTACATGAAACAGGA
TCAAATAACCCTTCGGGAATCTCATCAGACTCCGACAAAATCCCCTTCCACCCCTACTAC
ACAATTAAAGACCTACTAGGAGTAATCCTCTTACTATTATCCCTATTCTCTCTAGTACTA
TTCTCCCCTGACCTGCTGGGAGACCCAGACAACTATACCCCTGCCAACCCCCTAAACACC
CCACCACATATTAAACCAGAATGATACTTCTTATTTGCCTACGCCATCCTTCGATCAATC
CCCAACAAACTAGGAGGAGTATTGGCCCTCGTATCCTCAATCCTCATCCTAGCCCTAATT
CCATACCTCCACACAGCCAAACAACGAAGCATAATATTCCGCCCACTTAGCCAATGCCTA
TACTGAATACTTGTAGCCGACCTATTTACCCTTACATGAATTGGAGGCCAACCCGTAGAA
AACCCCTTCATCACTATCGGACAAACGGCCTCCATCATCTATTTCCTCATTGTCCTAATC
CTAATACCCCTAACAAACCTGTTAGAAAACAAACTCCTCAAATGA-AGACACCGTCCTAG
TAGTATAAC-CTAAT-ACTTTGGCCTTGTAAACCAAA-AATG-AGGGCTTCC--CCCTCC
TAAGAC---AATCTCAAGGAAGAGGCACTC---ATATCCTCACCCTCAGCACCC-AAAGC
TGAAATTCTA--ATTAAACTACCCCTTG------------------TACAATCTTACATT
TGACGTCAACCAAATTTACTAACAGTTATGTTAG--------TATTGA-------AAACA
ATTTCCTCCTTA-------------------------AAAAACTTCTATGTACTTCGTGC
ATATCATGTTCTCCCCCAT----ACATT-ACTC---GTACAGTA--TATGATTA--ATCA
TACA---TATATACA----TACTATGTATATCGTACATT-----AATAG--CTAGTCC--
-CCA-TGCAT-A-TAAGCAAGTAC------------------ATAATATCATTTAC----
------------------------------------------------------------
--------------------------------------AGTACA-TAGTACATTTTACTC
A-TAATC-----------GGAC------A-T----AGCACATTCAGTCAA----------
-ATCCT----------TT------------------------------------CTTAAC
CCCATGCATAT--CACCTCCACTAGCCCGCCCGCT--TAATTACCATGCCG------CGT
GAAACCATCAACCCG-CTT---GGCAGGGATCCCT----CTTCTC-----GCTCCGGGC-
-CCATA-CACCTTG-GGGGTGACTAG----------------ACTG-AAACTATACCT--
--GGCATCTGGTTCTTACCTCAGGGCCATAACCACAAG--ATCGCC--CACT-TCTTGCT
CTTAAATAAGACAT-CTCGATGGATTA-ATTCCTAATCAGCCCAT--G------CCCAAC
-ATAA--CTGTGC-------------TGTCATG-----CCCTT-----------------
---GGTATTT--------TTT--AA--------TTTTCGGGT------------------
------------------------------------------------------------
------------------------------------------ATGCTTGGACTC------
--------------------------AACA----------------------------TG
GCCTCCC-------------------------GGC-------------------------
--------------CTGCGCCC---AGACCACTTAT---------------------TGT
---AG-------------------------------------------------------
--------------------------------------------ACGAACCC--------
--------------------AACGTGTACCTCCTC-------CACCCC------CATAAT
AGATCA-----------------------------------------------ATAAGGT
CATTCCAGTCCA----------------------------TGCTAGAAGGACATATGTT-
------------AGATTACACACATTCAACTAAGACTTACATAACACCTAAATGGTAATA
ATTCATTTATGCTAGAGGACAT---------------------ACGCATAC---ACGCAT
AC---GCATACACGCATACGCATACACGCATACGCAT-------ACACGCATACGCATAC
ACGCATACGCATACACGCATACGCATACACGCATACGCATACACGCATACGCATACACGC
ATACGCATACACGCATACGCATACACGCATACGCATACACGCATACGCATACACGCATAC
GCATACACGCATACGCATACACGCATACGCATACACGCATACGCATACACGCATACACGC
ATACACGCATACGCAAACCCAAACAATGAATTAC--------------------------
------------------------------------------------------------
-------ATGCTTTGATTCTATCCACA--AACC----------------CCCCTTAC---
-------CC-----CCCAAACGCCAATTTATATAT------------AGCTCATTC----
----------------TTGCC--------------AAA--CCCC-A--------------
------AAAA--C----------AAGAACTCAACACTACATATTA---------------
-----TCAGCTTAATTAATCTA--------------------------------------
-------------ATTATACATTCAAGAGCCCACTCTATTCCATA---------------
------------------ACAAAT-TTTATACT---------------------------
----------------TCTAGTA----CTAGCATG-------------------------
-----------------------------ATACTTTTGACTTCTCCCCCCCTATTGAAT-
------------------------------------------------------------
------------------------------------------------------------
-------------------TTAAAAAACCCCAATTTTTTTTTTCACCCTAA----CAAAC
CAGAAACCCACCCGT---------------------------------------------
--------------------
>G.moholi 19599 bases  4C29E190 checksum
GTT-AATGTAGCTTAAATTC--TTTAAAGCAAAGCACTG-AAAATGCTTAGACGAGCTTT
CCCGG---CTCCATAAA--CACAAAGGTTTGGTCCCAGCCTTCTTATTAGTT-ATCAGTA
GGCCTACACATGCAAGTTACCGCA-CTCCAGTGAGAATGCCCTCTAG--ATC--AATTCT
TCCTTTTCCGACCAAAAAGGTGCAGGCATCAAGCACAC--TTAAACTCATAAGTAGCTCA
TAACGCCTTGC-TCAGCCACACCCCCCACGGGTAACAGCAGTGA-TAAACATTAAGC-AA
TAAACG--AAAG-TTTGACTAAGCTATACTGA---ATAGTTCTTAGGGTTGGTAAA-TCT
CGTGCCAGCCACCGCGGTCATACGATTAACCCAAACTAAT-AA--TACCCGGCGTAAAGT
GTGT---TT-TAGACC------CACACCAAAT--AAAGTTAAG-CCTTAATTAAGCCGTA
AAAA-GCCCTAATTAAAAGTAAAAAATAAAACAGCGAAAGCAACTTT--AAGTCTCTG-A
AGACACGATAGTTAAGACCCAAACTGGGATTAGATACCCCCACTATGCTTAACCGTAAAC
CT-AAATATCT---ATCAAC-AAAGCTATTCGCCAGAGTACTACAAGCAACAGCTT-AAA
ACTCAAAGGACTTGGCGGTGCTTTATA-TCCCTCTAGAGGAGCCTGTTCTATAATCGATA
AA-CCCCGATAAACCTCACCACCCCTTGCTAATCCAACTTATATACCGCCATCCTCAGCA
AACCCTGCTAAGGCAA--CAAAGTAAGC-AAGAGAGTTG-----CACGCTAAAA-CGTT-
AGGTCAAGGTGTAGTCTATGAGGTGGGAAGAAAATGGGCTACATTTTCTACT--CATCGT
AGAACAGTA--TAACGCTAGCCTGAATGAAATTATGGCGA--AAAGGCGGATTTAGCAGT
AAATTAAGAATAGAGAGCTTAATTGAA-T-AGGGCAATGAAGCACGCACACACCGCCCGT
CACCCTCCTCAAACTACTTTAGAAACC----CCAACATATATAATTT---------ATAC
CACTAAAT-------TACT------------AGAGGAGACAAGTCGTAACAAGGTAAGCA
TACTGGAAAGTGTGCTTGG-AA-TCACCAAAGTGTAGCTTAACTACTAAAGCATCCGGCT
TACACCCGGAAGA-TTTCAACC----CATGACCACTTTG-AA-TTACCATAACTAGCCCA
AA---TCACCTAAACTAAACAATCCTTCACCAC--------TTA-ACTAAATCATTC---
-----ACCATCC----GCATTAGTATAGGAGATAGAAAATA-CA--ACTAGGCGCTATAG
AGACAGTACCGCAAGGGAAAAGATGAAAGACACAATCATAAAAGTTAA-AATAAAGCAAA
AGCTTACAACTTGTACC-TCTCGCATAATGATCTAACTAG-AACAACTTTACAAAGAGA-
CCTT-AAGCCAAC-AACCCCCGAAACCAGACGAGCTATCT-ACGGACAGT----ACATGA
ACAAACTCATCTATGTGGCAAAAATAGTG-AGAAGATCCTCAGATAGAGGTGAAAAGCCT
ACCGAGCCTGGTGATAGCTGGTTGTCCAGAATA-GAATATAAGTTCAACTTTTAAACTTA
TTCAAAAGAA-----AATAAAAAAT-CCTAACATAAGCTTAAATGTTAGTTCAACGA-GG
TACAGCTCATTGAACA-AAGG-ATACAACCTTA-TTTAGAGAGTAATCAA------ATTA
CCCAACCATAGTTGGCCTAAGAGCAGCCACCAATTAAG-AAAGCGTTAAAAGCTCAAC--
-ATTAACCCATTCCCATATACCTATCCC-------CCCAACC---AACTCCTATAATAAT
CACTGGACCAATCTATTAAATAATAGAAGAAATAATGTTAATATGAGTAACAAG-AA-CT
AAAATTCT----CC-CTGCACAGACCTATATCAGATCGGATG--CCCCACTGATAATTAA
AC------CTAGGTGCCACAAACAA---CCTACCTAAATAGCACCCCAACCA----AC--
CCGTTAACCCAACACAGGTGTGCACAA-----TAA--GGAAAGATTAAAATA-AGT-AAA
AGGAACTCGGCAAAGAC-CAAACCCCGCCTG-TTTACCAAAAAACATCACCTCTAGCATT
ACCAATATTAGAGGCACTGCCTGCCCAGTGACTAA--AGTTTAACGGCCGCGGTATCCTG
ACCGTGCAAAAGGTAGCATAATCACTTGTTCCTT-AATTGAGGACTAGAATGAACGGCCA
CACGAGGGTTTTTACTGTCTCTTACTTATAATCAGTG-AAATTGACCTCTTCGTGAAGAG
GCGAAGAT-AAACAAATAAGACGAGAAGACCCTATGG--AGCTTAAAATTTAACACCCAT
GTTCCACTCTACAACTCCCA--------------------GGAGCTCAA-CACCCCCAA-
-----------CATTTGGGTGAACAATTTTTGGTTGGGGTGACCTCGGAGCACAAACTAA
CCTCCGAG-CATTATTTACCTAGACCTTACCAGTCAAA--GTAC-ATAAATGTCATATTC
---------------ATTGACCC---AAAACA-ATTGATCAACGAAACAAGTTACCCT--
AGGGATAACAGCGCAATCCT-GTTCTAGAGTCCATATCGACAA-CAGGG--TTTACGACC
TCGATGTTGGATCAGGACA-TCCCAATGGTGTAACCGCTATTAATGGTTCGTTTGTTCAA
CGATTAA-AGTCCTACGTGATCTGAGTTCAGACCGGAGAAATCCAGGTCGGTTTCTATCT
A--TTCATATTTCTCCCAGTAC-GAAAGGACAAGAGAAATAGAG-CCAATTATACA-GTC
AAGCTCTCAGC-CAAATAGATGA-TATTGTCTTAATCTAA-TACTT---TTCCCTATCA-
--CCCTGCCCAA--GAACAGGGGTTT-TGTTAAGATGGCAGAG-CCTGGCAATTGC-AT-
AAAACTTAAAAC-TTTAGAA-ACAGAGGTTCAACTCCTCTTCTTAACA------------
------------------------------------------------------------
---------------TATGTTTATAATAAACCTCCTGCTACTTATTATACCCATTATTCT
AGCCATAGCTTTCCTTACCCTACTTGAACGAAAAGTCTTAGGATATATGCAACTACGAAA
AGGACCCAACGTAGTAGGACCAAACGGCCTCCTTCAACCATTCGCCGATGCAATAAAATT
GTTCATCAAAGAACCCCTCCAACCCCTAACATCCTCTACCCTACTATATATCACTGCTCC
AACCCTAGCATTATCCATCGCCCTCATCATATGAGCCCCCATCCCAATCCCACTCCCCCT
AATTAATATAAACCTTGGAGTACTATTCATTTTAGCTTCATCCAGTCTAGCCGTATACTC
AATTCTATGATCAGGATGAGCATCCAACTCAAAATATGCCCTCATCGGGGCCCTCCGAGC
AGTCGCACAGACCATCTCATATGAAGTCACCCTAGCCATCATCTTACTATCTATCATCAT
AATAAGCGGGTCATTCACACTATCAACCCTAATCTTAACCCAAGAACACTCCTGACTATT
CCTCTCGTCATGACCCTTAGCAATAATATGATTTATCTCAACACTAGCAGAAACAAATCG
AGCCCCATTTGACCTCACAGAAGGAGAATCCGAACTAGTATCAGGATTCAACGTGGAATA
TGCCGCAGGTCCATTCGCCCTATTCTTCATAGCAGAATACACCAATATCATCATAATAAA
TGCCCTAACCACCACAATTTTCCTAAGCACCATCCACAACTCATACTCCCCTGAATATTT
CTCAATTAATTTCACCCTAAAAACTTTAATCCTAACTATCGCATTCCTATGAGTACGAGC
ATCCTACCCACGATTCCGATACGATCAACTAATACACCTTCTATGAAAAAATTTCTTACC
TCTAACACTAGCCCTATGCATATGATATGTTTCACTACCCATTATCTTAGCCAGCATTCC
CCCCCA-----AACAT---AGAAATATGTCTGAC-AAAAGAGTTAC-TTTGATAGAGTAA
AACATAGAGGT-GCAAACCCTCTT--ATTTCTAGGACAATAGGCCTTGAACCTACCCC-T
GAGAACTC-AAAATTCTCCGTGCTACCTAC---TACA-CCATATCCTACAGA---CAGTA
AGGTCAGCTAAATAAGCTATCGGGCCCATACCCC--GAAAATGTTGGTTTATA-TCCTTC
CCGTACT----AATTAAGCCTTCAATCTCCCCCTTAATTTACCTCACCCTATTCACAGGC
ACCATCCTAACTACTATTAGCTCTCACTGATTACTAATCTGAATTGGCCTAGAAATAAAT
ATACTCGCAATTATCCCTATCCTTATCAAAAAAGCAATACCACGCTCAACAGAAGCCGCA
ACTAAATATTTCCTCACACAAGCCACAGCATCAATACTCCTGATAATAGCAGTCATTATT
AACACCATACAAACCGGTCAATG---------AACAACAAAAATTGATAATCCCACAACA
TCCCTAATCATCCTCCTAGCCCTAACGATAAAACTCGGAATAGCCCCATTTCACTTCTGA
CTACCAGAAGTAACCCAAGGAGTAACCCTGGTATCAGGAATAATTCTTTTAACATGACAA
AAATTAGCTCCAATCACTATTTTTCTCCAACTCCACCAATCAATAAACACCAGTATCCTC
ATACCAATAGCCCTCCTATCCATCCTAATCGGAGGCTGAGGAGGCCTGAACCAAACCCAA
CTACGGAAAATCCTAGCATTCTCATCCATCGCTCACATAGGCTGAATAGCCGCAGTCCTT
ACATTTAATCCTTCTTTAACTATCCTAAACCTCTTAATCTACTTAATCCTCACTTTCTCT
ATATTTATAATACTTATCTCAAACTCTAATACCACCACCCTCTCCTTAACCCACCTATGA
AACAAAACACCAGTCTTCATCTCAATAATACTCATTATCCTTCTATCACTAGGAGGACTT
CCCCCACTCTCAGGATTCCTACCAAAATGAACTATCATCCAAGACTTATCTAAAAACTAT
AACATCGCAATACCTACCCTTATAGCCATCCTAGCTCTACTAAACCTATTTTTCTACATA
CGACTAGTCTACTCCTCATCCCTAACTATATTCCCAACAACCAACAGTACAAAAATAAAA
T---GACAATTCGAAACTCTCACCCCTATCACTATTACAGCCCCCCTCATCACAATATCA
TCCATGCTCATCCCACTCTCACCAATAATCTCAACACTTAACTAGAGA-CTTAGG-TTAT
-ATCAGACCAAGGGCCTTCAAAGCCCTAAGAAGACAGACC-ATGCCTAG-CCTCTG----
---CCAAACACCTAAGGACTGCAGGAC-CTCCCCTACATCAGCTGAACGCAAATCAGATA
CTTTTA-TTAAGCTAAGTCC-TT--ACTAGATTGGTGGGATCCAAC--CCCACG-AAACT
TTAGTTAACAGCTAAAAACCCTAATCAAC-TGGCTTCAATCTACTTCTCCCGCCGCCG--
-AGAA-AAAAAAAGGC-GGGAGAAGCCCCGGCAGAATT---GAAG-----CTGCTTCTTT
GGA--TTTGCAATCCAACATGGCCAC--CACCTCGGAGC---TTGGTAAAAAGA-GGACT
A-AACCCCTGTCTTTAGA-TTTACAGTCTAATG-CTTGA--CTCAGCCATTTTACCTTA-
------------------CCT-ATGTTCGTAAACCGCTGGCTATATTCAACAAACCATAA
AGATATTGGCACTCTGTATTTAATTTTTGGTGCTTGAGCAGGAATGGTAGGAACTGCCCT
TAGCCTATTAATTCGAGCAGAACTAGGTCAACCTGGCACTCTACTAGGAGATGATCAAAT
TTATAATGTCATTGTCACAGCCCACGCATTCGTCATAATTTTTTTTATAGTTATACCTAT
TATAATTGGAGGCTTCGGAAACTGACTAGTACCATTAATGATTGGCGCCCCAGACATGGC
ATTTCCCCGGATAAACAACATGAGTTTCTGACTACTCCCGCCATCATTCCTCCTTCTTCT
AGCCTCTTCAATAGTAGAAGCTGGCGCTGGGACCGGATGAACCGTGTACCCTCCTCTAGC
AGGTAACTTAGCCCACGCAGGAGCCTCAGTAGATCTTACAATCTTCTCTCTTCACCTAGC
AGGAGTATCCTCAATCCTAGGAGCTATCAACTTTATTACAACTATCATTAACATAAAACC
CCCTGCTATATCCCAATACCAAACTCCTTTGTTTGTTTGATCCGTAATTATCACAGCGGT
CTTGCTATTACTATCCCTACCCGTTCTAGCAGCAGGAATTACTATACTCCTCACAGACCG
CAACTTAAATACAACTTTCTTTGACCCTGCCGGAGGAGGAGATCCAATCCTCTACCAACA
TCTATTCTGATTCTTTGGACATCCAGAAGTATATATCCTTATTCTCCCAGGATTCGGGAT
AATTTCCCACATCGTATCCTATTACTCCGGCAAAAAAGAACCATTTGGATACATAGGAAT
AGTCTGGGCAATAATATCTATTGGCTTCCTAGGCTTTATCGTCTGGGCCCACCATATATT
TACTGTAGGCATAGATGTTGATACCCGAGCATATTTCACATCCGCTACAATAATCATTGC
TATTCCCACAGGGGTAAAAGTATTTAGCTGACTAGCTACCTTGCACGGAGGAAATATCAA
TTGATCACCAGCTATACTATGAGCCCTTGGGTTTATTTTCCTATTTACAGTTGGAGGCCT
CACAGGAATTGTCTTATCAAACTCCTCGTTAGACATTGTCCTCCACGATACATATTATGT
AGTAGCACATTTTCATTATGTTTTATCTATAGGGGCAGTATTTGCAATCATGGGAGGATT
TGTCCATTGATTCCCACTATTCTCTGGGTTCACCCTAGATCCAACCTGAGCCAAAATTCA
CTTCGCAATTATATTCGCAGGAGTTAACTTGACATTCTTCCCTCAGCATTTCTTAGGCCT
CTCAGGCATGCCCCGTCGTTACTCTGACTACCCAGACGCATATACTATATGAAACACTAT
TTCATCAATTGGATCATTTATCTCCCTTACCGCAGTAATATTGATAATCTTTATAGTCTG
AGAAGCCTTCGCATCCAAGCGAGAAGTCCTGATAGTAGACCTTACAACCACAAACCTAGA
GTGACTCCATGGGTGTCCCCCTCCCTATCATACATTCGAAGAGCCTACCTAT-GTAAAAG
CATAAGT-----CAAGAAAGGAAGGAATCGAACCTCCA-AAAATTAGTTTCAAGCCAACT
TCATAACCACTATGAC-TTTCTTCATTT--------------GAGGTGCTAG-TATAAGC
CACTACATGACTTTGTCAAAGTTAAACTATAGGTTAAACTCCTATGTACCTTT-ATGGCT
CACGCAGTACAATACGGCTTTCAAGACGCAGCAGCCCCTATTATAGAAGAATTATTATAC
TTCCATGACCACACCCTTATAATCGTATTCATAATTAGCTCACTAGTACTCTATATTATT
TCCCTTATACTATCAACTGAACTCACCCACACAAGCACAATAGACGCTCAAGAAGTAGAG
ACAGTATGAACCATTCTGCCAGCTGTTATCCTCATTCTCATTGCCCTCCCATCTCTTCGA
ATCCTTTACATAATAGATGAAATCGAAACCCCTTCCTTAACCCTAAAGACAGTAGGTCAC
CAATGATACTGAAGCTACGAGTACACAGACTACGACAAGCTATGTTTCGACTCTTACATA
ACCCCCACACCTGATTTAGAACCAGGAGACCTTCGATTATTAGAAGTAGACAACCGAGTC
GTCTTACCCACAGAAATATCCATCCGTATATTAATTACCTCAGAAGATGTACTTCACTCA
TGAACAGTGCCAGCACTAGGCATTAAAACAGATGCCATCCCAGGCCGCCTAAACCAAGCA
ACCCTCATAACCTCTCGAGTAGGAATTTACTACGGCCAGTGTTCCGAAATCTGCGGCGCC
AATCACAGCTACATGCCTATCGTATTAGAATTAGTCCCTCTAAAATATTTTGAAGAGTGA
CTCCTTAAA----ACCCTTTAAAC------------------------------------
----------------------ACAGCTTTACTGATTATACTGTGAAGCTAAAA--TGCA
TTAACCTTTTAAG-TTAAAGATTG-AGAGCCTA--AACCTCTCCACAGTGG--ATGCCAC
AATTAGACACATCTACATGAACCATCTCCATTATTTCTATAGCCCTAACCCTCTTCACCT
TGTTTCAACTAAAATTCTCAAAGTTCTTATAT---------CCTCTTAACCCTGTGCAAA
AAA---CTATAAAAACAATAAAACAAGATAACCCC-TGAGAGAAAAAATGAACCAAAACC
TATTTGCCTCTTTCATTACCCCTACAATAATAGGCCTCCCTATTGTTATTCTAATCATTA
TGTTTCCTCTTATCCTATTCCCTGCTCCAACACGACTAGTTAATAACCGTCTCACATCAA
TACAACAATGACTAACTCAACTAATCCTAAAGCAACTCATAACCACCCATAATACAAAAG
GTCGAACCTGATCACTCATACTTATTTCACTAATTATATTCATTGGATCAACTAATCTCC
TCGGCCTACTTCCCCATACCTTTACTCCCA-CTACACAATTATCAATAAACCTTGGCATA
GCTCTCCCCCTATGAACCGCAACAGTGCTCACAGGATTTCGTCACAAAACAAAAGCATCA
CTAGCCCATTTCCTGCCACAAGGGACCCCTCCTCCCCTCATCCCTATATTAGTCCTTATT
GAAACTATCAGCCTCTTTATTCAACCTGTAGCCCTAGCCGTACGATTAACCGCCAACATT
ACAGCAGGACACCTTCTTATTCACTTAATTGGAGGAGCTACACTAGCACTTACATCAATT
AGCCCTGCTACAGCTTCAATTACATTCACTATCTTAATCTTACTTTCAGCACTAGAACTC
GCAGTAGCCCTTATCCAAGCATACGTATTCACATTATTAGTAAGCCTATACTTACATGAC
AACAC-------------------------ATAATGACCCACCAGACACACTCCTACCAC
ATAGTAAACCCCAGTCCATGACCCCTAACAGGAGCCCTATCAGCCCTCCTAATAACATCC
GGTCTGATTATATGATTTCATTTCAACAACACAACCTTGCTATCCCTAGGTTTTCTAGCA
AACACCCTAACAATACTCCAGTGATGACGAGACATTATCCGGGAAGGGACATTCCAAGGT
CACCATACCCCAACAGTCCAAAAAGGACTCCGCTATGGAATAATTCTCTTCATTATCTCA
GAAGTATTCTTTTTTGCGGGCTTCTTCTGATCATTTTACCACTCAAGTCTAGCCCCAACT
CCAGAATTAGGGGGTTGCTGACCCCCAACTGGCATCAACCCACTTAACCCACTAGAAGTT
CCACTACTAAATACAGCAGTCCTATTAGCTTCCGGAGTCTCAATCACCTGAGCACATCAT
AGTCTTATAGAAGGACACCGAAAACATATAACCCAAGCCTTAACTACTACTATCATTCTA
GGCCTATACTTTACCTTTCTCCAAGCATCAGAATATTTCGAAACCCCCTTCACCATCTCA
GATGGAGTCTATGGTTCAACATTCTTTATAGCTACAGGTTTCCACGGACTTCATGTCATT
ATCGGATCAACCTTCTTACTCATCTGTCTCCTACGACAACTAAACTTCCACTTTACATCA
AAACATCACTTCGGCTTTGAAGCTGCAGCATGATACTGACATTTTGTAGACGTAGTCTGA
TTATTCCTTTACGTCTCCATTTACTGATGAGGCTCATACTC-CTTTAGTAT--AATCAGT
ACAATTGAC-TTCCAATCAATAAGA-TTCGGA-CGGAACC-GAAAAAGAGT-AATCAATA
CTATACTACTTTTATTAGTCAACACAACCTTGGCCTCAATCATAGTCATAGTAGCATTCT
GACTTCCCCAACTAAACATTTACACAGAAAAGTACAACCCTTATGAATGCGGATTCGACC
CAACGGGCTCTGCCCGTCTACCTTTCTCCATAAAATTTTTCTTAGTAGCCATTACATTCC
TTTTATTTGATCTGGAAATCGCCCTTCTCCTACCCCTTCCATGAGCCTTGCAATCACACA
CACTCATTCTAACACTTGTCATAACACTCCTATTAATCATAATCCTGGCCCTCGGACTAG
CCTATGAATGAACCCAAAAAGGCCTTGAATGAGAAGAATA----TGGTAATTAGTTT--A
ATAAAAAC-AAATGA-TTTCGACTCATTAAATTATG-ATATATACTCATAATTACC---A
TCTATGCCATCAATCTCAACAAACATTATCCTGGCTTTCACTACAGCCCTATTAGGTGTA
TTAATCTATCGATCTCACCTAATATCATCCTTACTATGCTTAGAAGGAATGATATTATCA
ATATTCATCCTTGTTAGCCTCACTATCTTAAACTTACACTTCTCACTAGCAACAGTAACC
CCTATCATCTTATTAGTCTTCGCAGCCTGCGAAGCTGCTATCGGACTAGCCCTTCTAGTC
ATAGTCTCAAACACTTACGGCATAGACTATATTCAAAACCTAAACCTTCTCCAATGCTAA
AAATCATTATCCCAACAATTATACTAATTCCAGTAACCTGGCTCTCTAACTTTCAAACAC
TATGAACCAACATCACAATTTACAGCTTTATAATTAGTTCAATCAGCCTTTACCTCCTCT
ATCAGCCAAATAGCTACCTC---AATTTCTCCACAATATACTCTTCTGATACCCTATCTA
CCCCTCTATTAATCCTCACCACATGACTCCTACCACTAATAACCATGGCAAGCCAACATC
ACCTAACCAAAGAACCCTTAACACGAAAAAAACTATACATTACCATGCTAATCTCTTTAC
AAGTGTTCCTAATCGTCACATTTTCAGCATCCGAATTGATTCTGTTCTATATTCTATTTG
AAACCACGCTAATCCCCACCTTAATTATCATCACTCGATGAGGAAACCAAACAGAACGAT
TAAACGCAGGACTATATTTCCTGTTCTACACCCTACTAGGGTCTCTCCCCCTTCTAGTAA
TTTTAATTCACACGCAAAACTTAATAGGATCATTAAATCTCCCAATTCTATCCTTTTACT
TTCAGGACATATCAATCTTCCCCTGATCCAACAACTTAACATGATTAGCATGCATACTAG
CATTTCTAGTCAAAATACCTCTCTACGGCACACACCTGTGACTACCCAAAGCCCACGTAG
AAGCCCCAATTGCTGGATCTATGGTCCTAGCAGCAATCTTACTCAAGCTCGGCGGGTATG
GAATAATACGAATTACCTACATCCTAAACCCAATCACAGACCTCATATCCTACCCATTCC
TTATTCTGTCCCTCTGAGGAATAATTATAACCAGCTCCATCTGCTTACGCCAAACTGACC
TAAAATCACTAATTGCTTACTCTTCAGTAAGCCACATAGCCTTAGTAATTGTAGCAATTC
TCATCCAAACCCCATGAAGCTTCATAGGAGCAACCGCTCTAATAATTGCCCATGGACTTA
CTTCATCCATAATATTCTGTCTAGCTAACTCCAACTATGAGCGCATTCACAGCCGAACCA
TAACCCTAGCCCGAGGACTTCAATCCCTGCTTCCACTTATAGCCATCTGATGACTCACAG
CTAGCCTGGCTAACCTAGCCTTACCACCTACCATCAATCTTATCGGAGAACTAATCATTA
TTATCACAACATTCTCATGATCTAAACTGACTATCTTACTGACAGGACTAAACACACTAA
TTACAGCCATCTATTCTCTTTACATATTTATCACCACACAGCGAGGAAAACCAACATATC
ACACCCACAACATCAAACCATCCCACACGCGAGAAAATATCCTAATATCATTACATATCC
TACCCTTACTTTCCCTGTCCTTAAACCCTAAAATTGTCCTAGGGTTAA-CACTCTGTAAA
TATAGTTTAACCAAAACATTAGATTGTGAATCTAACAACAGAAGGC-CCAATCTTCTTAT
TTACCAAGAA---AGA--TGCAAGAACTGCTAACTCA-TGCCCCCGTGCATAACACACAC
GGCTTTCTC---------------------------------------------------
-------------AACTTTTAAAGGATAGA-AGTTATCCATTGGTCTTAGGAACC--AAA
AAATTGGT-GCAACTCCAAATAAAA-GTAATCAATATATTACTCCCAACAACAACTTTCA
CTACTCTAATTGTCCTTACCTTACCC--------ATCCTATTTACCATCACTAACAATCA
C-AATGACACCCCT-TTCCCAAACC--TTGTAAAATC-CTCAATCTCA-GCCGCCTTCAT
AATTAGCCTAATCCCAGCCCTATTATTTATTTACCTAGGCCAAGACTCAACCATCACCAA
CTGACACTGAACAACAATACAGACACTAAACCTCTCAACCAGCCTGAAACTAGACTACTT
CTCTATCCTATTCATACCTGTCGCCCTATTCGTAACATGATCCATTATAGAATTCTCAAT
GTGATATATGCACTCTGATCCACAAATCAACCGATTCTTAAAATATCTACTCCTTTTCCT
CATTACTATAATAATCTTAGTTACTTCAAACAACTTCTTTCAATTGTTCATCGGATGGGA
AGGTGTAGGTATTATATCCTTCCTTCTAATCGGATGATGATATGGCCGCACCGATGCTAA
CACAGCAGCCCTACAAGCCATCCTATTTAACCGTATCGGAGACATTGGATTCATCTTATC
AATAACCTGATTCCTACTATATTCCAACTCATGAGATATTCAACAAATACTTATCCTTAA
CCCAAACACCAACATCCTCCCCTTACTAGGACTTCTTCTAGCTGCCACAGGAAAATCAGC
CCAATTCGGCCTACACCCCTGACTACCATCAGCAATAGAAGGCCCCACCCCAGTTTCAGC
CCTACTTCACTCCAGCACAATAGTTGTAGCAGGAGTATTTTTACTCATCCGATTCTATCC
ACTTCTAGAAAACAATAAGACAATTCAAACCATGACTTTATGCTTAGGTGCTATCACAAC
ACTATTCACAGCTATTTGTGCCCTAACACAGAACGACATCAAAAAAATCGTAGCATTCTC
CACCTCTAGTCAACTTGGACTGATAATAGTGACTATCGGCATTAACCAACCACACCTAGC
CTTTCTCCACATTTGCACCCACGCCTTCTTCAAAGCCATACTATTTTTATGCTCAGGCTC
TATTATCCACAACCTCAACGACGAACAAGACATCCGAAAAATGGGCGGCTTATTCAAACC
TATACCCTTCACCGCCTCATCCCTAACAATCGGCAACCTAGCCCTCACAGGAACCCCTTT
CCTAACAGGATTTTACTCTAAAGACCTTATCATTGAAACCGCAAACACGTCTTATACCAA
CGCCTGAGCCCTACTTCTTACTCTAATAGCCACCTCCCTCACAGCTGTCTACAGCACTCG
CATTATCTTCTTTGCACTTCTAGGACAACCACGTTTCCTTGCAACAACTAACATTAATGA
GAATAACCCATTACTCATTAACCCAATCAAACGTCTAGCAACTGGTAGCATTGTAGCAGG
CTACATCATCTCCAACAACATCCCACCTATATCAACCCCTCAAATAACTATACCTATCTA
CCTAAAACTCACCGCCATAGCAATAACCATCCTAGGCTTCTACCTAGCAATAGAAATTAA
CTTACTAACTTCCAATCTCAAACTAAAACACACATATTCACCATACCTATTCTCCAACTC
CCTAGGATTCTTCCCTACAACTATCCACCGCCTCCTACCCAATCTAGACCTAAAACTAAG
CCAAAACATATCCTCCTTACTCCTAGACCTAAGCTGGTTAGAAAAAACCATACCCAAAAA
TTTATCCCAACTAAACATAATCGCCTCCAAAACCATTTCC---AATCAAAAAGGCCTTAT
TAAACTATACTTCACCTCTTTCCTTACCTCAGTCCTCTTAACCATAGCCCTAAT---AAC
TTA---ATT--------------------------CCCCCGAGTAATCTCAATCACAATA
AAAATACTAACAAACAACGATCACCCAGCCATCACCAAAAACCAATTTCCGTAACTATAT
AAAGCACCCGTCCCAGCAGACTGCACACGAAACGGTCCAATGCCCCCTACATCATACATC
TCCCAATCCCCTATACCATCAAAATTC---ATTA---------CCACCTCGACCCCAACC
CCATACTCTCCTATAAACAAAACCAAGACCACCTCCATCACCACACCCATCAATAAAGCC
CCCCAAACAACTATATTTGACCCTCAAGACTCCGGATACTCTTCTGTAGCCATCGCCGTA
GTATACCCAAACACCACCAACATTCCACCCAAATAAACTAAAAACACCATTAATCCTATA
AAAGTCCCCCCAAAACCCATTACAATTCCACAGCCTACCCCACCACTGATAATTAAACAC
AACCCCCCATAAATAGGAGACGGTTTTGAAGAAAACCCCACAAACCCCAATACAAATAAT
ATGCTCAACAAGAACACTATATACATCATT-ATTCTCACATGGAGTCAC-ACCATGACCA
ATGACATG-AAAAATCACCGTTGTA-ATTCAACTACAAGAA-CAT--AATGACCAACATT
CGAAAACAACATCCACTAGCAAAAATAATTAACCACTCTTTCATTGACCTCCCCGCACCA
TCAAACATCTCATCCTGATGAAACTTCGGATCCCTTCTAGGCCTCTGCCTCATAATCCAG
ATCATTACCGGCCTATTCCTAGCCATACATTATACATCAGACACCTCCACGGCATTCTCC
TCAGTCACACACATTTGCCGAGACGTCAACTACGGCTGAATTATCCGCTACCTCCACGCC
AACGGAGCATCCATATTCTTTATTTGCCTATTCACACACATTGGCCGAGGACTTTATTAT
GGGTCCTTCACTTTTCTAGAGACCTGAAATATTGGCATCATCCTACTATTTACAGTAATA
GCCACAGCTTTCATGGGTTATGTTCTTCCGTGAGGACAAATATCATTCTGAGGCGCTACC
GTAATCACTAACCTCCTCTCAGCAATTCCCTATATAGGAACTGGCCTAGTAGAATGAATC
TGAGGGGGGTTCTCAGTAGACAAAGCTACTCTTACCCGATTTTTCGCTTTTCACTTCATC
CTGCCTTTCATCATCGCGGCCCTAGCCATAATTCATCTTCTTTTTTTACATGAAACAGGG
TCAAATAACCCTTCGGGAATCTCATCAGACTCCGATAAAATCCCCTTCCACCCCTACTAC
ACAATTAAAGACCTACTAGGAGCAATCCTCTTACTATTATCCCTATTCTCTCTAGTACTA
TTCTCCCCTGACCTGCTGGGAGACCCAGACAATTATATCCCTGCCAACCCCCTAAACACC
CCACCACATATTAAACCAGAATGATACTTCTTATTTGCCTACGCCATCCTTCGATCAATC
CCCAACAAACTAGGAGGAGTATTGGCCCTCGTATCCTCAATCCTCATCCTAGCCCTAATT
CCATACCTCCACACAGCCAAACAACGAAGCATAATATTCCGTCCACTCAGCCAATGCCTA
TACTGAATACTCGTAGCCGACCTATTCACCCTTACATGAATTGGAGGCCAACCCGTAGAA
AACCCCTTCATCACTATCGGACAAACGGCCTCCATCATCTATTTCCTCATTGTCCTAATC
CTAATACCCCTAACAAACCTGTTAGAAAACAAACTCCTCAAATGA-AGACACCGTCCTAG
TAGTATAAC-CTAAT-ACTTTGGCCTTGTAAACCAAA-AATG--AGGACTTCCCCCCTCC
TAAGAC----ATCTCAAGGAAGAGGCACTC---ATATCCTCACCCTCAGCACCC-AAAGC
TGAAATTCTA--ATTAAACTACCCCTTG------------------TACAATCTTACATT
TGACGTCAACCAAATTTACTAACAGTTATGTTAG--------TATTGA-------AAACA
ATTTCCTCCTTA-------------------------AAAAACTTCTATGTACTTCGTGC
ATGTTGTGCTCCCCCCCAT----ACATT-ACTC---GTACAGTA--TATGATTA--ATTA
TACA---TACATACA----TACTATGTATATCGTACATT-----AATAG--CTAGTCC--
-CCA-TGCAT-A-TAAGCAGGTAC------------------ATTATATCATTTAC----
------------------------------------------------------------
--------------------------------------AGTACA-TAGTACATTCCACTC
A-TAATC-----------GGAC------A-T----AGCACATTCAGTCAA----------
-ATCCT----------TT------------------------------------CTTGAC
CTCATGCATAT--CACCTCCACCAGCCCACTCGCT--TAATTACCATGCCG------CGT
GAAACCATCAACCCG-CTT---GGCAGGGATCCCT----CTTCTC-----GCTCCGGGC-
-CCATG-CACCTTG-GGGGTGACTAG----------------ACTG-AAACTATACCT--
--GGCATCTGGTTCTTACCTCAGGGCCATAACCATAAG--ATCGCC--CACT-TCTTGCT
CTTAAATAAGACAT-CTCGATGGATTA-ATTCCTAATCAGCCCAT--G------CCCAAC
-ATAA--CTGTGC-------------TGTCATG-----CCCTT-----------------
---GGTATTT--------TTT--AA--------TTTTCGGGT------------------
------------------------------------------------------------
------------------------------------------ATGCTTGGACTC------
--------------------------AACA----------------------------TG
GCCTCCC-------------------------GGC-------------------------
--------------CTGCGCCC---AGACCACTTAT---------------------TGT
---AG-------------------------------------------------------
--------------------------------------------ACGAACCC--------
--------------------AACGTGTACCTCCTC-------CACCCC------CATAAT
AGATCA-----------------------------------------------ATAAGGT
CATTTCAGTCCA----------------------------TGCTAGAAGGACATATGTT-
------------AGATTACACACATTCAACTAAGACTTGCATA-----------------
-------------------------------------------ATACCTAAATGGTGATA
AT---TCATTCATGCTAGAGGACATACGCATACACGC-------------ATACGCATAC
ACGCATACGCATACACGCATACGCATACACGCATACGCATACACGCGTACGCATACGCAA
ACCCAAACAATGAATTAC------------------------------------------
------------------------------------------------------------
------------------------------------------------------------
------------------------------------------------------------
-------ATGCTTTGATTCTATCCACA--AACC----------------CCCCTTAC---
-------CC-----CCCAAACGCCAATTTATATAT------------AGCTCATTC----
----------------TTGCC--------------AAA--CCCC-A--------------
------AAAA--C----------AAGAACTCAACACTACATATTA---------------
-----TCAGCTTAATTAATCTA--------------------------------------
-------------ATTATACATTCAAGAGCCCACTCTTTTCCATA---------------
------------------ACAAAT-TTTATACT---------------------------
----------------TCTAGTA----CTAGCATG-------------------------
-----------------------------ATACTTTTGACTTCCTCCCCCCTATTGAAT-
------------------------------------------------------------
------------------------------------------------------------
-------------------TTAAAAAACCCCAATTTTTTTTTTCACCCCAA----CAAAC
CAGAAACCCACCCAT---------------------------------------------
--------------------
>N.coucang 19599 bases  383A0866 checksum
GTT-AATGTAGCTTAGAAA---TTTAAAGCGAAGCACTG-AAAATGCTTAGACGAGCTCT
TAAAG---CTCCATAAA--CACACAGGTTTGGTCCCAGCCTTATTATTAGCT-GTTAGTA
GAACTATACATGCAAGTCACCGCG-TCCCCGTGAAAATGCCCTCTAG--GTC---A----
-----CATTGACC-AAAAGGAGCAGGTATCAAGCCCAC---TCCCCACAAAAGTAGCTCA
CAACACCTTGC-TAAGCCACA-CCCCCACGGGTAACAGCAGTAA-CAAACATTAGGC-AA
TGAACG--AAAG-TTCGACCTAGCTATACTAA-----CCAATTCAGGGTTGGTAAA-TTT
CGTGCCAGCCACCGCGGTCATACGATTAACCCAAGTTAAC-AA--TTAACGGCGTAAAGA
GTGT---TT-TAGAAC----TAGTAGGACACT--AAAGTTCAG-TCTTAACTAAGCCGTA
AAAA-GCCTCAGTC-AAAGCAAAAA--TAAATGACGAAAGTAACTTTACATAT-TCTG-A
ACACACGACAGTTAAGGCCCAAACTGGGATTAGATA-CCCCACTATGCTTAACCGTAAAC
TA-AAGTAGCA--TACCAAC-AATGCTACTCGCCAGAGTACTACAAGCAATAGCTC-GAA
ACTCAAAGGACTTGGCGGTGCTTTATA-CCCCCCTAGAGGAGCCTGTTCTATAATCGATA
AA-CCCCGATAAACCTCACCACCTCTTGCTAATTCAACCTATATACCGCCATCTTCAGCA
AACCCTGTCAAGGACC--CATAGTAAGC-AAGAGAATCA-----CACATTAAAA-CGTT-
AGGTCAAGGTGTAGTCTATGAGGTGG-GAAGAAATGGGCTACATTTTCTATCCTCACAGA
ACAAC------TAACGCCGCCCCTTATGAAA---AAAGTGGTCAAGGCGGATTTAGAAGT
AAATTAAGAATAGAGAGCTTAATTGAA-T-AGGGCAATGAAGCACGCACACACCGCCCGT
CACCCTCCTCAAATTAATT---TAAACTACCAAAACATCCATAATCT---------AACC
C---------CACTAAATT---------ACCAGAGGAGATAAGTCGTAACAAGGTAAGCA
TACTGGAAAGTGTGCTTGG-AA-TCACCAAAGTGTAGCTTAA-GCCCAAAGCATCCGGCT
TACACCCGGAAGA-TTTCAACT---AAATGACCACTTTG-AAATTACTAGAACTAGCCCT
A--TTCCCCTACAC---TAAACCACAATCCCCA-------TTAA-ACCAAAACATTT---
-----ACCATAA-CCCATATAAGTATAGGCGATAGAAAATA-TG--CTTAGGCGCTATAG
AAGCAGTACCGTAAGG--AAAGATGAAAG----AAATACTTAAAGTAT-ATTAAAGC-AA
AGATTAAAACTTCTACC-TTTTGCATAATGGTTTAACCAG-AACAACTTTACAAAGAGA-
ACTA-TAGCTAAT--AACCCCGAAACCAGACGAGCTACCT-ATGGATAGTA---TA-CGA
ACTAACTCATCTATGTGGC-AAAATAGTG-AGAAGATCTGTAGGTAGAGGTGAAAGGCCT
ACCGAGCCTGGTGATAGCTGGTTGTCCAGAACA-GAATCTAAGTTCAGCTTTAAAT-CTA
CCTAA-AGAA-----CTAA--TAAT-CCAAATGTAGATTTAATTGCTAGTTCAAAGG-GG
TACAGCCCATTGAACA-AAGG-ATACAACCTTT-AATAGAGAGTAACCAA------ACAC
CACACCCATAGTTGGCCTAAAAGCAGCCATCAATTAAG-AAAGCGTT-AAAGCTCAAC--
-AC-TGCTTACTGTCTTAA----ATACCAAACCTCTCAAAC----ACCTCCTATTAAATA
CACTGGACTAATCTATTTATGAATAGAAGAGACAATGTTAATATGAGTAACAAG-AA--T
AATATTCT----CC-CTGCACAGACCTATATCAGATCGGATG---CCCACTGATAGTTAA
TC---AAC--AGGTATGACAACCCA-----TAATAAATAATCATACCAACCA----AA--
ATGTTAGCCCAACACAGGTGTGCAACTAT---AAA--GGAAAGATTATAATA-AGT-AAA
AGGAACTCGGCAAAAAC--AAACCCCGCCTG-TTTACC-AAAAACATCACCTCTAGCATA
AATAGTATTAGAGGCAATGCCTGCCCAGTGACCAA--CGTTAAACGGCCGCGGTATCCTG
ACCGTGC-AAAGGTAGCATAATCACTTGTTCCTT-AATTGAGGACTTGAATGAATGGCCA
CACGAGGG-TTTAACTGTCTCTTACTTATAATCAGTG-AAATTGACCTCTTCGTGAGGAG
GCGAAGAT-ACCTAAATAAGACGAGAAGACCCTATGG--AGCTT-AAATTTCATACCCAA
GTCTCACACATCACCCAATTA-------------------AGGACCACAACATCCCTGA-
-----------CACCTGGGTAGACAA-TTTTGGTTGGGGTGACCTCGGAGTATAAACCAA
CCTCCGAA-TATCTAGTACCTAGACCTAACCAGTCAAA--GAAA----TCTCACACAA-C
AGTATTCTATAACCTATTGACCC---AAAAAATTTTGATCAACGGAACAAGTTACCCT--
AGGGATAACAGCGCAATCCT-GTTCTAGAGTCCATATCGACAA-CAGGG--TTTACGACC
TCGATGTTGGATCAGGACA-TCCCAATGGTGTAACCGCTATTAATGGTTCGTTTGTTCAA
CGATTAA-AGTCCTACGTGATCTGAGTTCAGACCGGAGAAATCCAGGTCGGTTTCTATCT
A-TTACA-ATTTCTCCCAGTAC-GAAAGGACAAGAGAAAATGGAGCCCATTATCCA-ACA
AAGCTCCTAGT-CCAATAGATGA-TATTATCTTAATCTAA-TATCC---TACCCACTAC-
---CCTGCCCAA--GAACAGGG--TT-TGTTAAGATGGCAGAG-CCTGGTAATTGC-AT-
AAAACTTAAAAC-TTTATAC-TCAGAGGTTCAACTCCTCTTCTTAACA------------
------------------------------------------------------------
---------------CATGTTCATAGTCAACCTGCTAATGCTCGTAATCCCAGTAATACT
AGCCATAGCATTCCTAACCCTCCTAGAACGAAAAACTCTAGGTTACATGCAATTTCGTAA
AGGACCCAATGTAGTAGGCCCAAACGGCCTACTACAACCATTCGCCGATGCAATAAAACT
ATTTATTAAAGAACCCCTACAACCCCTAACATCTTCAACCTCACTTTATATTATTGCCCC
AACCCTAGCCCTATCCATCGCCCTTATTATATGAACCCCACTACCAATTCCATATCCCCT
AGTCAACATCAACCTAGGAGTATTATTTATCTTAGCCACATCAAGTCTAGCCGTATACTC
CATCCTATGATCAGGGTGAGCATCCAATTCAAAATACGCACTAATTGGAGCATTACGAGC
AGTAGCACAGACCATTTCATATGAAGTAACCCTAGCAATCATCCTATTATGTATCCTACT
TATAAGTGGGTCATTCACACTATCAACCTTAATCAAAACTCAAGAACACACCTGACTCCT
GCTTCCGTCATGACCTTTAGCAATAATATGATTCATCTCAACACTTGCAGAAACAAATCG
AGCTCCATTCGACCTTACAGAAGGAGAATCCGAACTCGTATCAGGATTTAATGTCGAATA
CGCCGCAGGACCATTTGCGCTATTTTTTATGGCCGAATATACTAACATCATTATAATAAA
TGCCCTAACAGCTACAATCTTCATAAGTGCAATCCACAGTATATATTTCCCAGAATTCTT
CTCCATCAACTTCACCTTAAAAACCCTACTACTAACAACCATCTTTCTATGAGTACGAGC
ATCATACCCCCGATTCCGCTACGACCAGCTCATACATCTTCTATGAAAGAATTTTCTACC
ACTGACATTAGCCATATGTATGTGACACACTGCACTACCCATTTTCTTAGCTAATATCCC
TCCACA-----AACAT---AGAAATATGTCTGAT-AAAAGAATTAC-TTTGATAGAGTAA
AACATAGAGGT-GAGAGCCCTCTT--ATTTCTAGAACCTTAGGGCTTGAACCTACTCT-T
AAGAATTC-AAAATTCTTCGTGCTACCAAA---TACA-CCAAGTCCTACT-----AAGTA
AGGTCAGCTAAATAAGCTATCGGGCCCATACCCC--GAAAATGTTGGTTTATA-TCCTTC
CCGTACT----AATTAAACCTCCCATCCTCTTATTAATCTACTTCACCCTGTTCATTGGT
ACCGTCCTAACAATAATCAGCTCCCACTGACTCTTGATTTGAGTAGGGCTAGAAATAAAC
ATACTAGCTATCATCCCAATCCTTACTAAAAAAACATCACCACGCCCAATAGAAGCTGCA
ACTAAGTATTTCCTAACCCAAGCCACAGCGTCAATAATCCTAATAATAGCAATTATTATC
AACACTATAAACTCAGGACAGTG------AACAGCAATAAAAACTGTCAGTTCACTATCC
TCCCCCATAATACTAATTGCATTAACCGTAAAACTAGGTATAACCCCCTTCCATTTTTGA
GTGCCAGAAGTCACTCAGGGAATCTCACTTACCTCTGGATTGATCTTACTAACATGACAA
AAACTAGCTCCGATATCCATTCTACTACAAATAAATAATTCAATCAACTCAAACATTACC
CTGTTAATCGCCTTACTATCTATTGCCATTGGGGGATGAGGAGGATTAAACCAAACACAA
CTACGAAAAATTCTAGCATTCTCATCAATCTCCCACATAGGCTGAATGCTCGCCATCATT
ACATTCAACCCCTCCGCAACTATCCTCAACCTTCTAATCTACCTACTTCTAACCTTATCT
ATATTCATCATAATCCTATCAATCCCTAGCACCTCTACACTAACTATATCTCACTCATGA
AACAAAACACCAGTACTTACCTCAATACTCCTTACTACCCTTCTATCACTAGGAGGACTC
CCACCCCTATCTGGATTCCTGCCAAAATGAATTATCATCCAAGAACTATGTAATAGCCAC
AACATCATTACACCAACCCTTATAGCTATCATATCTCTCCTAAACCTCTTCTTTTACATA
CGACTAGTTTACTCATCATCTCTAACCATGTTCCCCACAATAAACAACATAAAAATAAAA
T---GACAACTTAACACACCAACACCACCCGCCATGATAACCCCATTGATCACAGTATCA
TCCATACTCCTCCCACTATCTCCTATTATCTCAACCCTAAATTAGAGG-CTTAGG-CTAT
-ACCAGACCAAGAGCCTTCAAAGCTCTAAGAAAACGACA--ACGTTTAG-CCTCTG----
---ACCAACCACTAAGGACTGCAAGACT-TCTCCTACATCAACTGAACGCAAATCAATTA
CTTTAA-TTAAGCTAAGTCC-TC--ACTAGACTGGTGGGCTCCAAC--CCCACG-AAACT
TTAGTTAACAGCTAAAAACCCTATACAAC-TGGCTTCAATCTACTTCTCCCGCCGCCA--
-AGA--AAAAAAAGGC-GGTAGAAGCCCCGGCAGAATT---GAAG-----CTGCTCCTTT
GAA--TTTGCAATTCAATATGATTTAT-CACCTCGAGGC---CTGGTAAAAAGG-GGATT
T-GACCCCTATTTTTGGA-TTTACAGTCCAATGCTCT-A--CTCAGCCATTTTACCTTCT
ACCTA-------------CTT-ATGTTCATTAACCGCTGGCTCTATTCTACCAATCACAA
GGACATTGGCACTTTATACTTAGTGTTCGGTGCCTGAGCGGGGATAGTGGGAACCGCCCT
AAGTTTGCTAATCCGAGCAGAGCTAGGTCAGCCAGGTACTCTGCTGGGCGATGATCAAAT
TTATAACGTTATTGTAACAGCCCATGCATTCGTTATAATCTTTTTTATAGTTATACCAAT
CATAATCGGGGGCTTCGGGAACTGATTAGTACCCCTAATAATTGGAGCCCCCGACATAGC
TTTCCCACGAATAAATAATATAAGTTTCTGACTTTTACCACCGTCTTTCCTTCTTCTCCT
AGCCTCATCTATAGTTGAGGCCGGAGCCGGCACTGGATGAACTGTGTACCCACCTCTAGC
AGGTAATCTGGCCCATGCAGGAGCCTCAGTTGATCTTACCATCTTCTCCCTTCACTTAGC
AGGGGTATCCTCTATTTTAGGGGCTATTAATTTCATTACTACCGCCATTAACATAAAACC
CCCTGCTATGTCTCAATACCAAACCCCACTGTTTGTCTGATCAGTCATGATCACCGCTGT
ATTACTACTACTATCTCTTCCAGTTCTCGCAGCAGGTATCACTATGCTGCTAACAGACCG
TAACCTAAACACCACATTCTTTGATCCGGCAGGAGGAGGAGACCCAATTTTATATCAACA
CTTATTTTGATTTTTCGGCCATCCTGAAGTCTACATTCTAATCCTACCTGGATTCGGCAT
AATCTCACATATCGTATCCTTTTACTCAGGAAAAAAAGAACCATTTGGGTATATGGGCAT
GGTTTGGGCTATAATGTCCATTGGTTTCCTGGGCTTCATTGTGTGGGCCCACCATATATT
CACAGTTGGCATAGATGTAGATACCCGAGCATACTTTACGTCCGCTACAATAATTATCGC
TATCCCCACTGGAGTGAAAGTATTCAGCTGATTGGCTACTCTACATGGTGGAAATATTAA
ATGATCCCCAGCCATATTATGAGCTCTAGGGTTTATCTTCCTGTTTACGGTAGGAGGTCT
AACCGGAATCGTATTACTCAACTCCTCATTGGATATTGTCCTTCATGACACGTATTACGT
GGTGGCACACTTTCACTATGTTTTATCTATAGGAGCTGTATTTGCCATCATAGGAGGATT
TGTTCATTGATTCCCGCTATTCTCTGGCTACACCTTAGATCAAACTTGAGCTAAAATTCA
CTTTACCATCATATTTGTAGGTGTAAATTTAACCTTCTTCCCCCAACACTTCCTTGGTTT
ATCAGGGATACCACGACGCTACTCTGATTACCCAGACGCATACACAATGTGAAACTCTAT
CTCGTCAATCGGATCCTTTATCTCCCTTACAGCAGTAGTACTAATAATTTTTATGGTTTG
AGAAGCCTTTGCCTCAAAACGAGAAGTTATAATAGTAGAGCTAACTCACACAAATCTAGA
ATGATTGCATGGCTGCCCCCCACCTTACCACACATTCGAGGAACCCACGTAC-GTGAAAG
CCTAGA------CAAGAAAGGGAGGAATCGAACCCCCT-AAAATTGGTTTCAAGCCAACC
CCATAACCCC-ATGAC-TTTCTTCTTAT--------------GAGATATTAG-TAAAAA-
CAATACATAACTTTGTCAAAGTTAAATTATAGGTTGAATTCCTATATATCTTC-ATGGCT
CATCCAATACAACTTGGGTTTCAAGACGCTGCCTCCCCTATTATAGAAGAACTTTTATAT
TTCCACGATCACACTCTTATAATTGTATTTATAATCAGTTCACTAGTATTGTATATTATT
TCCCTTATATTGTCAACTGAACTCACACATACAAGCACCATAGACGCACAAGAAGTAGAA
ACAGTATGAACTATCCTTCCCGCCGTAATTTTAATCTTGATTGCCCTCCCATCCCTCCGA
ATCCTTTACATAATAGACGAAATCAATACCCCTTCCATAACTCTAAAAACAATAGGACAT
CAATGGTACTGAAGCTATGAGTACACGGACTACGACAACTTGTGCTTCGACTCATATATA
GTAACCACCCCTGATTTAGAACCTGGGGATCTCCGCCTACTAGAAGTTGATAACCGGGTA
ATCCTTCCCACAGAGATATCTATCCGAATACTCATCTCTTCTGAAGACGTCCTTCACTCA
TGAACAGTTCCAGCCTTAGGAATTAAAACTGACGCAATCCCTGGGCGCCTAAACCAAGCC
ACCCTTATAACTTCTCGACCAGGAATTTATTATGGGCAATGCTCCGAAATCTGCGGATCC
AATCACAGCTTTATGCCAATCGTATTAGAACTAGTACCTCTAAAGTACTTTGAAGAGTGA
CTACTTAAA----TCTCTCTAGA-------------------------------------
-------------------------------------TCACTGTGAAGCTAATA--AGCG
TTAACCTTTTAAG-TTAAAGATTG-AAAGTTATAAGAACTGTCCACAGTGA--ATGCCAC
AACTAGATACATCAACATGGACTATCACTATCATGTCTATAATTCTAACACTTTTTATTT
TATTCCAACTAAAACTGTCAAAATTTATATAC---------CCTACGAACCCTACCAAAA
AAC---TCACAAAACCACACAAGCTAGAAAGCCCA-TGAGAGATAAAATGGACCAAAACT
TATTTGCCTCATTCATTACCCCTACAATAGCTGGCCTGCCCATTGTAATTTTTATTGTAA
TATTCCCATACATTATAATCTCAGCCCCTACACGATTAATTAGCAACCGAATAACCTCTA
TACAACAATGACTTATTCAGCTAATCTTAAAACAACTAATAGTGACTCACAATACAAAAG
GACGAACTTGATCATTAATGCTTATCTCACTTATCATTTTTATCGGTTCAACTAATCTAC
TAGGTCTACTACCCCACACTTTTACACCAA-CAACCCAGCTTTCAATGAATCTCGCTATA
GCTATCCCACTATGAGCAGCTACTGTAATTACAGGTTTCCGACACAAAACCAAAGCGTCC
CTAGCACACTTCCTGCCCCAGGGAACCCCTCCCTTGCTAATCCCCATACTAGTCCTTATC
GAAACCATTAGCCTCTTAATTCAACCTATAGCCCTAGCCGTGCGACTAACAGCTAACATC
ACAGCAGGACATCTCCTTATACACCTTATCGGAGGCGCTACACTAGCAATTTCATCAATT
AGCTCAGTCGCGGCCTCAATCACATTTATCATCCTCATCCTACTATCAATCCTAGAGTTC
GCAGTAGCTCTTATCCAAGCATACGTATTTACACTGCTAGTCAGCCTTTACCTACACGAC
AATAC-------------------------ATAATGACCCATCAAACACATACCTACCAC
ATGGTAAATCCTAGTCCATGGCCACTGACAGGTGCCATCTCAGCACTACTTATAACATCT
GGCCTTATCATATGATTCCATTTTAATTCCATAACCCTACTGACCCTGGGACTACTAACC
AATACTCTGACAATACTACAATGATGACGAGACATTGTACGAGAAGGAACATTTCAAGGC
CACCACACCCCAACAGTACAAAAAGGGCTTCGTTATGGAATAGTATTATTCATTATCTCC
GAAATTTTCTTCTTCGCCGGGTTTTTCTGGTCATTTTACCACTCAAGCCTAGCCCCAACT
CCAGAGCTTGGAGGATGCTGGCCTCCAACAGGAATTAACCCCTTAAACCCCTTAGATGTT
CCATTATTAAACACAGCAGTCCTTTTAGCCTCAGGTGTATCAATCACCTGAGCACACCAT
AGCCTAATAGAAGGTAATCGAAAACATATGATGCAAGCTTTATTTATCACCATTGCCCTA
GGCCTATACTTCACACTCTTACAAGCATCAGAATATTTCGAAACCCCATTCACCATCTCA
GATGGCGTTTACGGCTCTACATTCTTCATAGCAACAGGCTTTCATGGCTTACACGTTATC
ATTGGATCCAGCTTTCTAACCGTGTGCCTCATCCGTCAACTTAATTATCACTTCACATCC
AACCACCATTTCGGATTTGAAGCTGCAGCATGATACTGACACTTCGTAGACGTAGTCTGA
CTATTCCTTTATGTATCTATCTACTGATGAGGTTCATGCTC-TTTTAGTAC--AACTAGT
ACAATTGAC-TTCCAATCAATAGGA-TTTGGTAAATAACC-AAAAGAGAGC-AATTAATA
CAATAATTATACTAATCACTAACACATCTTTGGCCTCAGTGCTAGTATTGCTAGCATTCT
GACTTCCTCAACTAAACATTTACACGGAAAAATATAGCCCCTACGAGTGTGGATTTGACC
CAACAGGCTCTGCCCGCCTACCCTTCTCCATAAAATTTTTCCTAGTAGCCATCACATTCC
TATTATTTGACTTAGAAATCGCCCTACTTCTTCCACTACCATGAGCTATCCAAACACACA
TGCTAAATCTAATACTCACCATAACTTTCCTCTTAATCCTAATTCTAGCCCTTGGGTTAG
CCTATGAATGAATCCAAAAAGGACTAGAATGACAAGAATA----TGGTAATTAGTTT-AA
AT-AAAAC-AAATGA-TTTCGACTCATTAGATTATGTACAT-CAGCCATAATTACC---A
T--ATGCCATTAATCTCCACAAATATTCTTCTAGCTTTTATCACTGCCCTGCTAGGAGTA
CTGATTTATCGATCACACCTCATGTCGTCCCTACTATGTCTAGAAGGGATGATACTATCA
ATATTTATTTTAGTTAGCCTAACAACCATGAACCTTCATTTTACGCTAGCCAACATTGCT
CCCCTCATCCTCCTAGTATTCGCCGCCTGCGAAGCTGCCGTAGGCCTTGCACTTCTAGTA
ATGGTATCCAACACCTACGGCATAGACTACATCCAGAACCTAAACCTCCTGCAATGCTAA
AAATCATCATCCCGACTATTATACTAGTTCCAGTGACCTGGTTATCTCATCACCGCACAC
TGTGAATCAATGTAACAGTCCATAGCCTTATAATTAGCTCAATCAGCCTCCACCTACTCC
ACCAACCTATTAATAATCTC---AACTTCACCCTAATGTACTTCTCCGACACCCTATCTA
CCCCCCTCCTTATCCTCACAACATGACTACTTCCACTAATAATTCTAGCTAGCCAACACC
ACCTACGCAAAGAACCACTAGTTCGAAAAAAACTCTATATTTTAATACTAATCACCTTAC
AAACACTCTTAGTTATGACATTCACAGCCTCCGAATTGATCTTATTTTACATCTTATTCG
AAGCTACACTAATCCCAACCCTAGTTATCATCACCCGATGGGGAAATCAGACAGAACGAT
TAAACGCTGGATTATATTTCCTGTTCTACACACTACTAGGATCACTCCCCTTATTAATTA
TTTTACTCTACACCCAAAACCTCGCAGGGTCACTAAATCTATCTATCTTACCTCTGTATC
ACCAAAACATGCTGACCCCTTCATGATCTAGTGACCTTGCATGAATCGCATGCATAATGG
CATTCATAGTAAAAATACCCCTATATGGCACACACCTGTGACTTCCAAAAGCCCACGTGG
AAGCTCCAATTGCCGGATCCATAGTTTTAGCAGCTATCCTCCTAAAGTTAGGAGGCTATG
GTATAATACGAATCACCACTATTCTCACTCCACTAACAAACATAATAGCCTACCCTTTCA
TTACCCTTTCTTTATGGGGCATAGTCATAACAAGCTCCATCTGCTTACGACAAACAGACC
TAAAATCACTAATCGCATACTCCTCAGTAAGCCACATGGCCCTGGTAATTGTAGCAATCC
TTACCCAGACCCCGTGAAGTTTCATAGGAGCAACAGCCCTAATAATCGCCCATGGCCTAA
CATCATCCATGATATTCTGCCTAGCTAACTCAAACTACGAACGCATTCACAGCCGAACTA
TGATCCTAGCCCGAGGCTTACAAACACTACTCCCCCTCATAGCACTCTGATGACTAACAG
CAAGTCTCACCAATCTAGCTTTACCCCCATCAATCAACCTTGTTGGAGAACTCCTAATTA
TTATCACCGCATTCACATGATCAAAACTAACTATCCTACTCACGGGCCTTAATGTACTAA
TTACAGCCCTTTACTCCCTTTACATGTTTACCATAACCCAACATGGCAAATCCACATTTC
ACACCCACAACATTAAACCATCTTTCACACGAGAAAACACCTTGATATCATTACACGTTC
TCCCCTTGCTATCTTTATCCCTTAACCCTAAAATTATCTTAGGGCTAA-CACTATGTAAA
TATAGTTTAACAAAAACATTAGATTGTGAATCTAACAATAGAAGAC-TTAACCCTCTTAT
TTACCGAGAA---AGA--TGCAAGAACTGCTAATTCA-TGCACCCGTGCAT-AAAAACAT
GGCTTTCTT---------------------------------------------------
-------------AACTTTTAAAGGATGGG-AGCCATCCGTTGGTCTTAGGAGCC--AAA
AAATTGGT-GCAACTCCAAATAAAA-GTAATTAACACACTACTACCTACAATGGCTACCA
CTTCATTAATCATTCTAACTTTGCCC--------ATTATT----CTGTCAACAACCAAAA
TGAACAATACCCCT-TTCCCAAATC--TTGTTAAACT-ATCAATTTCA-CACGCCTTTTC
TGTCAGCCTAATTCCAGCTCTTCTCTTTGTTTTCTCAGGCCAAGACTCAGTCATTACAAA
TTGACACTGAATAACAATCCAAACCCTAAAACTATCCACAAGCCTAAAATTAGACTATTT
CTCCATCTTATTTATACCTGTAGCACTATTCGTCACATGGTCCATTATAGAATTTTCAAT
ATGATACATACACTCTGACCCTCAGATAAATAAGTTTTTCAAGTATCTTCTTTTATTCCT
CATTACAATAACCATCTTAGTCACCTCCAACAACCTATTCCAACTCTTCATTGGATGAGA
AGGAGTGGGCATTATATCTTTCCTTTTGATCGGATGGTGATACGGGCGCACAGACGCCAA
CACAGCAGCCCTACAAGCCATCTTGTTTAACCGCATTGGAGACATTGGTTTTATCCTATC
AATAACCTGATTCTTACTACACTCCAACTCATGAGAAATCCAACAAATATTTATCACATA
CCCCAACACTAGCATTTTACCCCTTGCAGGCCTTTTACTGGCAGCCACAGGCAAATCTGC
TCAATTTGGCCTACACCCATGGCTCCCATCAGCAATAGAAGGCCCTACCCCTGTCTCGGC
CCTCCTACACTCTAGCACAATAGTAGTGGCAGGAGTATTCCTCCTTATTCGATTCTACCC
TCTACTAGATAACAGCAAGACAATGCAGACTATAACCTTATGCTTGGGCGCCATCACAAC
CCTGTTTACAGCTATCTGTGCTCTAACACAAAACGACATTAAAAAAATCGTAGCATTCTC
CACTTCAAGCCAACTAGGACTTATAATAGTTACCATCGGCATCAACCAACCACACCATGC
TTTCCTTCACATTTGTACGCACGCCTTCTTCAAGGCCATGTTATTTATATGCTCTGGCTC
TATTATCCACAACCTAAACGACGAACAAGATATCCGAAAAATGGGAGGCCTACTTAACAC
TCTGCCTTTTACCGCATCTTCTCTAATAATTGGTAGCCTGGCCCTAACAGGCATGCCTTT
CCTAACAGGATTCTACTCCAAAGACCTAATCATCGAAACAGCAAACACGTCTAACACCAA
CGCCTGAGCCCTACTAATTACTTTAACTGCCACCTCCCTTACAGCTGTATACAGCACACG
AATCATCTTCTTTGCTCTCCTAGGACAACCACGCTTCCCCCCAACAATCGTCATCAATGA
AAACAACCCCTTACTAACTAACCCAATTAAGCGCCTAGCAATCGGCAGCATTTCCGCAGG
CTACCTCATCTCTAATAACATCCCACCTATAACAACCCCTCAAATGACAATACCCCTATA
CCTTAAACTCACCGCCATAATAATTACAATCCTAGGCTTCTCCCTGGCAATAGAAATAAA
CTTTATTACTACAAACCTAAAATTTAAGCACGCCCGCGCTCCACACACTTTCTCCAATTC
CTTAGGGTATTTCCCAATTACAATCCACCGCCTACTACCTAATTTAGATCTAAAATCAAG
TCAAAACATATCCTCCACCCTACTAGATCTAATCTGACTAGAAAAATCTATACCCAAAAA
CCTAGCACAAGTGCAACTATACGCATCAAAAACTGTATCT---AACCAAAAAGGCCTAAT
TAAATTGTATTTCTCCTCTTTTCTAATCTCTACCCTATTCGCCTTAACCCTAAT---AAT
TTA---ATT--------------------------CCCCCGAGTAATCTCAATAATGATA
AAAATACTAACAAACAAAGACCACCCGGCCACTACTAAGAACCAATTCCCACAACTATAC
AAGGCACCAGTACCTGCGGACTGCATACGAAAAGGCCCAATTCCACTAACATCATAAACC
TCCCAATCCCCTACCCCATCAAAATTC---ATCA---------CTGCCCCCATTTCAACA
TAGTAATCACCCGCCAATAAAACCAAAATCATCTCCACAGCCATACCTAACACCAGAGCC
CCTAAAATTCCAACACTCGAACCTCAAGACTCAGGGTACTCCTCAGTAGCCATGGCTGTT
GTATAACCAAACACCACTAACATCCCACCTAAATAAACTAAAAACACCATTAACCCCATA
AAAGACCCCCCAAAACCCATAACAATACCACAACCCACCCCTCCACTAATAATCAAACCA
AACCCCCCGTAAATAGGAGAAGGCTTTGAAGAAAACCCCACAAACCCTAGAACAAACAAC
ACACTTAACAACGACACTAAATATATCATT-ATTCCTACATGGAATCTA-ACCACGACCA
ATGACATG-AAAAATCATCGTTGTA-TTTCAACTATAAGAA---CCCAATGACTAACATT
CGAAAAAATCATCCGCTAATAAAAATTATCAACCACTCATTTATTGATCTCCCTGCACCA
TCTAACATCTCATCTTGATGAAACTTCGGTTCATTACTGGGACTATGTCTGACAATCCAA
ATTGTTACAGGACTATTCCTTGCCATACACTATACATCAGACACTACCACAGCATTCTCC
TCTGTAGCACATATTTGCCGGGATGTAAATTACGGCTGAATCATCCGCTATATTCATGCC
AACGGAGCATCAATATTCTTCTTCTGCCTGTTCATCCACATCGGCCGCGGACTTTACTAT
GGATCTTTCACCCTTTTGGACACTTGAAACATCGGAATCATACTACTAATTGCAGTAATA
GCCACAGCATTCATAGGCTATGTACTCCCATGAGGACAAATATCATTCTGAGGTGCCACC
GTCATCACCAACCTACTATCGGCAATCCCCTATATTGGCACAAACCTAGTTGAATGGGTC
TGAGGAGGCTTCTCAGTAGATAAAGCCACACTCACACGATTCTTCGCCTTCCACTTTATC
CTCCCCTTCATCGTCGCTGCTCTAGTTGTGATTCACCTCATCTTTCTACATGAAACAGGC
TCAAATAATCCATCAGGAATCTCATCAGACTCAGATAAGATTCCATTTCACCCCTACTAC
TCACTTAAAGACCTCCTAGGAGTGGTTTTCCTATTAGCAACCCTATCTATTCTAGTCTTA
TTCTCCCCTGACCTCCTAGGAGACCCCGACAACTATACCCCCGCCAACCCCTTAGTCACC
CCTCCACATATCAAACCAGAATGATATTTTCTATTCGCCTACGCCATCCTTCGATCAATC
CCCAACAAACTAGGAGGAGTTTTGGCACTAGCTATATCCATCCTAATCCTGGCCCTAATC
CCTCACCTCCACACAGCTAAACAACGAAGCATAATATTTCGTCCACTAAGTCAATGCCTA
TTCTGAGTGCTAGTAGCCAACCTACTAACCCTAACCTGAATCGGAGGGCAACCCGTTGAA
AACCCCTTCATCATTATTGGACAAACAGCGTCAATCCTTTACTTCCTAACCATCCTAATT
CTAATACCACTAACAAGCCTATTTGAAAACAAACTACTCAAATGA-AGAAATAGCCCTAG
TAGTATAACACCATT-ACCCCGGTCTTGTAAACCGAA-AACG-GAGCACCC---GCTCCC
TAGGAC----AACTCAAGGAAGAAGACCTT---ACATCCTCACCTTCAACACCC-AAAGC
TGACATTCTA--ATTAAACTACTCCTTG--------------------------------
----------AAGAAACTTTCTACACAACTCAAA--------TACTCAA------CAACC
GCACCTGCCTCC---------------------------------CTATGTACTTCGTGC
ATATTATGTATATCCCCAT--TAATTATGGTACA--GTAATATA--TATGTTTA--ATCA
TACA---TA-AAGTA--CATATATGTATAATAGTACATT-----AAGAC--CCTGTCC--
-CCA-TGCGT-A-TAAGCATGTAC------------------------------------
----------------------------CTACTTGTATATGT------------------
--------------------------------------CGTACA-TAGTACATGAACTCC
T-TAATC-----------GGAC------A-T----AGCACATTCAAGTCA----------
-AATCAT---------TT------------------------------------CTCGAA
AACATGCATAT--CACCTCCAATAGCCCACTCGCT--TAACCACCAGGCCG------CGT
GAAACCACCAACCCG-CTA--AACAGGTATC-CCT----CTTCTC-----GCTCCGGGC-
-CCATT-AAACTTG-GGGGTAGCTAA----------------AATG-AAACTTTATCA--
--GACATCTGGTTCTTACCTCAGGGCCATA--AGCCGAAGATCGCC--CACA-CTTTCCT
CTTAAATAAGACAT-CTCGATGGATTA-ATTACTAATCAGCCCAT--G------CCTAAC
-ATAA--CTGTGC-------------TGTCATG-----CCCCT-----------------
---GGTATCT--------TTT--AA--------TTTACGGGT------------------
------------------------------------------------------------
------------------------------------------ATGCTTGGACTCACC---
----------------------------------------------------------TA
GGCCTCC------------------------CGGC-------------------------
--------------CTGCGCGC---AGACCACTTAT---------------------TGT
---AG-------------------------------------------------------
--------------------------------------------ACGAGCCT--------
--------------------AACGTGTACCTCCTC-------CACCCC------CATAAT
AGATCA---------------------------------------------ACAAGGTCA
TAT---GGTCCA----------------------------TGCTAGAAGGACATAGATT-
-----------TGGGTGTTATACATTCAACTAAGTCTTACATTCATATTACACAGGTGTT
AATCAGTTAATGCTTTCAGGACAT-------------------AAATACGT---ATACAC
AT---ACGTATACACATACGTATACACATACGTATAC-------ACATACGTATACACAT
ACGTATACACATACGTATACACATACGTATACACATACGTATACACATACGTATACACAT
ACGTATACACATACGTATACACATACGTATACACATACGTATACACATACGTATACACAT
ACGTATACACATACGTATACACATACGTATACACATACGTATACACATACGTATACACAT
ACGTATACACATACGATTACGCAATTAC--------------------------------
------------------------------------------------------------
-------ATGCTATGATTATATGCGCA--AA------------------CCCCCCTA---
-------CC-----CCCCATTGCTAATCCGTTAAG-------------GCTCATTT----
----------------TTGCC--------------AAA--CCCC-A--------------
------AAAA--C----------AAAAACTCAACGCCACAGAATTAGCTCCAACTCAGGC
CCGCCTTGACAGACCTGATCCC--------------------------------------
---------------------------------ACTCTTTTCCA----------------
------------------TAACAAATTTTATGTA--------------------------
----------------TTCAATA----CTAGCATG-------------------------
-----------------------------ATACTTTTGACTTCTCGCCCCCTATTGAGT-
------------------------------------------------------------
------------------------------------------------------------
-----------------AAAAATTTTTTTTATTTTTCTCATGACTCCATAA---------
-CAAAAGCACCCCATATATAAATGAC----------------------------------
--------------------
>N.bengalensis 19599 bases  7A5A0DC7 checksum
GTT-AATGTAGCTTAGAAA---TTTAAAGCGAAGCACTG-AAAATGCTTAGACGAGCTCT
TAAAG---CTCCATAAA--CACACAGGTTTGGTCCCAGCCTTATTATTAGCT-GTTAGTA
GACCTATACATGCAAGTCACCGCG-TCCCCGTGAAAATGCCCTCTAG--GTC---A----
-----CATTGACC-AAAAGGAGCAGGTATCAAGCCCAC---TCCCCACAAAAGTAGCTCA
CAACACCTTGC-TAAGCCACA-CCCCCACGGGTAACAGCAGTAA-CAAACATTAGGC-AA
TGAACG--AAAG-TTCGACCTAGCTATACTAA-----CCAATTCAGGGTTGGTAAA-TTT
CGTGCCAGCCACCGCGGTCATACGATTAACCCAAGTTAAC-AA--TTAACGGCGTAAAGA
GTGT---TT-TAGAAC----TAGTAGGACACT--AAAGTTCAG-TCTTAACTAAGCCGTA
AAAA-GCCTCAGTC-AAAGCAAAAA--TAAATGACGAAAGTAACTTTACATAT-TCTG-A
ACACACGACAGTTAAGGCCCAAACTGGGATTAGATA-CCCCACTATGCTTAACCGTAAAC
TA-AAGTAGCA--TACCAAC-AATGCTACTCGCCAGAGTACTACAAGCAATAGCTC-GAA
ACTCAAAGGACTTGGCGGTGCTTTATA-CCCCCCTAGAGGAGCCTGTTCTATAATCGATA
AA-CCCCGATAAACCTCACCACCTCTTGCTAATTCAACCTATATACCGCCATCTTCAGCA
AACCCTGTCAAGGACC--CATAGTAAGC-AAGAGAATCA-----CACATTAAAA-CGTT-
AGGTCAAGGTGTAGTCTATGAGGTGG-GAAGAAATGGGCTACATTTTCTATCCTCACAGA
ACAAC------TAACGCCGCCCCTTATGAAA---AAAGTGGTCAAGGCGGATTTAGAAGT
AAATTAAGAATAGAGAGCTTAATTGAA-T-AGGGCAATGAAGCACGCACACACCGCCCGT
CACCCTCCTCAAATTAATT---TAAACTACCAAAACATCCATAATCT---------AACC
C---------CACTAAATT---------ACCAGAGGAGATAAGTCGTAACAAGGTAAGCA
TACTGGAAAGTGTGCTTGG-AA-TCACCAAAGTGTAGCTTAA-GCCCAAAGCATCCGGCT
TACACCCGGAAGA-TTTCAACT---AAATGACCACTTTG-AAATTACTAGAACTAGCCCT
A--TTCCCCTACAC---TAAACCACAATCCCCA-------TTAA-ACCAAAACATTT---
-----ACCATAA-CCCATATAAGTATAGGCGATAGAAAATA-TG--CTTAGGCGCTATAG
AAGCAGTACCGTAAGG--AAAGATGAAAG----AAATACTTAAAGTAT-ATTAAAGC-AA
AGATTAAAACTTCTACC-TTTTGCATAATGGTTTAACCAG-AACAACTTTACAAAGAGA-
ACTA-TAGCTAAT--AACCCCGAAACCAGACGAGCTACCT-ATGGATAGTA---TA-CGA
ACTAACTCATCTATGTGGC-AAAATAGTG-AGAAGATCTGTAGGTAGAGGTGAAAGGCCT
ACCGAGCCTGGTGATAGCTGGTTGTCCAGAACA-GAATCTAAGTTCAGCTTTAAAT-CTA
CCTAA-AGAA-----CTAA--TAAT-CCAAATGTAGATTTAATTGCTAGTTCAAAGG-GG
TACAGCCCATTGAACA-AAGG-ATACAACCTTT-AATAGAGAGTAACCAA------ACAC
CACACCCATAGTTGGCCTAAAAGCAGCCATCAATTAAG-AAAGCGTT-AAAGCTCAAC--
-AC-TGCTTACTGTCTTAA----ATACCAAACCTCTCAAAC----ATCTCCTATTAAATA
CACTGGACTAATCTATTTATGAATAGAAGAGACAATGTTAATATGAGTAACAAG-AA--T
AATATTCT----CC-CTGCACAGACCTATATCAGATCGGATG---CCCACTGATAGTTAA
TC---AAC--AGGTATGACAACCCA-----TAATAAATAATCATACCAACCA----AA--
ATGTTAGCCCAACACAGGTGTGCAACTAT---AAA--GGAAAGATTATAATA-AGT-AAA
AGGAACTCGGCAAAAAC--AAACCCCGCCTG-TTTACC-AAAAACATCACCTCTAGCATA
AATAGTATTAGAGGCAATGCCTGCCCAGTGACCAA--CGTTAAACGGCCGCGGTATCCTG
ACCGTGC-AAAGGTAGCATAATCACTTGTTCCTT-AATTGAGGACTTGAATGAATGGCCA
CACGAGGG-TTTAACTGTCTCTTACTTATAATCAGTG-AAATTGACCTCTTCGTGAGGAG
GCGAAGAT-ACCTAAATAAGACGAGAAGACCCTATGG--AGCTT-AAATTTCATACCCAA
GTCTCACACATCACCCAATTA-------------------AGGACCACA-A--CATCCC-
---TGA-----CACCTGGGTAGACAA-TTTTGGTTGGGGTGACCTCGGAGTATAAACCAA
CCTCCGAA-TATCTAGTACCTAGACCTAACCAGTCAAA--GAAA----TCTCACACAA-C
AGTATTCTATAACTTATTGACCC---AAAAAATTTTGATCAACGGAACAAGTTACCCT--
AGGGATAACAGCGCAATCCT-GTTCTAGAGTCCATATCGACAA-CAGGG--TTTACGACC
TCGATGTTGGATCAGGACA-TCCCAATGGTGTAACCGCTATTAATGGTTCGTTTGTTCAA
CGATTAA-AGTCCTACGTGATCTGAGTTCAGACCGGAGAAATCCAGGTCGGTTTCTATCT
A-TTACA-ATTTCTCCCAGTAC-GAAAGGACAAGAGAAATGGAG-CCCATTATCCA-ACA
AAGCTCCTAGT-CCAATAGATGA-TATTATCTTAATCTAA-TATCC---TACCCACTAC-
---CCTGCCCAA--GAACAGGG--TT-TGTTAAGATGGCAGAG-CCTGGTAATTGC-AT-
AAAACTTAAAAC-TTTATAC-TCAGAGGTTCAACTCCTCTTCTTAACA------------
------------------------------------------------------------
---------------CATGTTCATAGTCAACCTGCTAATGCTCGTAATCCCAGTAATACT
AGCCATAGCATTCCTAACCCTCCTAGAACGAAAAACTCTAGGTTACATGCAATTTCGTAA
AGGACCCAATGTAGTAGGCCCAAACGGCCTACTACAACCATTCGCCGATGCAATAAAACT
ATTTATTAAAGAACCCCTACAACCCCTAACATCTTCAACCTCACTTTATATTATTGCCCC
AACCCTAGCCCTATCCATCGCCCTTATTATATGAACCCCACTACCAATTCCATATCCCCT
AGTTAACATCAACCTAGGAGTATTATTTATCTTAGCCACATCAAGTCTAGCCGTATACTC
CATCCTATGATCAGGGTGAGCATCCAATTCAAAATACGCACTAATTGGAGCATTACGAGC
AGTAGCACAGACCATTTCATATGAAGTAACCCTAGCAATCATCCTATTATGTATCCTACT
TATAAGTGGGTCATTCACACTATCAACCTTAATCAAAACTCAAGAACACACCTGACTCCT
GCTTCCGTCATGACCTTTAGCAATAATATGATTCATCTCAACACTTGCAGAAACAAATCG
AGCTCCATTCGACCTTACAGAAGGAGAATCCGAACTCGTATCAGGATTTAATGTCGAATA
CGCCGCAGGACCATTTGCGCTATTTTTTATGGCCGAATATACTAACATCATTATAATAAA
TGCCCTAACAGCTACAATCTTCATAAGTGCAATCCACAGTATGTATTTCCCAGAATTCTT
CTCCATCAACTTCACCTTAAAAACCCTACTACTAACAACCATCTTTCTATGAGTACGAGC
ATCATACCCCCGATTCCGCTACGACCAGCTCATACATCTTCTATGAAAGAATTTTCTACC
ACTGACATTAGCCATATGTATGTGACACACTGCACTACCCATTTTCTTAGCTAATATCCC
TCCACA-----AACAT---AGAAATATGTCTGAT-AAAAGAATTAC-TTTGATAGAGTAA
AACATAGAGGT-GAGAGCCCTCTT--ATTTCTAGAACCTTAGGGCTTGAACCTACTCT-T
AAGAATTC-AAAATTCTTCGTGCTACCAAA---TACA-CCAAGTCCTACT-----AAGTA
AGGTCAGCTAAATAAGCTATCGGGCCCATACCCC--GAAAATGTTGGTTTATA-TCCTTC
CCGTACT----AATTAAACCTCCCATCCTCTTATTAATCTACTTCACCCTGTTCATTGGT
ACCGTCCTAACAATAATCAGCTCCCACTGACTCTTGATTTGAGTAGGGCTAGAAATAAAC
ATACTAGCTATCATCCCAATCCTTACTAAAAAAACATCACCACGCCCAATAGAAGCTGCA
ACTAAGTATTTCCTAACCCAAGCCACAGCGTCAATAATCCTAATAATAGCAATTATTATC
AACACTATAAACTCAGGACAGTG------AACAGCAATAAAAACTGTCAGTTCACTATCC
TCCCCCATAATACTAATTGCATTAACCATAAAACTAGGTATAACCCCCTTCCATTTTTGA
GTGCCAGAAGTCACTCAGGGAATCTCACTTACCTCTGGATTGATCTTACTAACATGACAA
AAACTAGCCCCGATATCCATTCTACTACAAATAAATAATTCAATCAACTCAAACATTACC
CTGTTAATCGCCTTACTATCTATTGCCATTGGGGGATGAGGAGGATTAAACCAAACACAA
CTACGAAAAATTCTAGCATTCTCATCAATCTCCCACATAGGCTGAATGCTCGCCATCATT
ACATTCAACCCCTCCGCAACTATCCTCAACCTTCTAATCTATCTACTTCTGACCTTATCT
ATATTCATCATAATCCTATCAATCCCTAGCACCTCTACACTAACTATATCTCACTCATGA
AACAAAACACCAGTACTTACCTCAATACTCCTTACTACCCTTCTATCACTAGGAGGACTC
CCACCCCTATCTGGATTCCTGCCAAAATGAATTATCATCCAAGAACTATGTAATAGCCAC
AACATCATTACACCAACCCTTATAGCTATCATATCTCTCCTAAACCTCTTCTTTTACATA
CGACTAGTTTACTCATCATCTCTAACCATGTTCCCCACAATAAACAACATAAAAATAAAA
T---GACAACTTAACACACCAACACCACCCGCCATGATAACCCCATTGATCACAGTATCA
TCCATACTCCTCCCACTATCTCCTGTTATCTCAACCCTAAATTAGAGG-CTTAGG-CTAT
-ACCAGACCAAGAGCCTTCAAAGCTCTAAGAAAACGACA--ACGTTTAG-CCTCTG----
---ACCAACCACTAAGGACTGCAAGACT-TCTCCTACATCAACTGAACGCAAATCAATTA
CTTTAA-TTAAGCTAAGTCC-TC--ACTAGACTGGTGGGCTCCAAC--CCCACG-AAACT
TTAGTTAACAGCTAAAAACCCTATACAAC-TGGCTTCAATCTACTTCTCCCGCCGCCA--
-AGA--AAAAAAAGGC-GGGAGAAGCCCCGGCAGAATT---GAAG-----CTGCTCCTTT
GAA--TTTGCAATTCAATATGATTTAT-CACCTCGAGGC---CTGGTAAAAAGG-GGATT
T-GACCCCTATTTTTGGA-TTTACAGTCCAATGCTCT-A--CTCAGCCATTTTACCTTCT
ACCTA-------------CTT-ATGTTCATTAACCGCTGGCTCTATTCTACCAATCACAA
GGACATTGGCACTTTATACTTAGTGTTCGGTGCCTGAGCGGGGATAGTGGGAACCGCCCT
AAGTTTGCTAATCCGAGCAGAGCTAGGTCAGCCAGGTACTCTGCTGGGCGATGATCAAAT
TTATAACGTTATTGTAACAGCCCATGCATTCGTTATAATCTTTTTTATAGTTATACCAAT
CATAATCGGGGGCTTCGGGAACTGATTAGTACCCCTAATAATTGGAGCCCCCGACATAGC
TTTCCCACGAATAAATAATATAAGTTTCTGACTTTTACCACCGTCTTTCCTTCTTCTCCT
AGCCTCATCTATAGTTGAGGCCGGAGCCGGCACTGGATGAACTGTGTACCCACCTCTAGC
AGGTAATCTGGCCCATGCAGGAGCCTCAGTTGATCTTACCATCTTCTCCCTTCACTTAGC
AGGGGTATCCTCTATTTTAGGGGCTATTAATTTCATTACTACCGCCATTAACATAAAACC
CCCTGCTATGTCTCAATACCAAACCCCACTGTTTGTCTGATCAGTCATGATCACCGCTGT
ATTACTACTACTATCTCTTCCAGTTCTCGCAGCAGGTATCACTATGCTGCTAACAGACCG
TAACCTAAACACCACATTCTTTGATCCGGCAGGAGGAGGAGACCCAATTTTATATCAACA
CTTATTTTGATTTTTCGGCCATCCTGAAGTCTACATTCTAATCCTACCTGGATTCGGCAT
AATCTCACATATCGTATCCTTTTACTCAGGAAAAAAAGAACCATTTGGGTATATGGGCAT
GGTTTGGGCTATAATGTCCATTGGTTTCCTGGGCTTCATTGTGTGGGCCCACCATATATT
CACAGTTGGCATAGATGTAGATACCCGAGCATACTTTACGTCCGCTACAATAATTATCGC
TATCCCCACTGGAGTGAAAGTATTCAGCTGATTGGCTACTCTACATGGTGGAAATATTAA
ATGATCCCCAGCCATATTATGAGCTCTAGGGTTTATCTTCCTGTTTACGGTAGGAGGTCT
AACCGGAATCGTATTATCTAACTCCTCATTGGATATTGTCCTTCATGACACGTATTACGT
GGTGGCACACTTTCACTATGTTTTATCTATAGGAGCTGTATTTGCCATCATAGGAGGATT
TGTTCATTGATTCCCGCTATTCTCTGGCTACACCTTAGATCAAACTTGAGCTAAAATTCA
CTTTACCATCATATTTGTAGGTGTAAATTTAACCTTCTTCCCCCAACACTTCCTTGGTTT
ATCAGGGATACCACGACGCTACTCTGATTACCCAGACGCATACACAATGTGAAACTCTAT
CTCGTCAATCGGATCCTTTATCTCCCTTACAGCAGTAGTACTAATAATTTTTATGGTTTG
AGAAGCCTTTGCCTCAAAACGAGAAGTTATAATAGTAGAGCTAACTCACACAAATCTAGA
GTGATTGCATGGCTGCCCCCCACCTTACCACACATTCGAGGAACCCACGTAC-GTGAAAG
CCTAGA------CAAGAAAGGGAGGAATCGAACCCCCT-AAAATTGGTTTCAAGCCAACC
CCATAACCCC-ATGAC-TTTCTTCTTAT--------------GAGATATTAG-TAAAAA-
CAATACATAACTTTGTCAAAGTTAAATTATAGGTTGAATTCCTATATATCTTC-ATGGCT
CATCCAATACAACTTGGGTTTCAAGACGCTGCCTCCCCTATTATAGAAGAACTTTTATAT
TTCCACGATCACACTCTTATAATTGTATTTATAATCAGTTCACTAGTATTGTATATTATT
TCCCTTATATTGTCAACTGAACTCACACATACAAGCACCATAGACGCACAAGAAGTAGAA
ACAGTATGAACTATCCTTCCCGCCGTAATTTTAATCTTGATTGCCCTCCCATCCCTCCGA
ATCCTTTACATAATAGACGAAATCAATACCCCTTCCATAACTCTAAAAACAATAGGACAT
CAATGGTACTGAAGCTATGAGTACACGGACTACGACAACTTGTGCTTCGACTCATATATA
GTAACCACCCCTGATTTAGAACCTGGGGATCTCCGCCTACTAGAAGTTGATAACCGGGTA
ATCCTTCCCACAGAGATATCTATCCGAATACTCATCTCTTCTGAAGACGTCCTTCACTCA
TGAACAGTTCCAGCCTTAGGAATTAAAACTGACGCAATCCCTGGGCGCCTAAACCAAGCC
ACCCTTATAACTTCTCGACCAGGAATTTATTATGGGCAATGCTCCGAAATCTGCGGATCC
AATCACAGCTTTATGCCAATCGTATTAGAACTAGTACCTCTAAAGTACTTTGAAGAGTGA
CTACTTAAA----TCTCTCTAGA-------------------------------------
-------------------------------------TCACTGTGAAGCTAATA--AGCG
TTAACCTTTTAAG-TTAAAGATTG-AAAGTTATAAGAACTATCCACAGTGA--ATGCCAC
AACTAGATACATCAACATGGACTATCACTATCATGTCTATAATTCTAACACTTTTTATTT
TATTCCAACTAAAACTGTCAAAATTTATATAC---------CCTACGAACCCTACCAAAA
AAC---TCACAAAACCACACAAGCTAGAAAGCCCA-TGAGAGATAAAATGGACCAAAACT
TATTTGCCTCATTCATTACCCCTACAATAGCTGGCCTGCCCATTGTAATTTTTATTGTAA
TATTCCCATACATTATAATCTCAGCCCCTACACGATTAATTAGCAACCGAATAACCTCTA
TACAACAATGACTTATTCAGCTAATCTTAAAACAACTAATAGTGACTCACAATACAAAAG
GACGAACTTGATCATTAATGCTTATCTCACTTATCATTTTTATCGGTTCAACTAATCTAC
TAGGTCTACTACCCCACACTTTTACACCAA-CAACCCAGCTTTCAATGAATCTCGCTATA
GCTATCCCACTATGAGCAGCTACTGTAATTACAGGTTTCCGACACAAAACCAAAGCGTCC
CTAGCACACTTCCTGCCCCAGGGAACCCCTCCCTTGCTAATCCCCATACTAGTCCTTATC
GAAACCATTAGCCTCTTAATTCAACCTATAGCCCTAGCCGTGCGACTAACAGCTAACATC
ACAGCAGGACATCTCCTTATACACCTTATCGGAGGCGCTACACTAGCAATTTCATCAATT
AGCTCAGTCGCGGCCTCAATCACATTTATCATCCTCATCCTACTATCAATCCTAGAGTTC
GCAGTAGCTCTTATCCAAGCATACGTATTTACACTGCTAGTCAGCCTTTACCTACACGAC
AATAC-------------------------ATAATGACCCATCAAACACATACCTATCAC
ATGGTAAATCCTAGTCCATGGCCACTGACAGGTGCCATCTCAGCACTACTTATAACATCT
GGCCTTATCATATGATTCCATTTTAATTCCATAACCCTACTGACCCTGGGACTACTAACC
AATACTCTGACAATACTACAATGATGACGAGACATTGTACGAGAAGGAACATTTCAAGGC
CACCACACCCCAACAGTACAAAAAGGGCTTCGTTATGGAATAGTATTATTCATTATCTCC
GAAATTTTCTTCTTCGCCGGGTTTTTCTGGTCATTTTACCACTCAAGCCTAGCCCCAACT
CCAGAGCTTGGAGGATGCTGGCCTCCAACAGGAATTAACCCCTTAAACCCCTTAGATGTT
CCATTATTAAACACAGCAGTCCTTTTAGCCTCAGGTGTATCAATCACCTGAGCACACCAT
AGCCTAATAGAAGGTAATCGAAAACATATGATGCAAGCTTTATTTATCACCATTGCCCTA
GGCCTATACTTCACACTCTTACAAGCATCAGAATATTTCGAAACCCCATTCACCATCTCA
GATGGCGTTTACGGCTCTACATTCTTCATAGCAACAGGCTTTCATGGCTTACACGTTATC
ATTGGATCCAGCTTTCTAACCGTGTGCCTCATCCGTCAACTTAATTATCACTTCACATCC
AACCACCATTTCGGATTTGAAGCTGCAGCATGATACTGACACTTCGTAGACGTAGTCTGA
CTATTCCTTTATGTATCTATCTACTGATGAGGTTCATGCTC-TTTTAGTAC--AACTAGT
ACAATTGAC-TTCCAATCAATAGGA-TTTGGTAAATAACC-AAAAGAGAGC-AATTAATA
CAATAATTATACTAATCACTAACACATCTTTGGCCTCAGTGCTAGTATTGGTAGCATTCT
GACTTCCTCAACTAAACATTTACACGGAAAAATATAGCCCCTACGAGTGTGGATTTGACC
CAACAGGCTCTGCCCGCCTACCCTTCTCCATAAAATTTTTCCTAGTAGCCATCACATTCC
TATTATTTGACTTAGAAATCGCCCTACTTCTTCCACTACCATGAGCTATCCAAACACACA
TGCTAAATCTAATACTCACCATAACTTTCCTCTTAATCCTAATTCTAGCCCTTGGGTTAG
CCTATGAATGAATCCAAAAAGGACTAGAATGACAAGAATA----TGGTAATTAGTTT-AA
AT-AAAAC-AAATGA-TTTCGACTCATTAGATTATGTACAT-CAGCCATAATTACC---A
T--ATGCCATTAATCTCCACAAATATTCTTCTAGCTTTTATCACTGCCCTGCTAGGAGTA
CTGATTTATCGATCACACCTCATGTCGTCCCTACTATGTCTAGAAGGGATGATACTATCA
ATATTTATTTTAGTTAGCCTAACAACCATGAACCTTCATTTTACGCTAGCCAACATTGCT
CCCCTCATCCTCCTAGTATTCGCCGCCTGCGAAGCTGCCGTAGGCCTTGCACTTCTAGTA
ATGGTATCCAACACCTACGGCATAGACTACATCCAGAACCTAAACCTCCTGCAATGCTAA
AAATCATCATCCCGACTATTATACTAGTTCCAGTGACCTGGTTATCTCATCACCGCACAC
TGTGAATCAATGTAACAGTCCATAGCCTTATAATTAGCTCAATCAGCCTCCACCTACTCC
ACCAACCTATTAATAATCTC---AACTTCACCCTAATGTACTTCTCCGACACCCTATCTA
CCCCCCTCCTTATCCTCACAACATGACTACTTCCACTAATAATTCTAGCTAGCCAACACC
ACCTACGCAAAGAACCACTAGTTCGAAAAAAACTCTATATTTTAATACTAATCACCTTAC
AAACACTCTTAGTTATGACATTCACAGCCTCCGAATTGATCTTATTTTACATCTTATTCG
AAGCTACACTAATCCCAACCCTAGTTATCATCACCCGATGGGGAAATCAGACAGAACGAT
TAAACGCTGGATTATATTTCCTGTTCTACACACTACTAGGATCACTCCCCTTATTAATTA
TTTTACTCTACACCCAAAACCTCGCAGGGTCACTAAATCTATCTATCTTACCTCTGTATC
ACCAAAACATGCTGACCCCTTCATGATCTAGTGACCTTGCATGAATCGCATGCATAATGG
CATTCATAGTAAAAATACCCCTATATGGCACACACCTGTGACTTCCAAAAGCCCACGTGG
AAGCTCCAATTGCCGGATCCATAGTTTTAGCAGCTATCCTCCTAAAGTTAGGAGGCTATG
GTATAATACGAATCACCACTATTCTCACTCCACTAACAAACATAATAGCCTACCCTTTCA
TTACCCTTTCTTTATGGGGCATAGTCATAACAAGCTCCATCTGCTTACGACAAACAGACC
TAAAATCACTAATCGCATACTCCTCAGTAAGCCACATGGCCCTGGTAATTGTAGCAATCC
TTACCCAGACCCCGTGAAGTTTCATAGGAGCAACAGCCCTAATAATCGCCCATGGCCTAA
CATCATCCATGATATTCTGCCTAGCTAACTCAAACTACGAACGCATTCACAGCCGAACTA
TGATCCTAGCCCGAGGCTTACAAACACTACTCCCCCTCATAGCACTCTGATGACTAACAG
CAAGTCTCACCAATCTAGCTTTACCCCCATCAATCAACCTTGTTGGAGAACTCCTAATTA
TTATCACCGCATTCACATGATCAAAACTAACTATCCTACTCACGGGCCTTAATGTACTAA
TTACAGCCCTTTACTCCCTTTACATGTTTACCATAACCCAACATGGCAAATCCACATTTC
ACACACACAACATTAAACCATCTTTCACACGAGAAAACACCTTGATATCATTACACGTTC
TCCCCTTGCTATCTTTATCCCTTAACCCTAAAATTATCTTAGGGCTAA-CACTATGTAAA
TATAGTTTAACAAAAACATTAGATTGTGAATCTAACAATAGAAGAC-TTAACCCTCTTAT
TTACCGAGAA---AGA--TGCAAGAACTGCTAATTCA-TGCACCCGTGCAT-AAAAACAT
GGCTTTCTT---------------------------------------------------
-------------AACTTTTAAAGGATGGG-AGCCATCCGTTGGTCTTAGGAGCC--AAA
AAATTGGT-GCAACTCCAAATAAAA-GTAATTAACACACTACTACCTACAATGGCTACCA
CTTCATTAATCATTCTAACTTTGCCC--------ATTATT----CTGTCAACAACCAAAA
TGAACAATACCCCT-TTCCCAAATC--TTGTTAAACT-ATCAATTTCA-CACGCCTTTTC
TGTCAGCCTAATTCCAGCTCTTCTCTTTGTTTTCTCAGGCCAAGACTCAGTCATTACAAA
TTGACACTGAATAACAATCCAAACCCTAAAACTATCCACAAGCCTAAAATTAGACTATTT
CTCCATCTTATTTATACCTGTAGCACTATTCGTCACATGGTCCATTATAGAATTTTCAAT
ATGATACATACACTCTGACCCTCAAATAAATAAGTTTTTCAAGTATCTTCTTTTATTCCT
CATTACAATAACCATCTTAGTCACCTCCAACAACCTATTCCAACTCTTCATTGGATGAGA
AGGAGTGGGCATTATATCTTTCCTTTTGATCGGATGGTGATACGGGCGCACAGACGCCAA
CACAGCAGCCCTACAAGCCATCTTGTTTAACCGCATTGGAGACATTGGTTTTATCCTATC
AATAACCTGATTCTTACTACACTCCAACTCATGAGAAATCCAACAAATATTTATCACATA
CCCCAACACTAGCATTTTACCCCTTGCAGGCCTTTTACTGGCAGCCACAGGCAAATCTGC
TCAATTTGGCCTACACCCATGGCTCCCATCAGCAATAGAAGGCCCTACCCCTGTCTCGGC
CCTCCTACACTCTAGCACAATAGTAGTGGCAGGAGTATTCCTCCTTATTCGATTCTACCC
TCTACTAGATAACAGCAAGACAATGCAGACTATAACCTTATGCTTGGGCGCCATCACAAC
CCTGTTTACAGCTATCTGTGCTCTAACACAAAACGACATTAAAAAAATCGTAGCATTCTC
CACTTCAAGCCAACTAGGACTTATAATAGTTACCATCGGCATCAACCAACCACACCTAGC
TTTCCTTCACATTTGTACGCACGCCTTCTTCAAGGCCATGTTATTTATATGCTCTGGCTC
TATTATCCACAACCTAAACGACGAACAAGATATCCGAAAAATGGGAGGCCTACTTAACAC
TCTGCCTTTTACCGCATCTTCTCTAATAATTGGTAGCCTGGCCCTAACAGGCATGCCTTT
CCTAACAGGATTCTACTCCAAAGACCTAATCATCGAAACAGCAAACACGTCTAACACCAA
CGCCTGAGCCCTACTAATTACTTTAATCGCCACCTCCCTTACAGCTGTATACAGCACACG
AATCATCTTCTTTGCTCTCCTAGGACAACCACGCTTCCCCCCAACAATCGTCATCAATGA
AAACAACCCCTTACTAACTAACCCAATTAAGCGCCTAGCAATCGGCAGCATTTTCGCAGG
CTACCTCATCTCTAATAACATCCCACCTATAACAACCCCTCAAATGACAATACCCCTATA
CCTTAAACTCACCGCCATAATAATTACAATCCTAGGCTTCTCCCTGGCAATAGAAATAAA
CTTTATTACTACAAACCTAAAATTTAAGCACGCCCGCGCTCCACACACTTTCTCCAATTC
CTTAGGGTATTTCCCAATTACAATCCACCGCCTACTACCTAATTTAGATCTAAAATCAAG
TCAAAACATATCCTCCACCCTACTAGATCTAATCTGACTAGAAAAATCTATACCCAAAAA
CCTAGCACAAGTGCAACTATACGCATCAAAAACTGTATCT---AACCAAAAAGGCCTAAT
TAAATTGTATTTCTCCTCTTTTCTAATCTCTACCCTATTCGCCTTAACCCTAAT---AAT
TTA---ATT--------------------------CCCCCGAGTAATCTCAATAATGATA
AAAATACTAACAAACAAAGACCACCCGGCCACTACTAAGAACCAATTCCCACAACTATAC
AAGGCACCAGTACCTGCGGACTGCATACGAAAAGGCCCAATTCCACTAACATCATAAACC
TCCCAATCCCCTACCCCATCAAAACTC---ATCA---------CTGCCCCCATTTCAACA
TAGTAATCACCCGCCAATAAAACCAAAATCATCTCCACGACCATACCTAACACCAGAGCC
CCTAAAATTCCAACACTCGAACCTCAAGACTCAGGGTACTCCTCAGTAGCCATGGCTGTT
GTATAACCAAACACCACTAACATCCCACCTAAATAAACTAAAAACACCACTAACCCCATA
AAAGACCCCCCAAAACCCATAACAATACCACAACCCACCCCTCCACTAATAATCAAACCA
AACCCCCCGTAAATAGGAGAAGGCTTTGAAGAAAACCCCACAAACCCTAGAACAAACAAC
ACACTTAACAACGACACTAAATATATCATT-ATTCCTACATGGAATCTA-ACCACGACCA
ATGACATG-AAAAATCATCGTTGTA-TTTCAACTATAAGAA---CCCAATGACTAACATT
CGAAAAAATCATCCGCTAATAAAAATTATCAACCACTCATTTATTGATCTCCCTGCACCA
TCTAACATCTCATCTTGATGAAACTTCGGTTCATTACTGGGACTATGTCTGACAATCCAA
ATTGTTACAGGACTATTCCTTGCCATACACTATACATCAGACACTACCACAGCATTCTCC
TCTGTAGCACATATTTGCCGGGATGTGAATTACGGCTGAATCATCCGCTATATTCATGCC
AACGGAGCATCAATATTCTTCTTCTGCCTGTTCATCCACATCGGCCGCGGACTTTACTAT
GGATCTTTCACCCTTTTGGACACTTGAAACATCGGAATCATACTACTAATTGCAGTAATA
GCCACAGCATTCATAGGCTATGTACTCCCATGAGGACAAATATCATTCTGAGGTGCCACC
GTCATCACTAACCTACTATCGGCAATCCCCTATATTGGCACAAACCTAGTTGAATGGGTC
TGAGGAGGCTTCTCAGTAGATAAAGCCACACTCACACGATTCTTCGCCTTCCACTTTATC
CTCCCCTTCATCGTAGCTGCTCTAGTTGTGATTCACCTCATCTTTCTACATGAAACAGGC
TCAAACAATCCATCAGGAATCTCATCAGACTCAGATAAGATTCCATTTCACCCCTACTAC
TCACTTAAAGACCTCCTAGGAGTGGTTTTCCTATTAGCAACCCTATCTATTCTAGTCTTA
TTCTCCCCTGACCTCCTAGGAGACCCCGACAACTATACCCCCGCCAACCCCTTAGTCACC
CCTCCACATATCAAACCAGAATGATATTTTCTATTCGCCTACGCCATCCTTCGATCAATC
CCCAACAAACTAGGAGGAGTTTTGGCACTAGCTATATCCATCCTAATCCTGGCCCTAATC
CCTCACCTCCACACAGCTAAACAACGAAGCATAATATTTCGTCCACTAAGTCAATGCCTA
TTCTGAGTGCTAGTAGCCAACCTACTAACCCTAACCTGAATCGGAGGGCAACCCGTTGAA
AACCCCTTCATCATTATTGGACAAACAGCGTCAATCCTTTACTTCCTAACCATCCTAATT
CTAATACCACTAACAAGCCTATTTGAAAACAAACTACTCAAATGA-AGAAATAGCCCTAG
TAGTATAACACCATT-ACCCCGGTCTTGTAAACCGAA-AACG-GAGCACCC---GCTCCC
TAGGAC----AACTCAAGGAAGAAGACCTT---ACATCCTCACCTTCAACACCC-AAAGC
TGACATTCTA--ATTAAACTACTCCTTG--------------------------------
----------AAGAAACTTTCTACACAACTCAAA--------TACTCAA------CAACC
GCACCTGCCTCC---------------------------------CTATGTACTTCGTGC
ATATTATGTATATCCCCAT--TAATTATGGTACA--GTAATATA--TATGCTTA--ATCA
TACA---TA-AAGTA--CATATATGTATAATAGTACATT-----AAGAC--CCTGTCC--
-CCA-TGCGT-A-TAAGCATGTAC------------------------------------
----------------------------TTACTTGTATATAT------------------
--------------------------------------CGTACA-TAGTGCATGAACTCC
T-TAGTC-----------GGAC------A-T----AGCACATCCAAGTCA----------
-AATCAT---------TT------------------------------------CTCGAA
GACATGCATAT--CACCTCCAACAGCCCACCCGCT--TAACCACCAGGCCG------CGT
GAAACCACCAACCCG-CTA--AACAGGTATC-CCT----CTTCTC-----GCTCCGGGC-
-CCATT-AAACTTG-GGGGTAACTAA----------------AGTG-AAACTTTATCA--
--GACATCTGGTTCTTACCTCAGGGCCATA--AACCGAAGATCGCC--CACA-CTTTCCT
CTTAAATAAGACAT-CTCGATGGATTA-ATTACTAATCAGCCCAT--G------CCTAAC
-ATAA--CTGTAC-------------TGTCATG-----CCCCT-----------------
---GGTATCT--------TTT--AA--------TTTACGGGT------------------
------------------------------------------------------------
------------------------------------------ATGCTTGGACTC------
--------------------------ACCA----------------------------TG
GCCTCCC-------------------------GGC-------------------------
--------------CTGCGCGC---AGACCACTTAT---------------------TGT
---AG-------------------------------------------------------
--------------------------------------------ACGAGCCT--------
--------------------AACGTGTACCTCCTC-------CACCCC------CATAAT
AGATCA---------------------------------------------ACAAGGTCA
TAT---AGTCCA----------------------------TGCTAGAAGGACATAGATT-
-----------TGGGTGTTATACATTCAACTAAGTCTTACATTCATATTACACAGGTGTT
AATCAGTTAATGCTTTCAGGACAT-------------------AAATACGT---ATACAC
AT---ACGTATACACATACGTATACACATACGTATAC-------ACATACGTATACACAT
ACGTATACACATACGTATACACATACGTATACACATACGTATACACATACGTATACACAT
ACGTATACACATACGTATACACATACGTATACACATACGTATACACATACGTATACACAT
ACGTATACACATACGTATACACATACGTATACACATACGTATACACATACGTATACACAT
ACGTATACACATACGATTACGCAATTAC--------------------------------
------------------------------------------------------------
-------ATGCTATGATTATATGCGCA--AA------------------CCCCCCTA---
-------CC-----CCCCATTGCTAATCCGTTAAG--G-----------CTCATTT----
----------------TTGCC--------------AAA--CCCC-A--------------
------AAAA--C----------AAAAACTCAACGCCACAGAATTAGCTCCAACTCAGGC
CCGCCTTGACAGGCCTGATCCC--------------------------------------
---------------------------------ACTCTTTTCCA----------------
------------------TAACAAATTTTATGTA--------------------------
----------------TTCAATA----CTAGCATG-------------------------
-----------------------------ATACTTTTGACTTCTCGCCCCCTATTGAGT-
------------------------------------------------------------
------------------------------------------------------------
-------------------AAATTTTTTTTTTATTTTTCTCATGACTCCA----------
------------------------------------------------------------
--------------------
>L.tardigradus 19599 bases  F370BB6 checksum
GTT-AATGTAGCTTAAAT----TTTAAAGCAAAGCACTG-AAAATGCTTAGACGAGCTAT
TCAAG---CTCCATAAA--CACACAGGTTTGGTCCCAGCCTTCTTATTAGCT-GTTAGTA
AATTTACACATGCAAGTTACCGCA-CTCCCGTGAAAATGCCCTCTAG--GCC---A----
-----CACTGACC-AAAAGGAGCAGGTATCAAGCTCACTCACTAATATAAATGTAGCTCA
CAACACCTTGC-TAAGCCACG-CCCCCACGGGTAACAGCAGTGA-TAAAAATTAGGC-AA
TAAACG--AAAG-TTTGACCTAGTTATACTAA--TTTACCTATAAGGGTTGGTAAA-TTT
CGTGCCAGCCACCGCGGTCATACGATTAACCCAAGTTAAT-AA--CAAACGGCGTAAAGA
GTGT---TT-TAGAAT--TACCACCTCCCACT--AAAGTTAAG-CCCTAACTAAGCTGTA
AAAA-GCCCCAGTT-AGAACAAAAA--CAAACAACGAAAGTGACTTT--AAATTTCTG-A
ATACACGACAGTTAAGACCCAAACTGGGATTAGATA-CCCCACTATGCTTAACTATAAAC
CT-AGGTAGTA--TGTTAAC-AAGACTACTCGCCAGAGTACTACAAGCAACAGCTT-AAA
ACTCAAAGGACTTGGCGGTGCTTTACA-CCCCCCTAGAGGAGCCTGTTCTATAATCGATA
AA-CCCCGATAAACCTCACCACTTCTTGCTAATACAGCCTATATACCGCCATCTTCAGCA
AACCCTATCAAGGACC--AAAAGTAAGC-AAGAAAATAA-----TACATTAAAA-CGTT-
AGGTCAAGGTGTAGCCTATGAAGTGG-AAAGAAATGGGCTACATTTTCTGCTTATACAG-
AAAAC------AAACGCCACCTCTAATGAAATATAA--AGGCAAAGGCGGATTTAGAAGT
AAATTAAGAATAGAGAGCTTAATTGAA-T-AGGGCAATGAAGCACGCACACACCGCCCGT
CACCCTCCTCAAACTAATTTTAACA------GAAATATAAATAATTT-------------
------ACCCAATTAAATT---------ACCAGAGGAGATAAGTCGTAACAAGGTAAGCA
TACTGGAAAGTGTGCTTGG-AA-TCATCAAAGTGTAGCTTAA-AATAAAAGCATCCGGCC
TACGCCCGGAAGA-TTTCAAAC---TAATGACCACTTTG-AACTTACCACAACTAGCCCC
AA-CCAACTCCAAC----AAACTACCAATTTTC------AATAA-ACTAAAACATTT---
-----ACCTAAA-CCAGTATAAGTATAGGAGATAGAAAATA-TA--TAAAGGCGCTATAG
AAGCAGTACCGTAAGGG-AAAGATGAAAG----AACCCACAAAAGTAA-AAAAAAGC-AA
AGATTAAAACTTTTACC-TTTTGCATAATGATTTAACTAGAAA-AATTTTACAAAGAGA-
ACTA-CAGCTAAA--AACCCCGAAACCAGACGAGCTACCT-ACGGGCAGT----AAATGA
ACAAACTCTTCTATGTAGC-AAAATAGTG-AGAAGACCTATAGGTAGAGGTGAAAAGCCT
ACCGAGCCTGGTGATAGCTGGTTGTCCAGAACA-GAATATAAGTTCAGCCTTAAAC-TTG
TCTAA-AGAA-----CTGA--TAAT-CCTAACACAAGTTTAACTGCTAGTTCAAAGA-GG
TACAGCCCATTGAACA-AAGG-ATACAACCTTT-TATAGAGAGTAA-TAA------ATTA
CCCACCCATAGTTGGCCTAAAAGCAGCCACCAATTAAG-AAAGCGTT-AAAGCTCAAC--
-ACTCAACACAACCCACAA----ATACCAAA----ACTTATAATCACCTCCTAATAAAAA
CACTGGACTAATCTATTATTAAATAGATGAAATAATGTTAATATGAGTAACAAG-AA--T
TACATTCT----CC-CCGCACGGACCTATATCAGATCGGATG---CCCACTGATAATT-A
AC---CAACAGG-TATTTCAACCCA---CA-AAAAATTACTGATACCAAATA----GT--
CTGTTAACCCAACACAGGCGTGCGCA------ATAAGGGAAAGATTAAAATA-AGT-AAA
AGGAACTCGGCAAAAAC--AAACCCCGCCTG-TTTACC-AAAAACATCACCTCTAGCATC
AAAAGTATTAGAGGCACTGCCTGCCCAGTGACTAG--CGTTTAACGGCCGCGGTATCCTG
ACCGTGC-AAAGGTAGCATAATCACTTGTTCCTT-AATTGAGGACTTGAATGAACGGCCA
CACGAGGG-TTTAACTGTCTCTTACTTACAATCAGTG-AAATTGACCTCTTCGTGAAGAG
GCGAAGAT-AAACAAATAAGACGAGAAGACCCTATGG--AGCTT-AAATTTAACACTCAC
ATTACATACCAAATCCCACAACA-----------------GGGTTACAA-CACACCTAA-
-----------TTTATGAGTGAACAA-TTTTGGTTGGGGTGACCTCGGAGCATAAAACAA
CCTCCGAA-TATTTTAAGCATAGACACAACCAGTCAAA--GCAAGATACATAACACGTAT
CATATAATC------ATTGACCC---AAAA-A-TTTGATCAACGGAACAAGTTACCCT--
AGGGATAACAGCGCAATCCT-GTTCAAGAGTCCATATCGACAA-CAGGG--TTTACGACC
TCGATGTTGGATCAGGACA-TCCCAATGGTGTAACCGCTATTAATGGTTCGTTTGTTCAA
CGATTAA-AGTCCTACGTGATCTGAGTTCAGACCGGAGAAATCCAGGTCGGTTTCTATCT
A--TTAACATTTCTCCCAGTAC-GAAAGGACAAGAGAAATAGAG-CCAACTAAACA-ATA
GAGCTCTCAAC-CCAATAGATGA-TATAATCTAAATCTAG-TACAC---TTCAACAATC-
-ACCCTGCCCGA--GAACAGGG--TT-AATTAAGATGGCAGAG-CCCGGTAATTGC-AT-
AAAACTTAAAAC-TTTATAA-TCAGAGGTTCAACTCCTCTTCTTAATA------------
------------------------------------------------------------
---------------CATGTTCATATTAAACCTCCTCCTACTCATTATCCCAATTATTCT
AGCCATAGCATTTCTTACTTTACTAGAACGAAAAACCCTAGGCTACATACAACTCCGTAA
AGGACCCAACATTGTTGGCCCTAACGGATTATTACAACCATTTGCTGACGCAATAAAGCT
ATTTATTAAAGAACCTCTAAAACCTCTAACATCTTCCACACTACTTTACATAATCGCCCC
CACCCTAGCCCTATCCATTGCCCTTATCATATGAACACCACTACCAATCCCACATCCCTT
AATCAATATCAACTTAGGCATCCTATTTATCCTAGCCACATCAAGTTTAGCTGTCTACTC
AATCTTATGATCAGGATGAGCATCAAACTCAAAATACGCATTAATCGGAGCACTACGAGC
CGTAGCCCAAACTATTTCATATGAAGTAACCCTAGCCATCATCTTATTATCCATTCTTAT
AATAAGCGGATCATTTACATTATCAACCTTAATTAAAACTCAAGAACATTTATGACTACT
TATTCCATCATGACCCCTAGCAATAATATGATTCATCTCTACACTAGCAGAAACAAACCG
AGCTCCGTTCGACCTGACAGAAGGAGAATCCGAACTCGTCTCCGGATTTAATGTAGAATA
TGCTGCAGGCCCATTTGCCCTATTCTTTATAGCCGAATACACCAATATCATCATAATAAA
TGCCCTAACTGCTACAATCTTCATAAGCGCAATCCATAACACACACTTCACGGAACTATT
CTCAGCCAGCTTCACCTTAAAAACACTCTTACTAACAACAGCCTTCCTATGAGTACGAGC
ATCCTACCCACGATTCCGCTACGACCAACTCATACATCTACTATGAAAAAATTTCCTCCC
CCTAACACTAGCCATATGTATATGACACGCCGCTATACCAATCTTCCTAGCTAATATTCC
CCCACA-----AACAT---AGAAATATGTCTGAC-AAAAGAATTAC-TTTGATAGAGTAA
ATCATAGAGGT-GAGAGCCCTCTT--ATTTCTAGGACCCTAGGAATCGAACCTACTCC-T
AAGAATTC-AAAATCCTTCGTGCTACCTAA---TACA-CCAAGTCCTACAA----AAGTA
AGGTCAGCTAAATAAGCTATCGGGCCCATACCCC--GAAAATGTTGGTTCACA-TCCTTC
CCATACT----AATTAAACCACCAATCCTAATATTAATCATCTACACCCTATTCACCGGA
ACTATCCTAACAATAATCAGCTCTCACTGACTTATGACATGAGTAGGACTAGAAATGAAC
ATACTTGCCATCACCCCTATTCTTATCCAAAAAGCAATACCACGCTCCACAGAAGCCGCA
ACAAAATACTTTTTAACACAAGCCACAGCATCAATAATCTTAATAATAGCAATCGTCATC
AACATAATACATTCAGGACAATG------AACAATAACAAAAACTTCTCACCCACTAACC
TCCCTAATAATCCTATTAGCACTGGTCATTAAATTAGGTATAGCCCCGTTCCACTTTTGA
ATACCAGAAGTAACCCAAGGAGTATCACTTACATCAGGTATAATCTTACTAACATGACAA
AAACTAGCCCCCTTCTCCATCCTACTACAAATAAACCAATCAATAAACCCAAACATTACA
CTATCAATCGCCATAATATCAATTATTATCGGGGGCTGGGGAGGCCTAAACCAAACACAA
CTACGAAAAATCTTAGCATTCTCCTCCATTTCCCACATAGGATGAATAATCGCCATCCTT
ACATTCAATCCATCCACAACCATACTAAACCTCCTAATTTACCTAGTACTAACAATATCC
ATATTTATTATATTACTCTCAAACTCTAGCACCACCACACTCACCATATCACATCTATGA
AACAAAACACCCATACTCATCTCAACATTTCTCATAACCCTCCTATCACTAGGAGGACTT
CCCCCACTTTCCGGATTTATCCCAAAATGAATTATTATTCAAGAATTATCCAAAAACTAT
AACATTATTTTACCTACAATAATAGCCATCATATCCCTATTAAACCTATTCTTCTACATA
CGACTAGTCTACTCCTCATCCCTAACCATATTCCCAACATCCAACAATTTAAAATTAAAA
T---GACAATTAAACACACCCAAACCACATACCATAACATCCCCACTTATTACACTATCA
TCCATACTACTCCCACTATCACCTATAATCTCAATCTTGAATTAGAGA-CTTAGG-TTAC
AACTAGACCAAGAGCCTTCAAAGCCCTAAGCAAACAGCT--ATGTTTAG-TCTCTG----
----CCAACCTTTAAGGACTGCAAGACT-TATCCTACATCTACTGAACGCAAATCAATCA
CTTTAA-TTAAGCTAAATCC-TT--ACTAGACTGGTGGGATCCAAC--CCCACG-AAACT
TTAGTTAACAGCTAAAAACCCTAATCAAC-TGGCTTCAATCTACTTCTCCCGCCGCCA--
-AGA--AAAAAAAGGC-GGGAGAAGCCCCGGCAGAATT---GAAG-----CTGCTCCTTT
GAA--TTTGCAATTCAATATGATTAAT-CACCTCGAGGC---CTGGTAAAAAGG-AGATT
C-AACCCCTGTCTTTAGA-TTTACAGTCTAATGCTTTTA--CTCAGCCATTTTA------
------------------CCT-ATGTTCGTAAATCGCTGGCTTTATTCAACAAACCACAA
AGATATTGGCACCCTATACTTGGTGTTCGGTGCCTGAGCAGGCATGGTCGGAACAGCCCT
TAGCCTACTAATCCGAGCAGAATTAGGCCAGCCAGGGACTCTTCTGGGAGATGATCAAAT
CTACAATGTCATTGTCACAGCCCATGCTTTTGTCATAATCTTCTTTATAGTTATACCCAT
CATAATCGGAGGGTTTGGTAACTGATTAGTCCCTCTTATAATTGGTGCTCCTGACATAGC
CTTTCCCCGAATAAATAACATAAGCTTCTGACTTCTACCCCCATCGTTTCTTCTACTCTT
AGCCTCGTCCATAGTTGAATCAGGAGCTGGAACAGGATGAACCGTATATCCCCCACTGGC
AGGAAACCTAGCCCACGCTGGAGCTTCAGTCGACCTTACTATTTTCTCACTTCACCTTGC
AGGAGTATCATCAATCCTAGGCGCTATTAACTTCATTACAACTATCATTAACATAAAACC
ACCAGCCATGTCCCAATATCAAACTCCACTGTTTGTATGATCAGTAATAATTACAGCAGT
CCTACTATTACTATCTCTACCTGTCTTAGCAGCTGGTATCACTATGCTATTAACTGACCG
CAACCTGAACACTACATTCTTTGACCCTGCGGGAGGAGGAGACCCAATCCTCTATCAACA
TCTATTCTGATTTTTCGGACACCCAGAAGTATATATTCTAATCTTACCAGGATTCGGTAT
GATTTCACACATTGTATCTTTCTACTCTGGCAAAAAAGAGCCATTCGGGTATATAGGAAT
AGTATGGGCTATGATATCTATTGGTTTCCTTGGCTTTATTGTATGAGCTCACCATATATT
TACAGTCGGCATAGACGTAGACACCCGAGCATACTTTACATCCGCTACAATAATTATTGC
TATTCCCACTGGAGTAAAAGTATTTAGTTGACTGGCCACCTTACACGGAGGCAATATTAA
ATGATCACCAGCTATATTATGAGCACTGGGGTTCATCTTCTTGTTTACAGTAGGGGGGTT
AACAGGAATTGTACTATCTAACTCTTCACTAGATATTGTCCTACACGACACATACTATGT
AGTAGCACATTTTCACTATGTACTATCAATGGGAGCAGTATTCGCTATCATAGGAGGTTT
TGTACACTGATTCCCACTATTCTCTGGCTATACTTTAGATCAGACTTGAGCTAAAATCCA
CTTCACCATTATATTTGTAGGTGTAAACTTAACTTTTTTTCCACAACACTTCCTAGGCTT
ATCAGGTATACCACGTCGTTATTCCGACTACCCTGATGCATACACAATATGAAACTCTAT
CTCATCAATCGGATCTTTCATCTCTCTTACAGCAGTAATACTAATAATTTTCATGGTTTG
AGAAGCTTTCGCCTCAAAGCGGGAAGTACTTATAGTAGAATTAACTAACACTAATCTAGA
ATGACTTCACGGGTGTCCCCCACCTTACCATACGTTTGAAGAACCAACATAC-GTAAAAG
CCTAAA------CAAGAAAGGGAGGAATCGAACCCCCT-AAAATTAGTTTCAAGCCAACT
CCATAACCTATATGAC-TTTCTTTTTACACAT----------AAGATATTAG-TAAAAC-
TATTACATAACTTTGTCAAAGTTAAATTATAGGCTAAACCCCTATATATCTTT-ATGGCC
CATCCAGTACAATTCGGATTTCAAGACGCCGCCTCACCTATTATAGAAGAACTACTATAC
TTTCATGACCACACTCTCATAATTGTATTTATAATCAGCTCTCTAGTCCTATATATTATC
TCCCTTATACTATCAACCGAACTCACCCATACAAGCACTATGGATGCGCAAGAAGTAGAA
ACAGTATGAACAATCCTGCCTGCCGTCATCCTAATTTTAATTGCCCTGCCATCCCTACGG
ATCCTATATATAATAGATGAAATTAATACCCCATCCCTTACCCTAAAAACAATAGGTCAT
CAATGATATTGAAGCTACGAATACACAGATTATGATAAACTATGCTTTGACTCCTATATA
GTCCCAACCCCTGACCTAGAACCGGGGGACCTACGTCTACTTGAAGTAGATAACCGAGTT
GTATTACCTACAGAAATATCTATTCGAATACTAATCTCCTCCGAAGATGTTCTCCACTCA
TGAACAGTTCCAGCTATAGGAATCAAAACAGACGCAATCCCAGGACGTCTAAACCAAGCA
ACCATTATAACCTCACGACCAGGAATCTACTACGGACAGTGCTCCGAAATCTGCGGATCT
AACCACAGCTTTATACCTATCGTTCTTGAATTAGTACCACTAAAATATTTTGAAGAGTGG
CTCCTTAAA----ACTCTATAAA-------------------------------------
-------------------------------------TCACTGTGAAGCTACTAATAGCA
TTAACCTTTTAAG-TTAAAGATTG-ATAGTAAT--AAACTATCCACAGTGA--ATGCCAC
AACTAGACACATCAACGTGATTTACAACTATCTTATCCATGACCCTAACACTATTTATAC
TACTTCAATTAAAACTATCTAAATTTCTATAC---------CCACTCCATCCAACTCAAA
AAT---TCACAAAAACCTACTACCAAATCAACCCT-TGAGAAAAAAAATGGACCAAAACC
TATTTGCCCCATTCATTACCCCCACAATAATAGGTATGCCTATCGTAATTTTCATCATTA
TGTTCCCACTAATATTATTCTCCAACCCCACACGACTAATTAACAACCGGGTAACCTCCA
TGCAACAATGACTCATCCACCTAACCTTAAAACAACTAATATCTACTCATAACACAAAAG
GACAAACCTGATCCCTAATACTTATTTCACTTATTATATTTATTGGATCAACTAACTTTT
TAGGTTTACTACCTCACACATTCACACCAA-CCACCCAACTTTCAATAAATCTTGGGATA
GCTATTCCACTATGAGCAGCCACAGTAATTACAGGCTTCCGACATAAAACAAAAGCTACC
CTAGCCCATTTTCTACCACAAGGGACCCCTCCTCCATTGATCCCTATGCTGGTCCTCATT
GAAACCATCAGTCTTATAATCCAACCTTTAGCTCTAGCTGTACGATTGACAGCCAACATC
ACAGCTGGGCACCTCCTTATACATTTAATTGGAAGCGCCACACTAGTCCTCTCATCAATC
AGTATGACCACAGCTTCAATCACATTTACTATCCTCATTATACTCTCAATTTTAGAACTC
GCAGTAGCTCTCATCCAAGCATATGTATTTACACTATTAGTTAGCCTATACTTACACGAT
AATAC-------------------------ATAATGACCCACCAAACCCACACTTACCAC
ATAGTAAACCCAAGCCCATGACCTCTAACAGGAGCTATCTCAGCCCTACTCATAACATCT
GGTCTTATTATATGATTCCATTTTAACTCCACTACTCTATTAACCCTGGGCCTGCTTACC
AATACCCTTACAATAATTCAATGATGACGAGACATTATCCGAGAAGGCACATTTCAAGGT
CACCATACCCCAATAGTTCAAAAAGGACTTCGTTACGGAATAGTCCTTTTCATTGTATCA
GAAGTATTTTTCTTCGCAGGGTTTTTCTGATCATTCTACCACTCAAGCTTAGCCCCAACC
CCCGAACTAGGGGGATGTTGACCACCAACAGGAATTAACCCACTAAACCCATTAGATGTG
CCGTTATTAAATACAGCGGTTCTTTTAGCCTCAGGTGTCTCAATCACCTGAGCACACCAC
AGCCTGATAGAAGGTAATCGAAAAAACATAATTCAAGCCCTATCTATTACCATTACCTTA
GGTATTTATTTTACACTTTTACAAGCATCAGAATACTTAGAAACTTCATTTACAATATCC
GATGGAGTATATGGCTCAACATTCTTTATAGCTACAGGATTCCACGGACTTCATGTTATC
ATCGGATCAACATTTTTATCTACATGCCTTATCCGCCAACTCAATTTCCACTTTACATCC
AACCACCACTTCGGATTCGAAGCTGCCGCATGATATTGACACTTCGTAGACGTAGTTTGA
CTATTCCTCTACGTCTCTATTTACTGATGAGGCTCATATTC-TTTTAGTAT--AATAAGT
ACAATTGAC-TTCCAATCAATAAGA-TTTGGTAAATAACC-GAAAAAGAAT-AATAAATA
CAGCAATTGCACTAACCACCAACACCATGTTAGCCCTAATATTAGTACTAGTAGCATTTT
GACTCCCCCAACTAAATATCTATGCAGAAAAACACAGCCCTTATGAATGCGGCTTCGACC
CACTAGACTCTGCCCGCCTACCCTTTTCCATAAAATTTTTCCTAGTAGCCATTACATTTC
TCTTATTTGACTTAGAAATTGCCCTTCTGCTACCACTTCCATGAGCCCTGCATACCAACA
CATTAAACCTAATATTAAGTATAACACTTCTTCTAATCCTAATCTTGGCCATAGGACTAG
CATACGAATGAACACAAAATGGCCTAGAATGACAGGAATA----TGGTAATTAGTTT-AA
AC-AAAAC-AAATGA-TTTCGACTCATTAGACTATGAAAAAACCCTCATAATTACC---A
TA-ATGTCTTTAATCTCCACTAACATTATCCTAGCTTTCATCACAGCCCTCATAGGAGTG
TTGATTTATCGGTCACACCTTATATCATCCCTTCTATGCCTAGAAGGCATAATACTCTCG
ATATTCATTTTGGTTAGCCTAACAACCCTAAATCTACACTTTACACTATCCAACATTGCT
CCAATCATCCTACTAGTATTCGCCGCCTGCGAAGCCGCCGTAGGTCTAGCCCTTTTAGTG
ATAGTATCAAATACTTATGGTATAGACTATATCCAAAATCTAAACCTCTTACAATGCTAA
AAATTATAATCCCAACTATCATACTATACCCAGTAACCTGGCTCTCCCACTACAAAACTC
TATGAATCAGCGCCACAGCCTACAGCCTCATAATCAGCCCAATCAGCTTACACTTACTCC
ACCAACCTATCAATTACCTC---AACTTCTCCACAACAAACTTCTCCGACACCCTGTCCA
CCCCCTTACTAATCCTAACAACATGATTACTTCCACTAATAATCATAGCAAGCCAACATC
ACCTATACAAAGAACCCTTAATACGAAAAAAACTGTACATCTCAATATTAATCTCCCTAC
AAATACTGCTAATCATAACATTCACAGCCTCCGAACTAATCCTATTCTACATTTTATTCG
AAGCTACACTAATCCCAACCCTTATCATTATCACTCGATGAGGAAATCAAACGGAACGCC
TAAATGCCGGACTATACTTCCTATTCTATACACTTCTAGGCTCACTTCCCTTACTAGTCA
CACTAATCTACACCCAAAACTTCTTAGGATCATTAAACCTCCATATCTTACCCCTATTTA
ACCAAAATATGTCACTCAACTCATGATCAAATAACCTCACATGAATCGCATGCATAGTAG
CTTTCATAGTAAAAATACCTCTATATGGAACCCACCTATGACTTCCTAAAGCCCATGTAG
AAGCCCCAATCGCAGGGTCCATAGTCCTAGCGGCTATTCTTCTAAAACTAGGTGGATACG
GAATAATACGCATCACAACTATCCTCCACCCATTAACAAACTCTATATCTTACCCTTTCC
TAATCTTATCCCTATGGGGAATAATCATAACTAGCTCCATCTGTCTACGACAAACAGACC
TAAAATCACTAATCGCTTATTCATCAGTAAGTCACATAGCCCTAGTAATCGTAGCAATTC
TAATCCAAACCCCATGAAGCTTCATAGGAGCAACAGCCCTAATAATCGCCCACGGTTTAA
CATCATCCATAATATTCTGCCTAGCTAACTCAAACTACGAACGCATCCATAGTCGAACCA
TAATCCTAGCCCGAGGCCTACAAACCTTACTCCCCCTAATAGCCCTATGATGACTAGCAG
CTAGCCTGACTAACCTAGCCCTTCCCCCATCAATCAACCTTATCGGTGAACTAATAATTA
TAATTACATCATTCGCGTGATCAAAGCTTTCTATCGTACTTACAGGCCTGAACACACTCA
TCACAGCTTTATACTCCCTATACATATTCACCATAACCCAACATGGCAAGTACACTTTTC
ACAACAACAACATTAAACCCTCTTTCACACGAGAAAATACCCTAATATCACTTCATATTC
TCCCACTACTATCACTATCCCTCAACCCCAAACTCATTCTAGGACCCA-CACTTTGTAAA
TGTAGTTTAACAAAAACATTAGATTGTGAGTCTAATAATAGAAGAC-CTAACCTTCTCAT
TTACCAAGAA---AGAATTGCAAGAACTGCTAAATCA-TGCACCCACGTAT-AAAACCGT
GGCTTTCTT---------------------------------------------------
-------------AACTTTTAAAGGATAGA-AGTAATCCGTTGGCCTTAGGAGCC--AGA
AAATTGGT-GCAACTCCAAATAAAA-GTAATTAACACAATAATATCAACAACAACCCTAA
CTTCATTAATTATCCTAACCCTTCCA--------ATCATATTATCTCTAACTAACAATCA
T-AATAAA-ATTAATTTCCCAAGCC--TAGTAAAATC-ATCTATCTCA-TATGCCTTTTT
CATCAGCCTAATCTCAGCACTCATATTCATGTACTCAAATCAAGACTCAACCATTACAAA
CTGACACTGAATTACCACCCAAACTCTAAACCTATCAACAAGCCTTAAACTAGACTACTT
CTCAATCCTATTTATACCCGTAGCACTATTTGTAACATGATCTATCATAGAGTTTTCAAT
ATGGTATATAAACTCTGACCCCCAAATAAACAAATTCTTTAAATACCTCCTTATATTCCT
TATTACAATAATAATCCTAGTAACCTCCAACAACCTATTCCAACTTTTCATTGGGTGAGA
AGGAGTAGGAATCATATCATTCCTCTTAATCGGATGATGATATGGTCGTACAGACGCAAA
TACAGCTGCCCTACAAGCTATCCTATTTAACCGTATCGGAGATATTGGATTCATCTTATC
AATAGTCTGATTCCTACTAAACCTAAACTCATGAGAAATCCAACAAATACTTGTACTCTA
CCCTAACACCAACACACTTCCACTAATAGGCCTCCTACTAGCAGCTACGGGTAAATCTGC
CCAATTTGGATTACACCCATGACTTCCATCAGCAATAGAAGGCCCCACCCCCGTATCAGC
CCTACTCCACTCCAGTACAATAGTTGTAGCAGGCGTATTCCTACTAATTCGGTTCTACCC
CCTGATAGAAAATAACAAAACAATTCAAACTCTAACACTATGTCTAGGCGCTATCACAAC
TCTATTTACAGCCATATGTGCCTTAACACAGAACGACATTAAAAAAATTGTGGCATTCTC
CACCTCAAGCCAACTAGGATTAATAATAGTAACTATCGGAATCAACCAACCCCATCTAGC
TTTCCTTCATATCTGCACCCATGCTTTCTTCAAAGCTATACTGTTCATATGTTCTGGCTC
TATCATCCACAACCTAAATGATGAACAAGACATTCGAAAAATAGGGGGTTTATTCAAAAC
CCTACCTTTCACCTCATCCTCATTAATAATCGGCAGCCTAGCCCTTACCGGAATCCCTTT
CCTAACAGGATTTTACTCTAAAGACCTAATCATTGAAACAGCAAACACGTCTAGCACCAA
CGCCTGAGCCCTACTAATAACTCTAATTGCCACCTCCCTTACAGCAGCATACAGCACGCG
CATTATCTTCTTTGCACTAATAGGCCAACCACGTTTTCCTTCAACCTCCCTTTTCAACGA
AAGCAACCCCCAACTTACTAATCCAATTAAACGCCTTGCAATTGGCAGCATCTTAGCCGG
CTACCTAATCTCAAACAACATCCCCCCATCCTCCATCCCCCAAATAACTATACCTCTATA
CCTCAAAATAACTGCAATAACAGTGACAATCCTAGGATTTTCCATAGCAATAGAAATTAA
CCTAATCGCCACCAACCTAAAATTCCCACACACCCAAAAACCCTACATTTTTTCAAGCTC
ACTAGGATTCTTCCCAACAACATTACACCGTTTACTGCCAAATACAAATCTAAAATCAAG
TCAAAACATATCATCTACCCTACTAGACTTAATCTGATTAGAAAAATCTATACCTAAAAA
CCTAGCACAAGTAAACCTATTAGCCTCAAAAACAATCTCT---AACCAAAAAGGCCTAAT
TAAACTCTACTTCTTGTCCCTACTAACAACAATCCTAATTACCTTCACCTTAAT---AAT
CTA---GTT--------------------------CCCACGAGTAATCTCAATAATAATA
AAAATACTAACAAACAACGACCACCCAGCCATTACCAAGAACCAATTACCATAACTGTAC
AAAGCACCAGTACCAGCAGATTGCACACGAAAAGGCCCAATTCCCCCAACATCATACATC
TCCCAATCCCCTATTCCATCAAAATTC---ATCA---------CCACCTCAACCCCAACA
CAATAATCCCCAGACAGTAAAACCATAACCACTTCCACCACCACACCCAACAACAAGGCC
CCCCAAATAGAAACACTTGAACCCCAAGACTCAGGATACTCCTCAGTAGCTATAGCCGTA
GTATAACCAAACACTACCAACATCCCACCTAAATATACCAAAAACACTATCAATCCTATA
AAAGACCCCCCAAAACCCATTACAACCCCACAACCAACCCCACCACTAACAATTAACCCA
AGACCCCCATAAATAGGTGAAGGCTTTGAAGAAAATCCCACAAAACCTAAAACAAAAAGT
ACACTCAACAGAGACACTAAATATATCATT-ATTCTCACGTGGAAACTA-ACCACGACCA
ATGACATG-AAAAACCACCGTTGTA-ATTCAACTATAAGAA-CAC--AATGACAAACATT
CGAAAAACCCACCCCCTTACAAAAATTATCAATCACTCTTTCATTGATCTACCAACACCA
TCAAACATCTCATCATGATGAAACTTCGGTTCACTACTAGGACTATGCCTTGTAATTCAA
ATCATAACAGGACTATTCCTAGCCATACATTATACCCCAGATACAACCACAGCATTCTCT
TCAGTAACCCACATCTGCCGAGACGTAAACTACGGCTGAATAATCCGCTACCTTCATGCC
AACGGAGCATCAATATTCTTCATATGCTTATTCATCCACATCGGCCGCGGAATTTACTAT
GGATCCTTTACTTTCCTAGAAACCTGAAATATCGGAATCATACTACTATTCACAGTAATA
GCCACAGCATTCATAGGATATGTTCTCCCATGAGGACAAATATCATTCTGAGGAGCCACA
GTAATTACCAACCTACTATCAGCAATCCCTTACATCGGAACTAACCTAGTTGAATGAATC
TGAGGAGGGTTCTCAGTAGATAAAGCAACCCTCACACGATTCTTCGCCTTTCACTTCATC
CTTCCATTCATCATCACAACATTAACTGCAATTCACCTACTTTTCCTACACGAATCAGGA
TCAAATAACCCATCCGGAATAACATCAGACTCTGACAAAATCCCATTTCACCCCTACTAC
ACACTAAAAGATATTCTAGGAGTAATTGCTCTCTTAATCACCTTATCAACTCTAGTTCTA
TTCTCCCCTGACCTTTTAGGAGACCCCGATAATTACACACCAGCTAACCCTTTAAACACC
CCACCCCACATCAAACCAGAATGGTATTTCCTATTCGCATACGCAATCCTACGATCAATC
CCCAATAAACTAGGTGGAGTACTAGCCCTAATTTCCTCCATCCTAATCTTAGCACTAATA
CCTTTCCTCAACATAGCCAAACAACGAAGCATAATATTCCGACCACTAAGTCAATGCCTA
TTCTGAACCCTAGTAGCTAACCTAATAGTACTCACATGAATCGGAGGACAACCAGTAGAA
AATCCATTCATTATCATTGGACAACTAGCATCAATTATATACTTCTTAACTATCCTTATT
TTTATACCACTAACAAACCTTCTTGAAAATAAATTACTCAAATGA-AGACTAAGTCCCAG
TAGTATAAC-TCAATTACTCCGGTCTTGTAAACCGAA-AATGGGAAACCTA---ATCCCC
TAGGAC---ACACTCAAGGAAGAAGCTCTT---ATATCTTCACCCTCAGCACCC-AAAGC
TGAAATTCTA--ATTAAACTACCCCTTG--------------------AATACCCTTATT
TGTCACTATCCAACTTTCTTAACAACTATGTCAG--------CATTGAATTTTAAAAAAT
TATTTTTTTCCA--------------------------------ACTATGTACTTCGTGC
ATATTATGATATCCCCCAT--TAATAATGATATA--GTAC-ATA--CATGTTTT--ATCA
TACA---TA-AAGCACATACATATGTATAATCGTACATT-----AAACT--ATTAGCC--
-CCA-TGCTT-A-TAAGCAAGTAC------------------ATGATATTATTTAT----
------------------------------------------------------------
--------------------------------------CGTACA-TAGTACATTAAACCC
A-TAGTC-----------GTAC------A-T----AGCACATTCAAGTCA----------
-AATCAT---------TT------------------------------------CTCGAG
TCCATGCATAT--CACCTCCACTAGTCAGCTCGCT--TAACTACCATGCCG------CGT
GAAACCAGCAACCCG-CTA--GACAGGTATT-CCT----CTTCTC-----GCTCCGGGC-
-CCATT-AAACTTG-GGGGTAACTAA----------------TGTG-AAACTATACCT--
--GGCATCTGGTTCTTACCTCAGGGCCATA-GAACTAAG-ACCGCC--CACA-CTTTCCT
CTTAAATAAGACAT-CTCGATGGATTA-ATTACTAATCAGCCCAT--G------CCCAAC
-ATAA--CTGTGC-------------TGTCATG-----CCTCT-----------------
---GGTATTT--------TTT--AA--------TTTCCGGGT------------------
------------------------------------------------------------
------------------------------------------ATGCTTGGACTC------
--------------------------ACCA----------------------------TC
GGCCTCC------------------------CGGC-------------------------
--------------CTGCGCCC---AGACCATTTAT---------------------TGT
---AG-------------------------------------------------------
--------------------------------------------CCGAACCC--------
--------------------AACGTGTACCTCCTC-------CACCCC------CATAAT
AGATCA-----------------------------------------------ATAAGGT
CATTTCAGTCCA----------------------------TGCTGCAAGGACATAAGTC-
-------------TAGTAAGTCCATTCAACTAAGTCTTACATACAAGTTCATCCATGGGA
TATATTAATTCATGCTTTAG-----------------------GGACATAC---ACGCAT
AC---GCATACACGCATACGCATACACGCATACGCAT-------ACACGCATACGCATAC
ACGCATACGCATACACGCATACGCATACACGCATACGCATACACGCATACGCATACACGC
ATACGCATACACGCATACGCATACACGCATACGCATACACGCATACGCATACACGCATAC
GCATACACGCATACGCATACACGCATACGCATACACGCATACGCATACACGCATACGCAT
ATACACATACACAAATAC------------------------------------------
------------------------------------------------------------
-------ATGCTATGATTATATCAGCA--AA------------------CCCCCCTA---
-------CC-----CCCCATTGCTAATCCGTTAAG-------------GCTCATTT----
----------------TTGCC--------------AAA--CCCC-A--------------
------AAAA--C----------AAAAACTCAAC--------------------------
-----GCCACAGAACTAGCTTC--------------------------------------
--------------ATTTGACATTACACACCCCACTCTTTCTCATA--------------
------------------ACAAAT-TTTGTGCTA--------------------------
-----------------TCAGTA----CTAGCATG-------------------------
-----------------------------ATACTTTTGACTTCTCCCCCCCTATTGAAT-
------------------------------------------------------------
------------------------------------------------------------
----------CCAAACCAATTTAAAATTTTCTTACGCTCCCTAGACATCGA---------
-ATAAATCCGCCCAAATAT-----------------------------------------
--------------------
>L.lydekkerianus 19599 bases  714B24 checksum
GTT-AATGTAGCTTAAAT----TTTAAAGCAAAGCACTG-AAAATGCTTAGACGAGCTAT
TCAAG---CTCCATAAA--CACACAGGTTTGGTCCCAGCCTTCTTATTAGCT-GCTAGTA
AATTTACACATGCAAGTTACCGCA-CTCCCGTGAAAATGCCCTCTAG--GCC---A----
-----CACTGACC-AAAAGGAGCAGGTATCAAGCTCACTCACTAATACAAATGTAGCTCA
CAACACCTTGC-TAAGCCACA-CCCCCACGGGTAACAGCAGTGA-TAAAAATTAGGC-AA
TGAACG--AAAG-TTTGACCTAGTCATACTAA--TTTACCTATAAGGGTTGGTAAA-TTT
CGTGCCAGCCACCGCGGTCATACGATTAACCCAAGTTAAT-AA--CAAACGGCGTAAAGA
GTGT---TT-TAGAAT--TACCACCTCCCACT--AAAGTTAAG-CCCTAACTAAGCTGTA
AAAA-GCCCCAGTT-AGAACAAAAA--CAAACAACGAAAGTGACTTT--AAATTTCTG-A
ATACACGACAGTTAAGACCCAAACTGGGATTAGATA-CCCCACTATGCTTAACCATAAAC
TT-AGGTAGTA--TGTTAAC-AAGACTACTCGCCAGAGTACTACAAGCAACAGCTT-AAA
ACTCAAAGGACTTGGCGGTGCTTTACA-CCCCCCTAGAGGAGCCTGTTCTATAATCGATA
AA-CCCCGATAAACCTCACCACTTCTTGCTAATACAGCCTATATACCGCCATCTTCAGCA
AACCCTATCAAGGACC--AAAAGTAAGC-AAGAGAATAA-----TACATTAAAA-CGTT-
AGGTCAAGGTGTAGCCTATGAAGTGG-GAAGAAATGGGCTACATTTTCTGCTTATACAG-
AAAAC------AAACGCCACCTCTAATGAAATATAA--AGGCAAAGGCGGATTTAGAAGT
AAATTAAGAATAGAGAGCTTAATTGAA-T-AGGGCAATGAAGCACGCACACACCGCCCGT
CACCCTCCTCAAACTAATTTTAACA------GAAATATAAATAATTC-------------
------ACCTAATTAAATT---------ACCAGAGGAGATAAGTCGTAACAAGGTAAGCA
TACTGGAAAGTGTGCTTGG-AA-TCATCAAAGTGTAGCTTAA-AATAAAAGCATCCGGCC
TACGCCCGGAAGA-TTTCAAAC---TAATGACCACTTTG-AACTTACCACAACTAGCCCT
A--ACCAACTCCAA---CAAACTACCAATTTTC------AATAA-ACTAAAACATTT---
-----ACCTAAA-CCAATATAAGTATAGGAGATAGAAAATA-TA--TAAAGGCGCTATAG
AAGCAGTACCGTAAGGG-AAAGATGAAAG----AACCCACAAAAGTAA-AAAAAAGC-AA
AGATTAAAACTTTTACC-TTTTGCATAATGATTTAACTAGAAA-AATTTTACAAAGAGA-
ACTA-CAGCTAAA--AACCCCGAAACCAGACGAGCTACCT-ACGGGCAGT----AAATGA
ACAAACTCTTCTATGTAGC-AAAATAGTG-AGAAGACCTATAGGTAGAGGTGAAAAGCCT
ACCGAGCCTGGTGATAGCTGGTTGTCCAGAACA-GAATATGAGTTCAGCCCTAAAC-TTG
TCTAA-AGAA-----TTAA--TAAT-CCTAACACAAGTTTAACCGCTAGTTCAAAGA-GG
TACAGCCCATTGAACA-AAGG-ATACAACCTTT-TATAGAGAGTAA-TAA------ATTA
CCCACCCATAGTTGGCCTAAAAGCAGCCACCAATTAAG-AAAGCGTT-AAAGCTCAAC--
-ACTCAACACAACCTACAA----ATACCAAAACT-TATAACC---ACCTCCTAATAAAAA
CACTGGACTAATCTATTAGTAAATAGATGAAATAATGTTAATATGAGTAACAAG-AA--T
AACATTCT----CCCCCGCACAGACCTATATCAGATCGGATG---CCCACTGATAATT-A
AC---CAACAGG-TATTTCAACCCA---CA-AAAAATTACTAATACCAAATA----AT--
CTGTTAACCCAACACAGGCGTGCGCA------ATAAGGGAAAGATTAAAATA-AGT-AAA
AGGAACTCGGCAAAAAC--AAACCCCGCCTG-TTTACC-AAAAACATCACCTCTAGCATA
AAAAGTATTAGAGGCACTGCCTGCCCAGTGACTAG--CGTTTAACGGCCGCGGTATCCTG
ACCGTGC-AAAGGTAGCATAATCACTTGTTCCTT-AATTGAGGACTTGAATGAATGGCCA
CACGAGGG-TTTAACTGTCTCTTACTTACAATCAGTG-AAATTGACCTCTTCGTGAAGAG
GCGAAGAT-AAACAAATAAGACGAGAAGACCCTATGG--AGCTT-AAATTTAACACTCAC
ATTACATACCAAATCCCACAACA-----------------GGGCTACAA-CACACCTAA-
-----------TTTATGAGTGAACAA-TTTTGG-TGGGGTGACCTCGG-GCATAAAAAAA
CCTCCGAA-TATTTTAAACATAGACACAACCAGTCAAA--GCAAGATACATAACACGTAT
CATATAATC------ATTGACCC---AAAA-A-CTTGATCAACGGAACAAGTTACCCT--
AGGGATAACAGCGCAATCCT-GTTCAAGAGTCCATATCGACAA-CAGGG--TTTACGACC
TCGATGTTGGATCAGGACA-TCCCAATGGTGTAACCGCTATTAATGGTTCGTTTGTTCAA
CGATTAA-AGTCCTACGTGATCTGAGTTCAGACCGGAGAAATCCAGGTCGGTTTCTATCT
A--TTAACATTTCTCCCAGTAC-GAAAGGACAAGAGAAATAGAG-CCAACTAAACA-ATA
GAGCTCTCAAC-CCAATAGATGA-TATAATCTAAATCTAG-TACAC---TTCAACAATT-
-ACCCTGCCCGA--GAACAGGG--TT-AATTAAGATGGCAGAG-CCCGGTAATTGC-AT-
AAAACTTAAAAC-TTTATAA-TCAGAGGTTCAACTCCTCTTCTTAATA------------
------------------------------------------------------------
---------------CATGTTCATATTAAATCTCCTCCTACTCATTATCCCAATTATTCT
AGCTATAGCATTTCTTACTTTACTAGAACGAAAAACCCTAGGCTATATACAACTCCGTAA
AGGGCCCAACATTGTTGGCCCTAATGGATTATTACAACCATTTGCTGACGCAATAAAACT
ATTTATTAAAGAACCCCTAAAACCTCTAACATCTTCCACACTACTTTACATAATCGCCCC
AACCCTAGCCCTATCTATTGCCCTCATCATATGAACACCACTACCAATCCCACATCCCTT
GATCAATATCAACTTAGGCATCCTATTTATCCTAGCCACATCAAGTTTAGCTGTCTACTC
AATTTTATGATCAGGATGAGCATCAAACTCAAAATACGCATTAATCGGAGCACTACGAGC
CGTAGCCCAAACTATTTCATATGAAGTAACCCTAGCCATCATCCTATTATCCATTCTTAT
AATAAGCGGATCATTCACATTATCAACCTTAATTAAAACTCAAGAACATTTATGACTACT
TATTCCATCATGACCCCTAGCAATAATATGATTTATCTCTACACTAGCAGAAACAAACCG
AGCTCCATTCGACCTGACAGAAGGAGAATCCGAACTCGTCTCCGGATTTAATGTAGAATA
TGCTGCAGGCCCATTTGCCCTATTCTTCATAGCCGAATACACCAATATCATCATAATAAA
TGCCCTAACTGCTACAATCTTCATAAGCGCAATCCATAACATACACTCCACGGAACTATT
CTCAACCAGCTTCACCTTAAAAACACTCTTACTAACAACAGCCTTCCTGTGAGTACGAGC
ATCCTACCCACGATTCCGCTACGACCAACTCATACATCTACTATGAAAAAATTTTCTTCC
CCTAACACTAGCCATATGTATATGACACGCCGCTATACCAATCTTCCTAGCTAATATTCC
CCCACA-----AACAT---AGAAATATGTCTGAC-AAAAGAATTAC-TTTGATAGAGTAA
GTCATAGAGGT-GAGAGCCCTCTT--ATTTCTAGGACCCTAGGAATCGAACCTACTCC-T
AAGAATTC-AAAATCCTTCGTGCTACCTGA---TACA-CCAAGTCCTACAA----AAGTA
AGGTCAGCTAAATAAGCTATCGGGCCCATACCCC--GAAAATGTTGGTTCACA-TCCTTC
CCATACT----AATTAATCCACCAATCCTATTATTAATCATCTACACCTTATTCACTGGA
ACTATCCTAACAATAATCAGCTCTCACTGACTTATAACATGAGTAGGACTAGAGATGAAC
ATACTTGCCATCACCCCTATTCTCATCCAAAAAGCAATGCCACGCTCCACGGAAGCCGCA
ACAAAATACTTTTTAACACAAGCCACAGCATCAATAATCTTAATAATAGCAATTATTATC
AACATAATACATTCGGGACAATG------AACAATAACAAAAACTTCTCACCCACTAACC
TCCCTAATAATCCTACTAGCACTAGCCATTAAATTAGGTATAGCCCCATTCCACTTTTGA
ATACCTGAAGTAACCCAAGGAGTATCACTTATATCAGGTATAATCTTACTAACATGACAA
AAACTAGCCCCCTTCTCTATTCTACTGCAAATAAACCAATCAATAAATCCAAACATCACA
CTATCAATCGCCATAATATCAATTATCATCGGAGGTTGAGGAGGTCTAAACCAAACACAA
TTACGAAAAATCTTAGCATTCTCCTCCATTTCCCATATAGGATGAATAATCGCCATCCTT
ACATTCAATCCACCCACAACCATACTAAACCTCCTAATTTACCTAATACTAACAATATCC
ATATTTATTATATTACTTTCAAACTCCAGCACTACCACACTCACCATATCACATCTATGA
AACAAAACACCCATACTCATCTCAACATTTCTAATAACCCTCCTATCACTAGGAGGACTT
CCCCCGCTTTCCGGATTTATCCCAAAATGAATTATTATTCAAGAATTATCCAAAAACTAT
AACATCATCCTACCTACAATAATAGCTATCATATCCCTATTAAATCTATTCTTCTACATA
CGACTAGTCTACTCCTCATCCCTAACCATATTCCCAACATCCAATAATTTAAAATTAAAA
T---GACAATTAAACACACCCAAACCACATACCATAACAGCCTCACTTATCACACTATCA
TCCATACTACTCCCACTATCACCTATAATCTCAATCTTGAATTAGAGA-CTTAGG-TTAC
AACTAGACCAAGAGCCTTCAAAGCCCTAAGCAAACAGCT--GTGTTTAG-TCTCTG----
----CCAACCTTTAAGGACTGCAAGACT-TATCCTACATCTACTGAACGCAAATCAATCA
CTTTAA-TTAAGCTAAATCC-TT--ACTAGACTGGTGGGATCCAAC--CCCACG-AAACT
TTAGTTAACAGCTAAAAACCCTAATCAAC-TGGCTTCAATCTACTTCTCCCGCCGCCA--
-AGA--AAAAAAAGGC-GGGAGAAGCCCCGGCAGAATT---GAAG-----CTGCTCCTTT
GAA--TTTGCAATTCAATATGATTAAT-CACCTCGAGGC---CTGGTAAAAAGG-AGATT
A-AACCCCTGTCTTTAGA-TTTACAGTCTAATG-CTT-ATACTCAGCCATTCTA------
------------------CCT-ATGTTCGTAAATCGCTGGCTTTATTCAACAAACCACAA
AGATATTGGCACCCTATACTTGGTGTTCGGTGCCTGAGCAGGCATGGTAGGAACAGCCCT
TAGCCTTCTAATCCGAGCAGAATTAGGCCAGCCAGGGACTCTTCTAGGAGATGATCAAAT
CTACAATGTCATTGTCACAGCCCATGCTTTTGTCATAATCTTCTTTATAGTTATACCCAT
CATAATCGGAGGGTTTGGTAACTGATTAATCCCTCTTATAATTGGTGCTCCTGATATAGC
CTTTCCCCGAATAAATAACATAAGCTTCTGACTTCTGCCCCCATCTTTTCTCCTACTCTT
AGCCTCATCCATAGTTGAATCAGGAGCTGGAACAGGATGAACCGTATATCCCCCACTGGC
AGGAAACCTAGCCCACGCTGGAGCCTCAGTCGACCTCACTATTTTCTCGCTTCACCTTGC
AGGAGTATCATCAATCCTAGGCGCTATTAACTTCATTACAACTATTATTAACATAAAACC
ACCAGCCATGTCCCAATATCAAACTCCACTGTTTGTATGATCAGTAATAATCACAGCAGT
CCTACTATTACTATCTCTACCTGTCTTAGCAGCTGGTATTACTATGCTATTAACTGACCG
CAACCTAAACACTACATTCTTTGACCCTGCGGGAGGAGGAGACCCAATCCTCTATCAACA
TCTATTCTGATTCTTCGGACACCCAGAAGTATATATTTTAATCTTACCAGGATTTGGTAT
GATTTCACATATTGTATCTTTCTACTCTGGCAAAAAAGAGCCATTCGGGTATATAGGAAT
AGTTTGAGCTATGATATCTATTGGTTTCCTTGGCTTTATTGTATGAGCTCACCATATATT
TACGGTCGGCATAGACGTAGACACCCGAGCATACTTTACATCCGCTACAATAATTATTGC
TATTCCTACTGGAGTAAAAGTATTCAGTTGACTGGCCACCTTACACGGAGGCAATATTAA
ATGATCACCAGCTATATTATGAGCACTGGGGTTCATCTTCTTGTTTACAGTAGGAGGATT
AACAGGAATTGTACTATCTAATTCTTCACTAGATATTGTCCTACACGACACATACTATGT
AGTAGCACATTTTCACTATGTACTATCAATGGGGGCAGTATTTGCTATCATAGGAGGCTT
TGTACACTGATTCCCACTATTCTCTGGCTATACTTTAGATCAGACTTGAGCCAAAATCCA
CTTCACTATTATATTTGTAGGAGTAAACTTAACTTTTTTTCCACAACACTTCCTAGGCCT
ATCAGGTATACCACGTCGTTATTCCGACTACCCTGATGCATACACAATATGAAACTCTAT
CTCATCAATCGGATCTTTCATCTCTCTTACAGCAGTAATACTAATAATCTTCATGGTTTG
AGAAGCTTTCGCCTCAAAGCGGGAAGTACTTATAGTAGAATTAACTAACACTAATCTAGA
GTGACTTCACGGGTGTCCCCCACCTTACCACACGTTTGAAGAACCAACATAC-GTAAAAG
CCTAAA------CAAGAAAGGGGGGAATCGAACCCCCT-AGAACTAGTTTCAAGCCAACT
CCATAACCTATATGAC-TTTCTTTTTACATAT----------AAGATATTAG-TAAAAC-
TATTACATAACTTTGTCAAAGTTAAATTATAGGCTAAACCCCTATATATCTTT-ATGGCC
CATCCAGTACAATTCGGATTCCAAGACGCCGCCTCACCTATTATAGAAGAACTTCTATAC
TTTCATGACCACACTCTCATAATTGTATTTATAATCAGCTCTCTGGTCCTATATATTATC
TCCCTTATACTATCAACCGAACTTACCCATACAAGCACTATGGATGCGCAAGAAGTAGAA
ACAGTATGAACTATCCTGCCTGCCGTTATCCTAATTTTAATTGCCCTACCATCCCTACGA
ATTCTATATATAATAGATGAAATTAATACCCCTTCCCTTACCCTAAAAACAATAGGTCAT
CAATGATATTGAAGCTACGAATACACAGATTATGATAAACTATGCTTTGACTCTTATATA
GTCCCAACCCCTGACCTAGAACCGGGAGACCTACGTCTACTTGAAGTAGATAACCGAGTT
GTATTACCTACAGAAATATCTATTCGAATACTAATCTCCTCTGAAGATGTTCTCCACTCA
TGAACAGTTCCAGCTCTAGGAATCAAAACAGACGCAATCCCAGGACGTCTAAACCAAGCA
ACCATTATAACCTCGCGACCAGGAATCTACTACGGACAGTGCTCCGAAATCTGTGGAGCT
AACCACAGCTTTATACCTATCGTTCTTGAATTAGTACCACTAAAATATTTTGAAGAGTGG
CTCCTTAAA----ACTCTATAAA-------------------------------------
-------------------------------------TCACTGTGAAGCTACTAATAGCA
TTAACCTTTTAAG-TTAAAGATTG-ATAGTAAT--AAACTATCCACAGTGA--ATGCCAC
AACTAGACACATCAACGTGATTTACAACTATCTTATCCATGACCCTAACACTATTTATAT
TACTTCAATTAAAACTATCTAAATTTCTATAC---------CCACTCCATCCAACTCAAA
AAT---TCACAAAAACCTACCACCAAACCAACCCT-TGAGAAAAAAAATGGACCAAAACC
TATTTGCCCCATTCATTACCCCTACAATAATAGGCATGCCTATCGTAATTTTTATCATTA
TGTTCCCACTAATATTATTCTCTAACCCCACACGACTAATTAGCAACCGGGTAACCTCCA
TGCAACAATGACTCATTCTCCTAACCTTAAAACAACTGATATCTACTCATAACACAAAAG
GACAAACCTGATCCCTAATACTTATTTCACTTATTATATTTATTGGATCAACTAACCTTT
TAGGTTTACTACCTCATACATTTACACCAA-CCACCCAACTTTCAATAAATCTTGGGATA
GCTATTCCACTATGAGCAGCCACAGTAATTACAGGCTTCCGACATAAAACAAAAGCTACC
CTAGCCCATTTCCTACCACAAGGGACCCCTCCCCCATTGATCCCTATGCTGGTCCTCATT
GAAACCATCAGTCTTATAATCCAACCTTTAGCTCTAGCTGTACGATTGACAGCCAACATC
ACAGCTGGGCACCTCCTCATACATTTAATTGGAAATGCCACACTAGTCCTCTCATCAATC
AGCGTGACCACAGCTTCAATCACGTTTATTATCCTCATTATACTCTCAATTTTAGAGCTC
GCAGTAGCTCTCATCCAAGCATACGTATTTACATTATTAGTTAGCCTGTACTTACACGAT
AATAC-------------------------ATAATGACCCACCAAACCCACACCTACCAC
ATAGTAAACCCAAGCCCATGACCTCTAACAGGAGCTATCTCAGCCCTACTCATAACATCT
GGTCTTATTATATGATTCCATTTTAACTCCACTACCCTATTAACCCTGGGCCTTCTTACC
AATACCCTTACAATAATTCAATGATGACGAGACATTATCCGAGAAGGCACATTTCAAGGT
CACCATACCCCAATAGTTCAAAAAGGACTTCGTTACGGAATAATCCTTTTCATTGTATCA
GAAGTATTTTTCTTTGCTGGATTTTTCTGATCATTCTACCACTCAAGCTTAGCCCCAACC
CCCGAACTAGGGGGATGTTGACCACCAACAGGAATTAACCCACTAAACCCATTAGATGTG
CCGTTATTAAATACAGCAGTTCTTTTAGCCTCAGGTGTCTCAATCACCTGAGCACACCAC
AGTCTGATAGAAGGTAATCGAAAAAACACAATTCAAGCCCTATCTATTACCATTGCCCTA
GGCATTTATTTTACACTCTTACAAGCATCAGAGTATTTAGAAACTTCATTTACAATATCC
GATGGGGTATACGGCTCAACATTCTTTATAGCTACAGGATTCCACGGACTTCACGTTATC
ATCGGATCAACATTTTTATCTACATGCCTTATCCGCCAACTCAATTTCCACTTTACATCC
AACCACCACTTCGGATTCGAAGCTGCAGCATGATATTGACACTTCGTAGACGTAGTTTGA
CTATTCCTCTACGTTTCTATTTACTGATGAGGCTCATATTC-TTTTAGTAT--AATAAGT
ACAATTGAC-TTCCAATCAATAAGA-TTTGGCAAATAACC-GAAAAAGAAT-AATAAATA
CAGCAATTGCACTAACCACCAATACCATGTTAGCCCTAATATTAGTACTAGTAGCATTTT
GACTCCCCCAACTAAATATCTATGCAGAAAAACACAGCCCTTATGAATGCGGCTTCGACC
CACTAGACTCTGCCCGCCTACCCTTTTCCATAAAATTCTTCCTAGTAGCCATTACATTTC
TCCTATTTGACTTAGAAATTGCCCTTCTGCTACCACTTCCATGAGCCCTACATACCAACA
CATTAAACCTTATATTAAGTATAACACTTCTTCTAATCCTAATCTTGGCCATAGGACTAG
CATACGAATGAACACAAAATGGCCTAGAGTGACAGGAGTA----TGGTAATTAGTTT-AA
ACAAAAAC-AAATGA-TTTCGACTCATTAGACTATGAAAAA-CCCTCATAATTACC---A
TA-ATGTCTTTAATCTCCACTAACATTATCCTAGCTTTCATCACAGCCCTTATAGGGGTG
TTGATTTATCGGTCACACCTTATATCATCCCTTCTATGCCTAGAAGGTATAATACTCTCG
ATATTCATTTTGGTTAGCCTAACAACCCTAAATCTACACTTTACACTATCCAACATTGCT
CCAATCATCCTATTAGTATTCGCCGCCTGCGAAGCTGCCGTAGGTCTAGCTCTTTTAGTG
ATAGTATCAAATACTTATGGCATAGACTATATCCAAAATCTAAACCTCTTACAATGCTAA
AAATTATAATCCCAACTATCATACTCTACCCAGTAACCTGGCTCTCCCACTACAAAACTC
TATGAATCAGCACCACAGCCTACAGCCTCATAATCAGCCCAATCAGCTTACACTTACTCC
ACCAACCTATCAATTACCTC---AACTTCTCCCCAACACACTTCTCCGACACCTTGTCCA
CCCCATTACTAATCCTAACAACATGATTACTCCCACTAATAATCATAGCAAGCCAACATC
ACCTACATAAAGAACCCTTAATACGAAAAAAACTGTACATCTCAATATTAATCTCCTTAC
AGGTACTGCTAATCACAACATTCACAGCCTCCGAACTAATCCTATTCTACATTTTATTCG
AAGCTACACTAATCCCAACCCTTATCATTATCACTCGGTGAGGGAATCAAACGGAACGCC
TAAATGCCGGATTATATTTCCTATTCTACACACTTCTAGGCTCACTCCCCTTACTAGTCA
CACTAATTTACACCCAAAACTTCTTAGGATCATTAAATCTTCATATCTTACCCCTATTTA
ACCAAAATATATCACTCAACTCATGATCAAATAACCTCACATGAATCGCATGCATAATAG
CTTTCATAGTAAAAATACCTCTATATGGAACTCACCTATGACTCCCTAAAGCCCATGTAG
AAGCCCCAATCGCAGGGTCCATAGTCCTAGCGGCCATTCTTCTAAAACTAGGTGGATATG
GAATAATACGCATCACAACTATCCTCAACCCATTAACAAACTCTATATCTTACCCTTTCC
TAACCTTATCCCTATGAGGAATAATCATAACTAGCTCCATCTGTTTACGACAAACAGACC
TAAAATCACTTATCGCTTATTCATCAGTAAGTCACATAGCCCTAGTAATCGTAGCAATTC
TAATCCAAACCCCATGAAGCTTCATAGGAGCAACAGCCCTAATAATCGCCCACGGTTTAA
CATCATCCATAATATTCTGTCTAGCTAACTCAAACTACGAGCGCACCCATAGTCGAACCA
TAATCCTAGCCCGAGGCCTACAAACCTTACTCCCCCTAATAGCCCTATGATGACTAGCAG
CTAGCCTGACTAACCTAGCCCTTCCCCCATCAATCAACCTTATCGGTGAACTAATAATTA
TAATTACATCATTCGCGTGATCAAAGCTTTCTATAGTACTTACAGGCCTGAACACACTCA
TCACAGCTTTATATTCCCTATACATATTCACCATAACCCAACATGGCAAGTACACTTTTC
ACAACAACAACATTAAACCCTCTTTCACACGAGAAAATACCCTAATATCACTTCACATTC
TCCCCCTACTATCACTATCCCTCAACCCCAAACTCATTCTAGGGCCAA-CACTTTGTAAA
TGTAGTTTAA-CAAAACATTAGATTGTGAGTCTAATAATAGAAGAC-CTAACCTTCTCAT
TTACCAAGAA---AGAATTGCAAGAACTGCTAAATCA-TGCACCCACGTAT-AAAACCGC
GGCTTTCTT---------------------------------------------------
-------------AACTTTTAAAGGATAGT-AGTAATCCGTTGGCCTTAGGAGCC--AGA
AAATTGGT-GCAACTCCAAATAAAA-GTAATTAACACAACAATATCAACAACAACCCTAA
CTTCATTAATTATCCTAACCCTTCCA--------ATCATATTATCTCTAATTAACAACCA
T-AATAA-AATTAATTTCCCAAGCC--TAGTAAAATC-ATCTATCTCC-TATGCCTTTTT
CATCAGCCTAATCCCAGCACTCATATTCATATACTCAAATCAAGACTCAACCATTACAAA
CTGACACTGAATTACTACCCAAACTCTAAACCTATCAACAAGCCTTAAACTAGACTACTT
TTCAACCCTATTTATACCCGTAGCACTATTTGTAACATGATCTATTATAGAATTTTCAAT
ATGATACATAAATTCTGACCCCCAAATAAACAAATTCTTTAAATACCTTCTTATATTCCT
TATTACAATGATAATCCTAGTAACCTCCAACAACCTATTCCAACTTTTCATTGGGTGAGA
AGGAGTAGGAATCATGTCATTCCTCTTAATCGGATGATGGTACGGCCGTACAGACGCAAA
TACAGCTGCCCTACAAGCCATCCTATTTAACCGTATTGGAGACATTGGATTCATCTTATC
AATAGTCTGATTCCTACTAAACCTTAACTCATGAGAAATTCAACAAATACTTGTACTCTA
CCCTAACACCAACACACTTCCACTAATAGGCCTCTTACTAGCAGCTACGGGTAAATCCGC
CCAATTTGGACTACACCCATGACTTCCATCAGCAATAGAAGGCCCCACCCCCGTATCAGC
CCTACTCCACTCCAGTACAATAGTTGTAGCAGGCGTATTCCTACTAATTCGATTCTACCC
CTTGATAGAAAATAACAAAACAATACAAACTCTAACACTATGTCTAGGCGCTATCACAAC
TCTATTTACAGCCATATGTGCCTTAACACAAAACGATATCAAAAAAATTGTGGCATTCTC
CACCTCAAGCCAACTAGGACTAATAATAGTAACTATCGGAATCAACCAACCCCATCTAGC
TTTCCTTCATATCTGCACCCATGCTTTCTTCAAAGCTATACTATTTATATGTTCTGGCTC
TATCATCCACAACCTAAATGATGAACAAGACATTCGAAAAATAGGGGGCTTATTCAAAAC
CCTACCTTTCACCTCATCCTCATTAACAATCGGCAGTCTAGCCCTTACCGGAGTCCCTTT
CCTAACAGGATTTTACTCTAAAGACCTTATCATTGAAACAGCAAACACGTCTAGCACCAA
CGCCTGAGCCCTACTAATAACTCTAATTGCCACCTCCCTTACAGCAGTATACAGCACGCG
CATTATCTTCTTTGCACTAATAGGCCAACCACGTTTTCCTTCAACCTCCCTTTTCAACGA
AAACAACCCTCAACTTACTAACCCAATTAAACGCCTTGCAATTGGCAGCATCTTCGCCGG
CTACCTAATCTCAAACAACATCCCCACATCCTCTATCCCCCAAATAACTATACCTCTATA
CCTCAAAATAACTGCAATAACAGTGACAATCCTAGGATTTTCCATAGCAATAGAAATTAA
CCTAATTGCCACCAACCTAAAATTTCCACACACCCAAAAACCCTACATTTTTTCAAACTC
ACTAGGATTCTTCCCAACAACATTACACCGTTTACTGCCAAATACAAACCTAAAATCTAG
CCAAAACATATCATCTACCCTACTAGACTTAATCTGACTAGAAAAATCTATACCAAAAAA
CCTAACACAAATAAACCTATTAGCCTCAAAAACAATCTCT---AACCAAAAAGGCCTAAT
TAAACTCTACTTCTTGTCCCTACTAACAACAATCCTAATTATTTTCACCTTAAT---AAT
CTA---GTT--------------------------CCCACGAGTAATCTCAATAATAATA
AAAATACTAACAAACAACGATCACCCAGCCATTACCAAGAACCAATTACCATAACTGTAC
AAAGCACCAGTACCAGCAGATTGTACACGAAAAGGCCCAATTCCCCCAACATCATACATC
TCCCAATCCCCTATTCCATCAAAATTT---ATCA---------CCACTTCAACCCCAACA
CAATAATCCCCAGACAATAAAACCATAACCACTTCCACCACCACACCCAACAACAAAGCC
CCCCAAATAGAAACACTTGAGCCCCAGGACTCGGGATACTCTTCAGTAGCTATAGCCGTA
GTATAACCAAACACTACCAACATCCCACCTAAATATACCAAAAACACTATCAATCCTATA
AAAGACCCCCCAAAACCCATTACAACTCCACAACCAACCCCACCACTAATAATTAACCCG
AGACCCCCGTAAATAGGTGAAGGCTTTGAAGAAAACCCCACAAAACCTAAAACAAAAAGT
ACACTCAACAGAGACACTAAATATATCATT-ATTCTCACGTGGAAACTA-ACCACGACCA
ATGACATG-AAAAACCACCGTTGTA-ATTCAACTATAAGAA-CAC--AATGACAAACATT
CGAAAAACCCACCCCCTTACAAAAATCATCAATCACTCTTTCATTGATCTACCAACACCA
TCAAACATCTCATCATGATGAAACTTCGGCTCACTACTAGGACTATGCCTTGTAGTTCAA
ATCATAACAGGACTATTCCTAGCCATACATTATACCCCAGATACAACCACAGCATTCTCC
TCAGTAACCCACATCTGCCGAGACGTAAACTATGGCTGAATAATCCGCTACCTTCATGCC
AACGGAGCATCAATATTCTTCATATGCTTATTCATCCACATCGGCCGCGGAATTTACTAT
GGATCCTTTACTTTCCTAGAAACCTGAAATATTGGAATCTTACTACTATTCACAGTAATA
GCCACAGCATTCATAGGGTATGTCCTCCCATGAGGACAAATATCATTCTGAGGGGCCACT
GTAATTACCAACCTACTATCAGCAATCCCTTACATCGGAACTAACCTAGTAGAATGAATC
TGAGGGGGATTCTCAGTAGATAAAGCAACCCTCACACGATTCTTCGCCTTTCACTTCATC
CTTCCATTCATCATCACAGCATTAACTGCAATTCACCTACTTTTCCTACACGAATCAGGA
TCAAACAACCCATCCGGAATAACATCAGACTCTGACAAAATCCCATTTCACCCCTACTAC
ACATTAAAAGACATTCTAGGAGTAATTGCTCTCCTAACCATCCTATCAACTCTAGTTCTA
TTCTCACCTGACCTTTTAGGAGACCCCGATAATTACACACCAGCTAACCCCTTAAACACC
CCACCCCACATCAAACCTGAATGATATTTCCTATTCGCATACGCAATCCTACGATCAATC
CCCAATAAACTAGGCGGAGTACTAGCCCTAATTTCCTCCATCCTAATCTTAGCACTAATA
CCTTTCCTCAACATAGCTAAGCAACGAAGCATAATATTCCGACCACTAAGTCAATGCCTA
TTCTGAACCCTAGTAGCTAACCTAATAGTACTCACATGAATCGGAGGACAACCAGTAGAA
AACCCATTCATTATCATTGGACAACTAGCATCAATTATATACTTCTCAACTATCCTTATT
TTTATGCCACTAACAAACCTTCTCGAAAATAAATTACTCAAATGA-AGACTAAGTCCCAG
TAGTATAAC-TCAATTACTCCGGTCTTGTAAACCGAA-AATGGGAAACCTA---ATCCCC
TAGGAC---ACACTCAAGGAAGAAGCTCTT---ATATCTTCACCCTCAGCACCC-AAAGC
TGAAATTCTA--ATTAAACTACCCCTTG--------------------AATACTCCTATT
TGTCATTATCCAATTTTCTTAACAACTATGTCAG--------CATTAAATTTTAAAAAGT
TATTTTTTCCCA-------------------------------AACTATGTACTTCGTGC
ATATTGTGATATCCCCCAT--TAATAATGATATA--GTAC-ATA--CATGCTTT--ACTA
TACA---TA-AAGTACATATATATGTATAATCGTACATT-----AAATT--ATTAGCC--
-CCA-TGCTT-A-TAAGCAAGTAC-----------------------ATAACATTATTTA
T-----------------------------------------------------------
--------------------------------------CGTACA-TAGTACATTAAATCC
A-TAATC-----------GTAC------A-T----AGCACATTCAAGTCA----------
-AATCAT---------TT------------------------------------CTCGAG
CTCATGCATAT--CACCTCCATTAGTCAACTCGCT--TAACTACCATGCCG------CGT
GAAACCAACAACCCG-CTA--GACAGGTATC-CCT----CTTCTC-----GCTCCGGGC-
-CCATT-AAACTTG-GGGGTGACTAA----------------CGTG-AAACTATACCT--
--GGCATCTGGTTCTTACCTCAGGGCCATA-AAACTAAG-ATCGCC--CACA-CTTTCCC
CTTAAATAAGACAT-CTCGATGGATTA-ATTACTAATCAGCCCAT--G------CCTAAC
-ATAA--CTGTGC-------------TGTCATG-----CCTCT-----------------
---GGTATTT--------TTT--AA--------TTTCCGGGT------------------
------------------------------------------------------------
------------------------------------------ATGCTTGGACTC------
--------------------------ACCA----------------------------TC
GGCCTCC------------------------CGGC-------------------------
--------------CTGCGCCC---AGACCATTTAT---------------------TGT
---AG-------------------------------------------------------
--------------------------------------------CCGAACCC--------
--------------------AACGTGTACCTCCTC-------CACCCC------CATAAT
AGATCA-----------------------------------------------ATAAGGT
CATTTCAGTCCA----------------------------TGCTGCAAGGACATAAGTC-
-------------TAGTAAGTTCATTCAACTAAGTCTTACATACAAGTTCATTCGTGGGG
TATATTAATTCATGCTTTAA-----------------------GGACATTC---ACGCAT
AC---GCATACACGCATACGCATACACGCATACGCAT-------ACACGCATACGCATAC
ACGCATACGCATACACGCATACGCATACACGCATACGCATACACGCATACGCATACACGC
ATACGCATACACGCATACGCATACACGCATACGCATACACGCATACGCATACACGCATAC
GCATACACGCATACGCATACACGCATACGCATACACGCATACGCATACACGCATACACGC
ATACGCATACACGCATACGCACATACACAAACAC--------------------------
------------------------------------------------------------
-------ATGCTATGATTATATCAGCA--AA------------------CCCCCCTA---
-------CC-----CCCCATTGCTAATCCGTTAAG-------------GCTCATTT----
----------------TTGCC--------------AAA--CCCC-A--------------
------AAAA--C----------AAAAACTCAAC--------------------------
-----GCCACAGAACTAGCTTC--------------------------------------
--------------ATTTGACATTACACACCCCACTCTTTCTCATA--------------
------------------ACAAAT-TTTGTGCTA--------------------------
-----------------TCAGTA----CTAGCATG-------------------------
-----------------------------ATACTTTTGACTTCTCCCCCCCTATTGAAT-
------------------------------------------------------------
------------------------------------------------------------
----------CCAAACCAATTTAAAATTTTCTTACGCTCCCTAGACATTGA---------
-ATAAATCCACCCAAATAT-----------------------------------------
--------------------
>P.potto 19599 bases  26EB394B checksum
GTT-AATGTAGCTTAAT-----AACAAAGCGAAGCACTG-AAAATGCTTAAATGAGCACT
AAAAG---CTCCATAAA--CACATAGGTTTGGTCCCAGCCTTATTATTAGTT-ACCAGTA
GGCATACACATGCAAGTCTCCACC-TTCCAGTGAGAATGCCCTCTAG--ACCCCTA----
-------CCGACC-AAAAGGAGCAGGTATCAAGCACGC----GGCCCCCCCCCCAGCTCA
CAACACCTTGC-CAAGCCACA-CCCCCACGGGAAACAGCAGTGA-TAGACATTAAGC-AA
TAAACG--AAAG-TTTGACTAAGCCATACTTA-----CACACCCAGGGTTGGTAAA-TTT
CGTGCCAGCCACCGCGGTCATACGATTAACCCAAATTAAT-A---AATACGGCGTAAAGA
GTGT---TT-TAGAAA---CCAACCACACACT--AAAGTTAAG-AATTAACTAAGCCGTA
AAAA-GCCCTAGTT-AAAGCAAAAA--CTACCAACGAAAGTGACTTT--AAACCCCTG-A
AACCACGACAGTTAAGACCCAAACTGAGATTAGACA-CCCCACTATGCTTAACCGTAAAC
CA-AAATAATT--TACAAAC-AAAATTATTCGCCAGAGTACTACAAGCAACAGCTC-AAA
ACTCAAAGGACTTGGCGGTGCTTTATA-CCCCTCTAGAGGAGCCTGTTCTATAAACGATA
AA-CCCCGATAAACCTCACCACCCCTTGCTAATTCAACCTATATACCGCCATCCTCAGCA
AACCCTGTTAAGGACT--TAAAGTAAGCAAGATACTTAT------ACACTAAAA-CGTT-
AGGTCAAGGTGTAGTCTATGGGACGG-GAAGAAATGGGCTACATTTCCTACACCCATAG-
GACAT------AAACGCTAGCCCTAATGAAACACAA--GGCAAAAGGCGGATTTAGTAGT
AAACCAAGAATAGAGAGCCTGATTGAA-T-TGGGCAATGAAGCACGCACACACCGCCCGT
CACCCTCCTCAAATATGCTACACTA------CACACATACATAATTA-------------
CCCCAAACCAAACTATAT-------------AGAGGAGACAAGTCGTAACAAGGTAAGCA
TACTGGAAAGTGTGCTTGG-AA-CCACCAAAGTGTAGCTTAATTATTAAAGCACCCGGCT
TACACCCGGAAGA-TTTCTAAC---ACATGACCACTTTG-AG-ATACTAGATCTAGCCCA
AA-CAACTCTAAAC---AAAACAATAAAACTAA-------CTAA-ACTAAAACATTT---
-----ACTTAAC--CTGTATCAGTATAGGAGATAGAAAGTA-CA--ACCAGGCGCTATAG
AAATAGTACCGTAAGGG-AAAGATGAAAG----AACCCACTAAAGTAC-AAAAAAGC-AA
AGATTACGACTTATACC-TTTCGCATAATGATTTAACCAG-AACACCTTCACAAAGAGA-
ACTT-CAGCCAAA--CATCCCGAAACCAGACGAGCTACTT-ACAGGCAGT----AAAAGA
ACAAACTCATCTATGTAGC-AAAATAGTG-AGAAGACCTATAAGTAGAGGTGAAAAGCCT
ACCGAGCCTGGTGATAGCTGGTTGTCCAGATCA-GAATATTAGTTCAACTTTAAAC-TTG
CCTAA-AGAA-----CCAA--TAAT-CCCACTGTAAGTTTAGATGTTAATTCATAGA-GG
TACAGCTCAATGAATA--AGG-ATACAACCTTT-AATAGAGAGTAACAAA------ATCT
TACAACCATTGTAGGCCTAAAAGCAGCCATCAATTAAG-AAAGCGTT-ATAGCTCAAC--
-ACAAACCAAACCCCCT------ATTCCAAA-CACCCTAAACC--AACTCCCATTAATTT
CACTGGACTAATCTATTTACTAATAGAAGAAATAATGTTAATATGAGTAACAAG-AA-TC
ACACTTCT----CC-TAGCACAAACCTATATCAGATCGGATG---CCCACTGATAATTAA
AC---AACAGA--TATCCTCAACCC---CTTTCCAAATT-AAATATCAAAAC----AT--
CTGTTAACCCAACACAGGAGTGCACGCACT--AAA--GGAAAGATTAAAATA-AGT-AAA
AGGAACTCGGCAAAAAC--GAACCCCGCCTG-TTTACC-AAAAACATCACCTCTAGCATC
AAAAGTATTAGAGGCACTGCCTGCCCAGTGACTTA--AGTTTAACGGCCGCGGTATCCTG
ACCGTGC-AAAGGTAGCATAATCACTTGTTCTTT-AATTAAGGACTTGAATGAATGGCCA
CACGAGGG-TTCAACTGTCTCTTACTTACAATCAGTG-AAATTGACCTCTTCGTGAAGAG
GCGAAGAT-GTACTAGCAAGACGAGAAGACCCTATGG--AGCTT-AAATTTACTACCCAA
CCTGCGCCCTACACCCCCAAAC------------------AGGTCCCCAACACCCGCAC-
------------TTATGGGTACACAA-TTTTGGTTGGGGTGACCTCGGAGCACAAAACAA
CCTCCGAA-CTATTCATGCCTAGACACAACCAGTCAAA-------GCCCCTTATAAGCAT
---------------ATTGACCC---AAAA---ATTGACCAACGGAACAAGTTACCCT--
AGGGATAACAGCGCAATCCT-GTTCAAGAGTCCATATCGACAG-CAGGG--TTTACGACC
TCGATGTTGGATCAGGACA-TCCAAATGGTGTAACCGCTATTAACGGTTCGTTTGTTCAA
CGATTAA-AGTCCTACGTGATCTGAGTTCAGACCGGAGAAATCCAGGTCGGTTTCTATCT
G-CTTCACATTCCTCCCAGTAC-GAAAGGACAAGAGAAATAGAG-CCAATTGCACA-ACA
AAGCTCTCAGT-AAAATAGATGA-CTTCATCTTAATCTAG-TACCC---CCCCCCCCAC-
---CCTGCCCAAAGAAACAGGG--TT-TGTTAAGATGGCAGAG-ACCGGTAATTGC-AT-
AAAACTTAAAAC-TTTATAT-TCAGAGGTTCAACTCCTCTTCTTAACA------------
------------------------------------------------------------
---------------CATGTTTATAGTCAACCTTCTCTTACTAATTATTCCAATCATCCT
GGCTATAGCATTCCTCACACTTCTAGAACGAAAGACCCTAGGCTATATACAACTCCGCAA
AGGACCTAACATCGTTGGACCAAATGGACTACTCCAACCATTTGCCGACGCAATAAAATT
ATTTATTAAAGAACCCCTCCGACCCCTTACATCCTCCTCACTACTATATGTAATCGCCCC
AACCCTAGCCCTATCAATTGCCCTCATTATATGAACCCCTCTCCCTATCCCCTTCCCACT
AATCAACATCAACTTAGGAGTACTATTCATCCTAGCCACATCAAGCCTAGCCGTATACTC
AATCCTATGATCAGGATGAGCATCAAACTCAAAATACGCCCTAATCGGAGCTCTACGAGC
AGTAGCGCAAACCATCTCTTATGAAGTCACTCTGGCAATTATCCTCCTGTCCATCCTCAT
AATAAACGGGACATACATTCTACCAACATTTATCCTAACCCAAGAACACACATGACTCCT
TCTCCCATCATGACCCTTGGCAATAATATGATTCATCTCGACGCTAGCAGAAACAAACCG
AGCACCTTTCGACCTTACAGAAGGAGAATCAGAACTAGTTTCGGGCTTTAATGTAGAATA
CGCCGCAGGACCATTCGCCCTATTCTTCATAGCTGAATACACCAACATCATCATGATAAA
TGCCCTAACAACCACAATTTTCCTAAGCTCGCTCAACAACTTAAACTCTCCAGAATTCTT
CTCAACAAGCTTTACCCTAAAAACTCTACTCTTAACGACTATATTCCTATGAATCCGAGC
ATCTTACCCCCGATTTCGATACGACCAACTAATACACCTCCTATGAAAGAATTTCCTGCC
TCTGACACTAGCCCTGTGCATATGGTACGCCTCTCTACCCATTTTCCTAGCCAGTATTCC
ACCACA-----AAAAT---AGAAATATGTCTGAC-AAAAGAGTTAC-TTTGATAGAGTAA
ATAATAGAGGT-AATAACCCTCTT--ATTTCTAGGATTATAGGACTTGAACCTACCCC-T
AAGAATTC-AAAATTCTTAGTGCCACCAAC---TACA-CCAAATCCTACAA----AAGTA
AGGTCAGCTAAATAAGCTATCGGGCCCATACCCC--GAAAATGTTGGTTTATATTCCTTC
CCGTACT----AATCAAACCACCTATTCTCCTACTAATTTACCTCACCCTATTCACTGGA
TCCATCCTCACAATAATCAGCTCCCACTGACTCCTAACCTGAATCGGTCTAGAAATAAAC
ATACTAGCTATTATCCCAATTCTTATCAAAAAAGCACCTCCCCGATCAACAGAAGCAGCA
ACCAAATACTTCCTAACACAAGCCACCGCATCAATAGTACTAATCATAGCTATCATTATC
AACAGCATACACTCAGGGCAATG------AGCAATAACCAAACCATTCGACCCACTTCCA
TCCCTAATAATAACACTCTCACTAACAATAAAACTAGGCATATCCCCATTCCACTTCTGG
GTCCCAGAAGTCACCCAAGGAGTTACCCTAATATCAGGCTTAGTCCTACTAACATGACAA
AAACTAGCCCCTATCGCTATCCTTCTACAAACACACCAAACAATCAACCCAAACATAATA
TTAGCAATCGCCCTACTATCAACCCTAGTCGGAGGTTGAGGAGGTCTAAACCAAACACAA
TTACGAAAAATCCTTGCATTCTCATCCATCGCACACATAGGATGAATGATAGCTATCATC
ACATTCAACCCTTCCGCAACAATCCTTAACCTCCTAGTCTACCTAGCTCTAACAATCCCA
ACATTCTCCCTACTCATGTCAAACTCTAGCACTACCACACTAACCTTAACACACCTTTGA
AACAAAATGCCCGTACTCACCCTAATCATTGCAACCCTCCTATTATCACTAGGAGGACTG
CCCCCACTCTCAGGATTCTTGCCAAAATGAATCATCATCCAAGAACTCTCAAAAAATTAC
AACATTATCCTGCCCATCCTCATAGCCACTCTAGCCTTACTAAACCTATTTTTTTACATG
CGACTAATCTATTCTTCATCCCTAACCATATTCCCGACAACTAACAATACCAAAATAAAA
T---GACAATTTGAAATCACCCTACCCATAACCGCAACAACCCCAATAATTGTACTAGCA
TCTATACTACTCCCCCTCACCCCGATAATCTCATCCCTAAACTAGGGA-CTTAGGAGTAT
AATTAGACCAAGAGCCTTCAAAGCTCTAAGAAAGCAACAA-ACGCTTAG-CCCCTG----
----ACAAAAACTAAGGACTGCAAGACT-TATCCTACATCTACTGAACGCAAATCAGCCA
CTTTAA-TTAAGCTAAGTCC-TT--ACTAGACTGGTGGGATCCAAC--CCCACG-AAACT
TTAGTTAACAGCTAAATACCCTAATCAAC-TGGCTTCAATCTACTTCTCCCGCCGCCA--
-AG---AAAAAAAGGC-GGGAGAAGCCCCGGCAGAATT---GAAG-----CTGCTCCTTT
GAA--TTTGCAATTCAATATGCAATAT-CACCTCGGGGC---CTGGTAAAAAGA-GGACT
T-AACCTCTGTACTTAGA-TTTACAGTCTAATGCTCT-A--CTCAGCCATCTTACCATA-
------------------CCT-ATGTTCATCAACCGCTGGCTATATTCCACCAACCATAA
AGATATTGGCACACTATACTTAGTATTTGGCGCATGAGCGGGAATAGTAGGGACAGCCCT
AAGTCTCCTCATCCGAGCAGAACTAGGCCAGCCAGGAACCCTATTAGGAGACGACCAGAT
CTACAATGTTATCGTCACAGCTCATGCATTTGTCATAATTTTTTTCATGGTTATGCCAAT
TATAATTGGGGGATTTGGAAACTGATTAGTGCCACTAATAATTGGAGCCCCTGACATAGC
ATTCCCCCGAATAAACAATATAAGCTTCTGACTGCTGCCGCCTTCCTTCCTTCTTCTTAT
AGCCTCATCAATAGTAGAAGCAGGTGCAGGAACAGGATGAACTGTGTACCCCCCATTAGC
AGGCAACTTAGCCCACGCAGGGGCCTCAGTAGATCTCACCATCTTCTCACTCCATCTAGC
AGGGGTTTCATCTATCTTAGGCGCTATCAACTTCATCACAACTATTGTTAATATAAAACC
ACCAGCCATGACTCAATACCAAACCCCCCTATTTGTATGATCCGTTATAATTACAGCAGT
CCTACTCCTCCTGTCCCTCCCTGTACTCGCAGCAGGCATTACCATGCTCTTAACAGACCG
AAATCTCAACACAACCTTCTTTGACCCTGCTGGAGGAGGGGACCCTATCCTATACCAACA
TCTGTTTTGATTCTTTGGTCACCCTGAAGTGTACATCCTTATTTTACCTGGATTCGGAAT
AATCTCCCATATTGTATCCTACTACTCAGGAAAAAAGGAGCCATTTGGGTACATAGGTAT
AGTCTGAGCCATAATATCCATTGGATTTTTAGGGTTCATTGTATGAGCCCATCACATATT
CACAGTAGGAATGGATGTTGACACTCGAGCATACTTTACATCTGCTACTATGATTATTGC
TATTCCAACAGGAGTAAAAGTATTTAGCTGATTAGCGACTTTACATGGGGGCAATATCAA
ATGATCCCCTGCTATATTATGAGCCCTTGGATTTATTTTCCTGTTTACAGTAGGAGGGCT
AACAGGTATCGTTCTATCTAACTCTTCATTAGATATTGTCCTACATGATACCTACTATGT
AGTAGCTCACTTCCACTACGTTTTATCCATAGGGGCAGTATTTGCCATTATAGGAGGCTT
TGTACACTGGTTCCCACTATTCTCAGGGTACACCCTAGACCAAACCTGAGCTAAAATCCA
CTTCACAATTATATTTGTAGGGGTAAACCTAACCTTCTTCCCACAGCACTTCTTAGGTCT
ATCAGGTATACCTCGTCGCTACTCAGATTACCCCGACGCTTACACTATATGAAACACTGT
TTCATCAATCGGATCATTTATCTCCATAACAGCAGTAGTACTAATAATCTTCATAGTATG
AGAAGCATTTGCCTCAAAACGAGAAGTAGGAACAGTAGAACTGACTCCCACAAACCTTGA
ATGACTACATGGATGCCCTCCACCCTACCATACATTTGAAGAACCCACATAC-ATTAAAG
CCTAAAT-----CAAGAAAGGAAGGAATCGAACCTTCTAAAAATTAGTTTCAAGCCAACT
CCATAACCATTATGAC-TTTCTCCACCTGCAACACAGCATATAAGATATTAG-TATAAT-
CACTACGTAACTTTGTCAAAGTTAAATTATAGGTTAAATCCCTATATATCTTT-ATGGCT
CACCCCGTTCAACTTGGCTTCCAAGACGCTGCCTCACCGATCATAGAAGAACTGCTGTAT
TTCCACGACCACACCCTGATAATCGTATTTACAATCAGCTCATTAGTACTCTACATCATC
TCACTCATACTATCAACTGAACTAACACACACGAGTACTATAGATGCACAAGAAGTAGAA
ACAGTGTGAACTATCCTACCTGCCGTAATCCTCATCCTAATTGCCCTGCCCTCACTACGA
ATTCTTTACATAATAGATGAAATTAATACCCCTTCCCTAACCCTAAAGACAATAGGCCAT
CAGTGATACTGAAGCTACGAGTATACCGACTACGACAACCTATGTTTTGACTCATACATA
ATCCCTACACCAGACCTAGAACCAGGAGACCTACGCCTCCTAGAAGTTGACAACCGCGTA
ATCCTCCCTACAGAAATGTCTATCCGCATACTCATCTCCTCCGAAGATGTCTTACACTCA
TGAACAGTCCCAGCACTCGGAATCAAAACTGATGCAATCCCAGGACGTCTAAATCAAGCA
ACCCTTATAACCTCCCGAGCAGGAATTTACTACGGCCAGTGCTCTGAAATCTGCGGCTCT
AATCACAGCTTCATGCCAATCGTACTTGAACTAGTCCCACTGAAGTACTTTGAAGAGTGA
CTTCTCAAG----ACTCTCTAATA------------------------------------
-------------------------------------ACACTGTGAAGCTAATAA-AGCA
TTAACCTTTTAAG-TTAAAGACAGAAAGAAAAT--AACCTCTCCACAGTGA-AATGCCAC
AGCTAGACACATCCACATGAACTATAACTATTCTATCTACAGCCCTAACATTATTCATCC
TATTCCAACTAAAACTACTAAAATTCACTTTT---------CCCACTGACCCCTCCCAAA
AAC---TTATAAAACTACCCACACACACCAACCCA-TGAAATAAAAAATGAACCAAAACT
TATTTACCTCTTTCATCACCCCCTCAATAGCAGGGCTTCCTATTATCACTCTCATTATCA
TATTTCCCAGTATTCTATTTCCCGCTCCCACACGACTAATCAACAATCGAATGACCTCAA
TACAACAATGACTAACTCAACTAGCCCTAAAACAACTGATAATCACTCACAATACAAAAG
GACGAACTTGATCCCTCATGCTCATTACTCTAATAATATTCATTGGATCCACCAACCTAC
TAGGCCTACTTCCCCACACATTCACCCCTA-CTACCCAACTATCAATAAACCTTAGCATA
GCTATCCCACTATGAGCAGCCACAGTACTTACAGGGTTCCGACACAAAACAAAAGCATCC
CTAGCCCACTTCCTACCACAAGGAACACCTCCCCTATTAATTCCAATATTAGTATTAATC
GAGACTATTAGCTTATTTATCCAACCCTTAGCCTTAGCTGTACGACTAACAGCTAATATC
ACAGCAGGCCACCTTCTTATACACCTAATTGGAGGAGCTACATTGGCACTCTCATCCATT
AGCCCTACCACTGCCTTAATTACATTTATTATTCTCATTCTTCTCTCAGCCTTAGAATTA
GCAGTTGCCCTAATCCAAGCATACGTATTTACCCTCTTAGTAAGCTTATACCTACATGAC
AACAC-------------------------ATAATGACCCACCAAGCACATTCCTATCAC
ATAGTAAATCCTAGCCCATGACCCCTCACAGGAGCCCTATCCGCCCTTCTAATAACATCA
GGTCTGACCATATGATTTCACTTCAACTCCACAACCCTTCTGACCTTAGGCCTGATAACT
AACACCCTAACAATACTTCAATGATGACGAGACGTTGTGCGAGAGAGTACATTCCAAGGC
CACCACACCCCAACAGTTCAAAAAGGACTTCGATACGGAATAGTACTATTTATTATTTCA
GAAGTACTATTCTTCGCAGGATTCTTCTGATCCTTCTACCATTCAAGCCTAGCACCTACC
CCTGAATTAGGAGGGTGCTGACCCCCAACAGGCATCAACCCATTAAATCCTTTAGAAGTC
CCACTATTAAACACAGCAGTCCTTCTAGCCTCAGGAGTATCAATCACCTGAGCACACCAT
AGCCTAATAGAAAACAATCGCAAACACATAACTCAAGCTCTATCTATCACAATTGCCCTA
GGCTTATATTTCACACTTCTACAAGCATCAGAATACCTAGAGACCTCATTTACCATCTCA
GATGGAGTATATGGCTCAACGTTCTTTATAGCCACAGGCTTCCACGGATTACATGTCATC
ATTGGATCCACTTTTTTAACCGTATGCCTTCTACGCCAATTGAATTTCCACTTTACACCT
AACCATCACTTTGGGTTTGAAGCCGCAGCATGGTACTGACACTTCGTAGACGTAGTCTGA
CTGTTCCTGTACGTGTCAATTTACTGATGAGGCTCATATTC-TTTTAGTAT--AATCAGT
ACAATTGAC-TTCCAATCAATAAGA-TTCGGACAGCAACC-GAAAAAGAAT-AATAAACA
CCATAATCATACTGATTACTAACACCACCCTATCATCAATCCTAGTACTAGTGGCACTCT
GACTTCCACAATTGAACATCTACACAGAAAAATATAGCCCCTATGAATGTGGGTTTGACC
CAATAGGCTCAGCTCGTCTGCCCTTCTCTATAAAATTCTTCCTTGTAGCTATCACATTTC
TCCTATTCGACCTAGAAATCGCCCTCCTATTACCCCTACCATGAGCCCTACAAACACACA
TACTAAACCTAATACTTACTGTAACTCTCATACTCATCTCTATCCTAGCCCTAGGACTAA
CCTACGAATGACTCCAAAAAGGACTAGAATGGCAAGAATA----TGGTAATTAGTTT-AA
AC-AAAAC-AAATGA-TTTCGACTCATTAAATTATGAACAC--ACTCATAATTACC---A
TC-ATGCCCTCAATTTCCACTAACATCATTTTAGCCTTCATTACAGCCCTATTAGGGGTA
CTAATATACCGATCACACCTCATATCCTCACTACTATGCCTAGAAGGAATGATACTATCA
ATATTTATCCTAACCAGCCTAATGGCCCTGAACCTACAGTTTACACTATCCTCTATCACC
CCTATTATCCTATTAGTTTTCGCCGCCTGCGAAGCTGCCGTAGGACTAGCACTCTTGGTG
ATAGTATCAAATTCCTACGGAATAGACCACGTACAAAACCTGAACCTATTACAATGCTAA
AAATTATCATCCCCACAATTATACTATTCCCACTCACCTGACACTCCAACCATCGCACAC
TATGAATTAACACTACAACCCATAGCCTTACAATCAGCCTTATTAGCTTCCACCTGCTTC
ACCAACCCAACAACAACCTAC---ACTTCTCCACAACATTCTCTTCAGATACCCTATCCA
CCCCACTTGTAATACTTACAACATGACTTCTCCCATTAATAATCATAGCAAGCCAACATC
ACCTGCACAAAGAATCACTCACACGAAAAAAAACTTACATTTCAATACTAATCTCCTTAC
AATTAACCCTAATCATAATATTCTCAGCATCCGAACTAATCTTGTTTTACATTCTATTCG
AAACCACACTAATCCCCACCTTAATCATCATCACACGATGAGGGAACCAAACAGAGCGAT
TAAACGCAGGACTATATTTCCTGTTTTATACCCTACTAGGATCCCTACCCCTTTTGGTAG
TCCTAATTCACATGCAAAACTCCCTAGGATCATTAAATTTCAACATTCTGTCCCTCTACA
CCCAAAACACAACAACCTGCTCCTGATCCGACGACCTAATATGAATAGCATGCATGATAG
CTTTCCTAGTAAAAATACCCCTATATGGCACCCACCTATGACTGCCCAAAGCTCACGTAG
AAGCTCCAATTGCTGGGTCAATAGTCCTAGCAGCAGTACTACTTAAAATAGGTGGGTATG
GAATAATACGCATAACTAGTCTACTAAACCCTCTTACATATGACATAGCTTACCCCTTCC
TAACCCTGTCCCTGTGAGGTATAATCATAACAAGCTCTATCTGCCTACGACAAACAGACC
TAAAATCGCTAGTCGCCTATTCTTCAGTCAGCCACATGGCTCTCGTTATCACAGCAATCC
TAATTCAAACCCCATGAAGCTTTATAGGAGCAACAACCCTTATAATTGCCCACGGCCTCA
CATCCTCTATACTATTCTGCCTAGCCAACTCAAACTATGAACGAATTCACAATCGAACTA
TAATCTTAGCCCGAGGCTTACAAACCATTCTCCCCCTGATAGCTATTTGATGACTACTAG
CCAGCCTCACCAACCTGGCCCTACCACCATCAATTAACCTAATCGGAGAGTTATTAATTC
TCATTTCAACATTTTCATGGTCCAACCTATCAATCCTGCTCACGGGATTGAACACTCTAA
TCACAGCCCTATACTCCTTGCACATATTCATCTCTACCCAACGGGGAAACCTGGCACACC
ACATTTCAAACATCAAACCGTCATTCACACGAGAAAACACTCTTATATCAATACATATTT
TCCCTCTCCTATCCCTATCCCTCAACCCCAAAATCATTCTAGGACCAA-CATTCTGTAGG
TATAGTTTAACAAAAACATTAGATTGTGAATCTAACAATAGATGAC-CCAAACCTCTTAT
CTACCAAGAA---AGAT-CGCAAGAACTGCTAACTCA-TGCTTCCATATATAACAAATAT
GGCTTTCTT---------------------------------------------------
-------------AACTTTTAAAGGATAGA-AGTAATCCATTGGCCTTAGGAGCC--AAA
AAATTGGT-GCAACTCCAAATAAAA-GTAATTAACATATTTG---CAACACTAACCACTA
CCTCACTAATCATTCTTACCCTGCCC--------ATAATACTCAACCTAACAACCACTAA
C-AACAACCAC----TTCCCAAACA--CAGTCAAATC-ATCAATTTCC-TGTGCTTTCGT
AATCAGCCTCCCTCCCGCCCTATTGTTCACCCACATAGGGCAAGAATCAGTAGTTACAAA
CTGACACTGACTTACCATCCAAACTCTAAAACTATCAACAAGCCTAAAACTAGATTACTT
CTCAGTGCTCTTCATCCCAGTAGCCCTATTTGTAACATGATCCATTATAGAATTCTCACT
TTGATACATACACTCAGACCCAAAAACAAGCCAATTCTTCAAATACCTCCTACTATTCCT
CATCACCATAATAATTTTAGTAACCTCTAACAACCTGTTCCAACTTTTCATTGGCTGAGA
AGGAGTAGGGATCATATCTTTCCTGCTAATCGGATGGTGACACGCTCGAAACGACGCAAA
TACAGCAGCCCTACAAGCCATCCTATTCAACCGAATCGGAGACATTGGATTTATCCTAGC
AATAACCTGATTCTTGCTTTACTCAAATTCATGAGAAATCCAACAAATAATACTCCTAAA
ACCCAACAGTGAAACCCTACCCCTAATAGGACTCCTACTAGCAGCTACTGGCAAATCTGC
CCAATTCGGCCTACACCCATGACTCCCGTCGGCAATAGAAGGACCAACCCCAGTATCAGC
CCTACTACACTCAAGCACAATAGTAGTAGCAGGGGTATTCTTACTAATCCGATTTTACCC
CCTAATAGAGAACAATAAAACTTTACAATCTACAACCCTATGTCTAGGCGCCATCACTAC
CCTATTCGCAGCAATCTGCGCCCTAACACAAAACGACATTAAAAAAATCGTAGCATTCTC
AACCTCAAGTCAACTCGGACTAATAATAGTAACTATCGGAATCAACCAACCTCATTTAGC
CTTTCTACACATCTGCACCCATGCTTTCTTCAAAGCTATACTATTTCTATGCTCTGGCTC
CATCATCCATAATCTCAACGACGAACAAGACATTCGGAAAATAGGGGGCCTATTCAAAAC
TTTACCCTTCACCGCCTCATCCCTAATAATCGGTAGCCTGGCCCTAACCGGCATTCCTTT
CCTAACAGGATTCTATTCCAAAGACCTAATCATTGAAACAGCTAACACCTCCAACACCAA
CGCCTGAGCCCTTGCAATTACCTTAATCGCCACCTCCCTCACGGCCATCTATAGCACGCG
CATTATCTTCTTTGCACTAATAGGACAACCACGATTCCCTCCCTCAATCTGCATCAACGA
AAACAACCCCCTACTTATCAACTCAATCAAACGCCTAGCAATTGGCAGCGTGCTAGCTGG
TTACCTAATCTCTAACAACATCCCCCCTATAACTACCCCCCAAATAACAATACCCTACCA
CCTAAAACTTATGGCTGTGGGGATGACTATCCTAGGGTTCTCTCTAGCAATAGAACTAAA
CCTGCTAACCACCAACCTAAAATTCAAGCCATATCACTCTCCTCAAATCTTTTCAACCTC
CCTAGGATTTTTCCCAACAACACTCCATCGAACTCTTCCAGACCTTAACCTAAAATCAAG
TCAAAATATATCATCCCTCCTACTAGACCTCAACTGATTAGAAGAACTTATACCCAAAAC
CCTAACATACCTCCAACTACTAGGCTCAAAAACTGTATCA---AACCAAAAAGGCCTAAT
TAAACTCTACTTCCTCTCCTTCCTCACATCTGCTCTACTAACCTTTATTCTACT---AAT
TTA---ACC--------------------------ACCCCGAGTGATCTCAATTACAATA
AAAACACTAACAAACAATGACCACCCCGCTATAATCAAAAATCAACTCCCATAACTATAC
AAAGACCCAGTACCCGCAGACTGAACACGAAAAGGCCCAATCCCTCCAACATCATGCAAC
TCCCACTCCCCCACACCATCAAAATTC---ATAA---------CTAACTCCGACCCAACG
TAATATCCCCCACCCAATAAAACTAATATCATCTCCACCAATACACCTAACAACAATGCC
CCCCACATCACCACACTTGAACCCCAAGACTCAGGATACTCCTCAGTAGCCATAGCCGTA
GTATACCCAAAAACCACCAATATACCACCTAAATAAACTAAAAAAACCACCAACCCCATA
AAAGATCCCCCAAAGCTCATAACAATCCCACACCCCACCCCACCACTCATAACCAGACCT
AATCCTCCATAAATAGGAGAAGGCTTTGAAGAAAACCCAATAAACCCTAAAACAAAAAGA
ACACTCAATGTAAACACTATATATATCATT-ATTCTTACATGGAGTAAA-ACCATGACCA
ATGACATG-AAAAATCACCGTTGTA-ATTCAACTATAAGAA-CAC--AATGACAATCATC
CGAAAACACCACCCCCTAGCAAAAATTATCAACCACTCATTTATTGATCTCCCCACACCA
TCTAACATCTCATCATGATGAAACTTCGGCTCACTATTAGGACTATGCCTCGTCATCCAA
ATTACCACAGGACTATTCTTAGCCATACACTACACACCAGACACAATCACCGCATTCTCC
TCCGTCACCCACGTATGCCGAGACGTCAACTATGGATGACTTATCCGCTATATACATGCC
AACGGAGCATCAATATTCTTCATCTGCCTATTCATTCACATCGGACGAGGACTTTATTAC
GGATCATTCAACTTTCTAGAAACCTGAAACATTGGAATCGCCCTATTATTTGCAGTAATA
GCTACCGCTTTCATGGGCTACGTCCTCCCATGAGGACAAATATCATTCTGAGGCGCCACT
GTGATTACAAACCTCCTATCAGCAATCCCATATGTAGGCACAACTCTAGTAGAATGAATC
TGAGGAGGATTCTCAGTAGACAAAGCCACCCTAACACGATTCTTCGCCTTTCACTTCATC
CTTCCCTTTATCATTACAGCACTAGCTATAACTCACCTCCTATTTCTCCACGAAACAGGA
TCAAACAACCCATCAGGAATTCCATCAGAATCGGACAAAATTCCCTTCCACCCCTACTAC
ACCACCAAAGACTTACTAGGAGCTGTCCTTCTCCTACTATCCCTATTCACCCTAGTCCTT
TTCTCCCCTGACCTATTAGGAGACCCTGATAACTACACCCCAGCTAACCCTCTAAACACC
CCACCACATATCAAACCAGAATGATACTTCTTATTCGCCTACGCTATCCTGCGATCCATC
CCTAACAAACTAGGAGGAGTAATAGCACTCGTACTATCAATCCTAATCCTAGCCCTCATC
CCCGTAATCCACTCGACCAAACAACGAAGCATGATATTCCGCCCACTAAGTCAATGCCTA
TACTGAATCCTAGTAGCTGACCTAATCACCTTAACATGAATTGGAGGACAACCCGTAGAA
AACCCATTCATTATCATCGGCCAAACAGCATCTATCCTCTACTTTACTACAATCCTAATC
CTAATACCACTCACAAACATGTTAGAAAACAAACTCCTCAAATGA-AGAACCCGTCCTAG
TAGTATAAC-CCATT-ACCCTGGTCTTGTAAACCAGA-AACG-GAGAATCCCT-TCTCCC
TAGGAC----CAATCAAGGAAGAAGGACTGCTAACCCTC--ACCATCAGCACCC-AAAGC
TGAAATTCTA--GTTAAACTATTCCCTG--------------------------------
-------------------------CAATCCCAC--------CAC----------GACCA
CATCAACACATA----------------------------ACCCCCCATGTACTTCGTGC
ATATTATGTCCTCCCACAT-------------------GCCACACGCTCGTTACACACAA
CATA---TATGTATA---------------TAGTGCATA-----AACGT--CTTGACC--
-CCA-TGCAT-A-TAGGCAAGTAC------------------------------------
------------------------------------------------------------
---------------------------------------------------ATCAAACCC
A-TAACT-----------ACCC--------C----GGCACATAAAGTTCA----------
-ACAAA----------TC------------------------------------CTCGTC
AATACGCAGAT--CACATCCCACGGTCTACCCGCT--TAACCACCAAGCCG------CGG
GAAATCATCAATCCA-CCT---AGCAGGAACACCT----CTTCTC-----GCTCCGGGC-
-CCATT-CATCCTG-GGGGTGACTAA----------------CACA-AAACTATATCT--
--GGCATCTGGTTCTTACCTCAGGGCCATAAACACAAGA---CGCC--CACT-CAATGCC
CTTAAATAAGACAT-CTCGATGGATTA-ATTCCTAATCAGCCCAT--G------CCCAAC
-ATAA--CTGTAC-------------TGTCATG-----CCTCT-----------------
---GGTATCT--------TTTAT----------CTTTTGGAT------------------
------------------------------------------------------------
------------------------------------------ATGCTTGGACTC------
--------------------------ACCA----------------------------TT
GGCCTCC------------------------CGGC-------------------------
--------------CCGCACAC---AAACCATTGAT---------------------TGT
---AG-------------------------------------------------------
--------------------------------------------CCGGACCA--------
--------------------AACATGTACCTCCTC-------CACCCC------CATAAT
GGATCA-----------------------------------------------ACAGGGA
CATAA-AATTCA----------------------------TGCTAGAAGGACATATGTT-
-------------CAAGCGTTACAGTCAACTAAGTCTTACACACGTTTAAGCATCATGGA
TTAGTTAAT----------------------------------TAATGCTC---GCCGAC
ATAACACGTATACACATACGTATACACATACGTATAC-------ACATACGTATACACAT
ACGTATACACATACGTATACACATACGTATACACATACGTATACACATACGTATACACAT
ACGTATACACATACGTATACACATACGTATACACATACGTATACACATACGTATACACAT
ACGTATACACATACGTATACACATACGTATACACATACGTATACACCCACAACACAAC--
------------------------------------------------------------
------------------------------------------------------------
-------ATGTTCTAGTTATTTCCACA--AACC----------------CCCCCCTC---
-------CC-----CCCATTACTAGGCCCCCACAG--------------CTCATTT----
----------------CTGCC--------------AAA--CCCC----------------
------AAAAGC-----------AAAAACTCAACACTGC---------------------
-----TCAGCCTAGCCTAATCT--------------------------------------
----------AACATTACTTTCCC---------CTCTCTTTTCTATA-------------
------------------ACAAATTTTACG------------------------------
----------------CTATCAG--TACTAGCATG-------------------------
-----------------------------ATACTTTTGACTCCTCCCCCCCTATTGAAT-
------------------------------------------------------------
------------------------------------------------------------
-----------------AAAAATAATTCAAATTTTTCTCTCACACCCCTAA---------
-CAAAACTCCTAAGCAAAA-----------------------------------------
--------------------
>P.edwardsi 19599 bases  C4D070B1 checksum
GTT-AATGTAGCTTAAT-----AACAAAGCGAAGCACTG-AAAATGCTTAAATGAGCACT
AAAAG---CTCCATAAA--CACACAGGTTTGGTCCCAGCCTTATTATTAATT-GCCAGTA
GATATACACATGCAAGTCTCCACC-TTCCAGTGAGAATGCCCTCTAG--GCCC-------
-----CCTTGGCC-AAAAGGAGCAGGTATCAAGCACGC-GGTCCTCCCCTCCCCAGCTCA
CAACACCTTGC-CAAGCCACA-CCCCCACGGGAAACAGCAGTGA-TAAACATTAAGC-AA
TAAACG--AAAG-TTTGACTAAGCCATACTTA-----CACACCCAGGGTTGGTAAA-TTT
CGTGCCAGCCACCGCGGTCATACGATTAACCCAAATTAAT-AA--ACAACGGCGTAAAGA
GTGT---TT-TAGAAA---TCAACCACATACT--AAAGTTAAG-AATTAACTAAGCCGTA
AAAA-GCCCTAGTT-AAGACAAAAA--CTATCAACGAAAGTGACTTT--AAACCCCTG-A
ATACACGACAGTTAAGACCCAAACTGAGATTAGACA-CCCCACTATGCTTAACCATAAAC
AA-AAATAATT--AGTAAAC-AAAATTATTCGCCAGAGTACTACAAGCAACAGCTC-AAA
ACTCAAAGGACTTGGCGGTGCTTTATA-CCCCTCTAGAGGAGCCTGTTCTATAATCGATA
AA-CCCCGATAAACCTCACCACCCCTTGCTAATTCAACCTATATACCGCCATCCTCAGCA
AACCCTGCTAAGGACT--TAAAGTAAGCAAGATACTTAC------ACACTAAAA-CGTT-
AGGTCAAGGTGTAGTCTATGGGACGG-GAAGAAATGGGCTACATTTCCTACGCCCATAG-
GACAC------AAACGCTAGCCCC-ATGAAACACAA--GGCAAAAGGCGGATTTAGTAGT
AAACCAAGAATAGAGAGCCTGATTGAA-T-TGGGCAATGAAGCACGCACACACCGCCCGT
CACCCTCCTCAAACATACTACGTCA------CACATATAC--------------ACAATA
CCCTGAACC-AACCATATT------------AGAGGAGACAAGTCGTAACAAGGTAAGCA
TACTGGAAAGTGTGCTTGG-AA-CAACCAAAGTGTAGCTTAATTATTAAAGCACCCGGCT
TACACCCGGAAGA-TTTCTATC---ACACGACCACTTTG-AAATTACCATATCTAGCCCA
AA-CAACCCTAAAC---AAAATGATAAAACCAA-------TTAG-ACTAAAACATTT---
-----ACTTAAC--CTGTGCCAGTATAGGAGATAGAAAACA-CA--CTTAGGCGCTATAG
AGACAGTACCGTAAGGG-AAAGATGAAAG----AATCCACTAAAGTAC-AAAAAAGC-AA
AGATTACAACTTATACC-TTTCGCATAATGATTCAACCAG-AACAACTTCACAAAGAGA-
ACTT-CAGCCAAA--CACCCCGAAACCAGACGAGCTACTT-ATGAGCAGT----AAAAGA
ACGAACTCGTCTATGTAGC-AAAATAGTG-AGAAGACTCATAAGTAGAGGTGAAAAGCCT
AACGAGCCTGGTGATAGCTGGTTGTCCAGACCA-GAATATTAGTTCAACTTTAAAC-TTA
CCTAA-AGAA-----CCAA--TAAT-CCTACTGTAAGTTTAAATGTTAATTCATAGA-GG
TACAGCTCAATGAATA--AGG-ATACAACCTTT-AATAGAGAGTAACAAA------ACCT
TACAACCATTGTAGACCTAAAAGCAGCCATCAATTAAG-AAAGCGTT-ATAGCTCAAC--
-ACAAATCAAACCCCCT------ATTCCAAA-CACCCTTAACT--AACTCCTATTAATCT
CACTGGACAAATCTATTTACTAATAGAAGAAATAATGTTGATATGAGTAACAAG-AA-TC
ACACTTCT----CC-TAGCACAAACCTATATCAGATCGGATG---CCCACTGATAATTAA
AC---AACAGA--TACCCCTAACCA---CCTTCCAAATC-AAACATCAAAAC----AT--
CTGTTAACCCGACACAGGAGTGCATA------CAAAAGGAAAGATTAAAATA-AGT-AAA
AGGAACTCGGCAAAAAC--AAACCCCGCCTG-TTTACC-AAAAACATCACCTCTAGCATA
AAAAGTATTAGAGGCACTGCCTGCCCAGTGACTTA--AGTTTAACGGCCGCGGTATCCTG
ACCGTGC-AAAGGTAGCACAATCACTTGTTCTTT-AATTAAGGACTCGAATGAATGGCCA
CACGAGGG-TTCAACTGTCTCTTACTTACAATCAGTG-AAATTGACCTCTTCGTGAAGAG
GCGAAGAT-GAATTAGCAAGACGAGAAGACCCTATGG--AGCTT-AAATTTACCACCCAA
CTTGCACCCTACACCCCCAAAC------------------AGGTTTCCAACACTCGCAC-
------------TTATGGGTATACAA-TTTTGGTTGGGGTGACCTCGGAGCACAAAACAA
CCTCCGAA-CTATAAATACCTAGACACAACCAGTCAAA--GC---CCCTTACAAACAT--
---------------ATTGACCC---AAAA-A-ATTGATCAACGGAACAAGTTACCCT--
AGGGATAACAGCGCAATCCT-GTTCAAGAGTCCATATCGACAA-CAGGG--TTTACGACC
TCGATGTTGGATCAGGACA-TCCAAATGGTGTAACCGCTATTAATGGTTCGTTTGTTCAA
CGATTAA-AGTCCTACGTGATCTGAGTTCAGACCGGAGAAATCCAGGTCGGTTTCTATCT
A-CTTCACATTCCTCCCAGTAC-GAAAGGACAAGAGTAATAGAG-CCAATTGCACA-ACA
AAGCTCTCAAT-TAAATAGATGA-TTTCATCTTAATCTAG---------CACCCCTCCCC
CACCCTGCCCAA--AAACAGGG--TT-CGTTAAGATGGCAGAG-ACCGGTAATTGC-AT-
AAAACTTAAAAC-TTTACAC-TCAGAGGTTCAACTCCTCTTCTTAACA------------
------------------------------------------------------------
---------------TATGTTTATAATCAACCTCCTCTTACTAATTATCCCAATCATCCT
AGCCATAGCATTCCTCACACTTCTAGAACGAAAAACCCTAGGCTACATACAACTTCGCAA
AGGACCTAACATCGTAGGGCCAAATGGGCTACTCCAACCATTTGCTGACGCAATAAAATT
ATTCATTAAAGAACCCCTCCGACCCCTTACATCCTCTACACTACTATATGTAGTCGCCCC
GACCCTGGCCCTATCAATTGCCCTCATTATATGAACCCCTCTCCCTATCCCCCACCCGCT
GATCAATATTAACCTAGGAGTATTATTTATCCTAGCCACATCAAGCCTAGCCGTATACTC
AATCCTATGATCAGGATGAGCATCAAACTCAAAATACGCCCTAATCGGAGCACTACGGGC
AGTAGCACAAACCATTTCTTATGAAGTCACCCTAGCAATCATCCTCCTCTCCACCCTTAT
AATAAACGGGACATACATTCTACCAACATTCATCCTCACCCAAGAACATACATGACTCCT
TCTCCCATCATGACCCTTAGCAATAATATGATACATCTCAACACTTGCAGAAACAAACCG
AGCACCTTTCGACCTCACAGAAGGAGAATCAGAACTAGTCTCAGGCTTTAACGTAGAATA
CGCCGCAGGGCCATTCGCCCTATTCTTCATAGCTGAGTATACTAACATCATCATGATAAA
TGCCCTAACAACCACAATTTTCTTAAGCTCGCTCAACAATTTCAACTCCCCGGAATTCTT
CTCAACAAGCTTTACCCTAAAAACCCTACTCCTAACAACTATATTCTTATGAATCCGAGC
ATCCTACCCCCGATTTCGTTACGACCAACTGATGCACCTTCTATGAAAAAGCTTCCTACC
CCTAACACTAGCCCTGTGCATGTGATACGTCTCCCTACCCATCTTCCTAGCCAGTATCCC
ACCACA-----AAAAT---AGAAATATGTCTGAC-AAAAGAATTAC-TTTGATAGAGTAA
ATAATAGAGGT-GACAACCCTCTT--ATTTCTAGGATTATAGGATTTGAACCTACCCC-T
AAGAATTC-AAAATTCTTCGCGCCACCCAC---TACA-CCAAATCCTACAA----AAGTA
AGGTCAGCTAAATAAGCTATCGGGCCCATACCCC--GAAAATGTTGGTTTACA-CCCTTC
CCATACT----AATCAAACCACCTATTCTCTTACTAATTTACCTCACCCTATTCACTGGG
ACAATCCTTACAATAATCAGCTCCCACTGACTCTTAACCTGAATCGGATTAGAAATAAAC
ATACTAGCAATCACCCCGATTCTTATCAAAAAAGCACTTCCCCGATCAACAGAAGCAGCA
ACCAAATATTTCCTAACACAAGCCACCGCATCAATAGTACTAATCATAGCTATCATCATC
AACAATATACACTCAGGACAATG------AACAACAACAAAACCATTTGACCCACTCCCA
TCCCTAATAATATTACTCTCACTAACAATAAAACTAGGCATACCCCCATTCCACTTCTGA
GTCCCAGAAGTCACCCAAGGTATTACCCTAACATCAGGCCTAATCCTACTAACATGACAA
AAACTAGCCCCCATCGCCATTCTACTACAAACACACCAAACAATTAACCCCAACATAATA
TTAGCAATCGCCCTACTATCAACCCTTGTCGGAGGTTGAGGGGGTCTAAACCAGACACAA
TTACGAAAAATCCTTGCATTCTCATCCATCGCACACATAGGATGAATAACAGCCATCATC
ACATTTAACCCTTCCGCAACAATACTAAACCTTCTAGTCTACCTAACCCTAACAATCCCA
ACATTCTCTATACTCATGTCAAACTCCAGCACCACCACACTAACCCTGGCACACCTTTGA
AACAAAATACCTGTTCTTACCCTAATTATTGCAACCCTCCTATTATCACTAGGAGGACTA
CCCCCACTATCAGGATTCTTACCAAAATGAATCATCATCCAAGAACTCTCAAAAAACCAC
AACATTGTTCTGCCCATCCTCATAGCCATTCTAGCCTTACTAAACCTGTTCTTTTACATA
CGACTAGTCTATTCTTCATCCCTGACCATATTCCCGACAACTAATAACACTAAAATAAAA
T---GACAATTTGAAATCACCCCGCCCATAACCGCAACAACCCCACTCATTGTACTATCA
TCTATACTGCTCCCCCTCTCCCCAATAATCTCATCTCTAAACTAGGGG-CTTAGGAGTAT
AACTAGACCAAGAGCCTTCAAAGCTCTAAGAAAGCAACAA-ATGCTTAA-CCCCTG----
----ACAAAAACTAAGGACTGCAAGACT-TATCCTACATCAACTGAACGCAAATCAATCG
CTTTAA-TTAAGCTAAATCC-TC--ACTAGACTGGTGGGATCCAAC--CCCACG-AAACT
TTAGTTAACAGCTAAACACCCTAATCAAC-TGGCTTCAATCTACTTCTCCCGCCGCCA--
-AGG--AAAAAAAGGC-GGGAGAAGCCCCGGCAGAATT---GAAG-----CTGCTCCTTT
GAA--TTTGCAATTCAATATGAAATAT-CACCTCAGGGC---CTGGTAAGAAGA-GGATT
T-ACCCTCTGTATTTAGA-TTTACAGTCTAATGCTCT-A--CTCAGCCATCTTACCCTA-
------------------CCT-ATGTTCATCAACCGCTGACTATACTCAACTAACCATAA
AGATATCGGCACACTATACTTAGTATTTGGAGCATGAGCGGGGATAGTAGGAACCGCCCT
TAGTCTCCTCATCCGAGCAGAACTAGGCCAACCAGGGACCCTCTTAGGAGATGATCAAAT
CTATAACGTTATCGTAACAGCCCATGCATTTGTCATAATTTTTTTTATGGTTATGCCAAT
TATAATCGGAGGGTTTGGGAATTGACTAGTGCCTCTAATAATTGGAGCCCCTGACATAGC
ATTCCCCCGAATAAACAATATAAGTTTCTGATTACTACCACCTTCCTTCCTACTCCTTAT
AGCATCATCAATAGTAGAAGCAGGTGCAGGAACAGGATGAACTGTGTACCCCCCATTAGC
AGGCAACTTAGCCCACGCAGGGGCTTCAGTAGATCTCACCATCTTCTCACTGCATCTAGC
AGGAGTCTCATCTATCCTAGGCGCTATCAACTTTATCACAACTATCATTAATATAAAACC
ACCAGCCATATCTCAATACCAAACCCCTCTCTTTGTATGATCCGTTATAATCACAGCAGT
CCTACTTCTCCTGTCCCTCCCTGTACTCGCAGCAGGCATCACCATGCTCTTAACAGACCG
AAATCTCAACACAACCTTCTTTGACCCTGCCGGAGGAGGGGACCCTATCTTGTACCAACA
TCTGTTTTGATTCTTCGGTCACCCTGAAGTATATATCCTTATTTTACCCGGGTTCGGAAT
AATCTCCCACATTGTATCCTACTACTCGGGAAAAAAAGAACCATTCGGGTACATAGGCAT
AGTCTGAGCTATAATATCCATTGGGTTTCTAGGGTTCATTGTATGAGCTCACCACATATT
CACAGTAGGAATGGACGTTGACACCCGGGCATACTTTACGTCCGCTACTATAATTATTGC
CATCCCAACAGGAGTAAAAGTGTTTAGCTGATTGGCCACTTTACACGGGGGCAATATTAA
ATGATCCCCTGCTATATTATGAGCCCTTGGATTTATTTTCCTTTTTACAGTAGGGGGACT
AACAGGTATCGTTCTATCTAACTCTTCATTAGACATTGTCCTACATGACACCTACTATGT
AGTAGCACACTTCCACTATGTTTTATCTATGGGGGCAGTGTTCGCCATCATAGGAGGCTT
CGTGCACTGATTCCCACTATTCTCAGGGTACACCCTAGACCAGGCCTGAGCTAAAATCCA
CTTTACAATTATATTTGTAGGGGTAAACCTTACCTTCTTCCCACAGCACTTCTTAGGGCT
ATCAGGCATACCTCGTCGCTACTCAGATTACCCCGACGCTTACACTATGTGAAACACTGT
CTCATCAATCGGATCATTCATCTCCCTAACAGCAGTAGTACTAATAGTCTTCATAGTATG
AGAAGCATTTGCCTCAAAACGAGAAGTGGGGACAGTAGAACTGACCCCCACAAACCTTGA
GTGACTATATGGATGCCCTCCACCCTACCACACATTCGAAGAACCTACATAC-ATTAAAG
CCTAGAC-----CAAGAAAGGAAGGAATCGAACCTTCT-AAAACTAGTTTCAAGCCAACT
CCATAACCATTATGAC-TTTCTTCACCTGCAATACAGCATATAAGATATTAG-TATAAT-
CACTACGTAACTTTGTCAAAGTTAAATCATAGGTTCAACCCCTATATATCTTC-ATGGCA
CACCCCGTTCAACTTGGCTTCCAAGACGCCGCCTCACCAATTATAGAAGAATTGTTGTAT
TTCCACGACCACACCCTCATAATCGTATTCACAATCAGCTCATTAGTACTCTACATCATC
TCACTCATACTATCAACTGAACTAACACACACAAGCACTATAGACGCCCAAGAAGTAGAA
ACAGTATGGACTATTTTGCCTGCCGTAATCCTCATTCTAATTGCCCTGCCCTCGCTACGA
ATTCTTTACATAATAGACGAAATTAACACCCCTTCCCTAACCTTAAAAACTATGGGTCAC
CAATGATACTGAAGCTATGAGTATACCGACTACGACAGCCTATGTTTTGACTCATACATG
ATCCCCACACCAGACCTGGAACCAGGAGACCTGCGCCTCCTAGAAGTTGACAACCGCGTA
ATTCTCCCTACAGAAATGTCTATCCGCATACTTATTTCTTCTGAAGACGTCCTACACTCA
TGAACAGTCCCAGCACTCGGAATCAAAACTGATGCAATCCCAGGACGTCTAAACCAAGCA
ACCCTCATAACCTCCCGAGCAGGAATTTACTACGGCCAGTGCTCTGAGATCTGTGGCTCT
AACCACAGCTTTATGCCAATCGTACTTGAATTAGTCCCACTGAAGTACTTTGAAGAATGA
CTTCTCAAG----ACTCTCTAATA------------------------------------
-------------------------------------ACACTGTGAAGCTAATAA-AGCA
TTAACCTTTTAAG-TTAAAGATAGAAAGAAAGT--AATCTCTCCACAGTGA-AATGCCAC
AACTAGACACATCCACATGAACCATGACTATTCTATCAACGATCCTGACACTATTCATTC
TATTCCAATTAAAGCTACTGAAATTCACTTTT---------ACCACTGACCCCTCCCAGA
AGC---CCCCAAAACTACCTACACATACTAACCCA-TGAGATAAAAAATGAACCAAAACT
TATTTGCCTCTTTCATTACCCCCTCAATAGCTGGACTTCCCATCATCATCCTCATTACTA
TATTCCCAAGTATCCTATTTCCCACCCCCACACGACTAATTAACAATCGAATGACCTCAA
TACAACAATGACTAACCCAACTAGTCCTAAAACAGCTGATAATCACTCACAACACAAAAG
GACGAACTTGATCCCTCATACTCGTCTCTCTAATAATATTTATTGGATCTACCAACCTAC
TAGGCCTACTCCCCCACACATTCACCCCTA-CCACCCAACTATCAATAAATCTTGGCATA
GCTATCCCTCTATGAGCAGCTACAGTACTCACAGGGTTTCGACACAAAACAAAAGCATCT
CTAGCCCACTTCCTACCACAAGGAACACCTCCCCTACTAATTCCAATATTAGTATTAATT
GAAACTATCAGCTTATTCATTCAACCCGTAGCCCTAGCTGTACGACTAACAGCCAACATC
ACAGCAGGTCACCTTCTCATGCACCTAATTGGAGGAGCTACATTAGCACTCTCATCAATT
AGCACCACCACTGCCTTAATCACGTTCATTATTCTAATTCTTCTCTCAGCCCTAGAAATA
GCAGTCGCCCTAATTCAAGCATACGTATTTACCCTTTTAGTAAGCTTATACCTACATGAT
AACAC-------------------------ATAATGACCCACCAAACACACTCCTACCAC
ATAGTAAACCCTAGCCCATGACCCCTCACAGGAGCCTTATCTGCCCTTCTAATAACATCA
GGCCTAATCATATGATTCCACTTCAATTCTACAACCCTTCTGATCTTAGGCCTAATAACT
AATACCCTGACAATACTTCAATGATGACGAGACGTTGTACGAGAAGGCACATTCCAGGGC
CATCATACCCCAACAGTCCAAAAAGGACTTCGATACGGAATAGTGCTATTCATTATCTCA
GAAGTACTATTCTTCGCAGGGTTCTTCTGGTCCTTCTACCATTCAAGCCTAGCACCCACT
CCAGAATTAGGAGGATGCTGACCCCCAACAGGCATCAACCCACTAAATCCTCTAGAAGTC
CCACTATTAAATACAGCAGTCCTTTTAGCCTCAGGAGTATCAATCACCTGAGCACACCAT
AGCCTAATAGAAAACAATCGCAAACACATAATCCAAGCTCTATCTATCACAATTGCCCTA
GGCCTGTATTTTACACTTCTACAAGCATCAGAATACCTGGAAACTCCATTTACCATCTCA
GATGGGGTATACGGCTCAACATTCTTCATAGCCACAGGCTTCCACGGACTGCATGTCATC
ATTGGATCCACCTTTTTAACCGTATGCCTCCTACGCCAATTAAACTTTCACTTTACACCT
AACCACCACTTTGGATTTGAAGCCGCAGCATGATACTGACACTTCGTAGACGTAGTCTGA
CTATTCCTGTACGTGTCAATTTACTGATGAGGCTCATATTC-TTTTAGTAT--AACCAGT
ACAATTGAC-TTCCAATCAATGAGA-TTCGGACAACAACC-GAAAAAGAAT-AATAAACA
CTATAGTTATACTAATTACTAACACCACCCTATCCTCAATTCTAGTACTAGTAGCACTCT
GACTTCCCCAGTTAAACATCTACACAGAAAAATACAGCCCCTATGAGTGCGGATTTGACC
CAACAAGCTCAGCTCGTTTGCCTTTTTCTATGAAATTTTTCCTTGTAGCTATCACATTCC
TCCTATTCGACCTAGAAATCGCCCTCCTGTTACCCCTACCATGAGCCCTACAAACACACA
TACTAAACCTAACACTCACCATGACCCTACTTCTCATCTCTATCCTAGCCCTAGGATTAA
CCTACGAGTGACTACAAAAGGGATTAGAATGACAGGAATA----TGGTAATTAGTTT-AA
AC-AAAAC-AAATGA-TTTCGACTCATTAAACTATGAACACACATTCATAATTACC---A
TC-ATGCCCTCAATCTCCACTAATATCATCTTAGCTTTCATTACAGCCCTGTTAGGAGTA
CTAATATACCGATCTCACCTCATATCCTCACTACTATGTCTAGAGGGAATAATACTGTCA
ATATTCGTCCTAACAAGCCTAACAACCCTAAACCTGCAATTTACTCTATCTTCTATTACC
CCTATTCTCCTACTAGTTTTCGCCGCCTGCGAAGCTGCCGTAGGACTAGCACTCCTGGTA
ATAGTATCAAACTCCTACGGAATAGACCACGTACAAAACCTAAACCTACTCCAATGTTAA
AAATCATTATCCCCACTGTTATACTATTCCCACTCACCTGGCATTCCAACCATCGTACAC
TATGAATTAACACCACAACCCATAGCCTTACAATCAGCCTCATTAGCTTCCACCTACTAT
ACCAACCCAGCAACAACCTGC---ACTTTTCCACAACATACTCTTCAGACACCCTATCCA
CCCCACTTGTAGTACTCACAACATGACTTCTCCCATTAATAATTATAGCAAGTCAACACC
ACCTGAACAAAGAACCACTAACACGAAAAAAAACCTACATCTCAATACTAATCTCCCTAC
AACTAACCCTAATCGTGACATTCTCAGCATCCGAACTAATCTTATTTTATATCCTATTCG
AAACTACACTAATCCCCACCTTAATCATCATCACACGATGAGGGAACCAGACAGAACGAC
TAAACGCAGGTCTATATTTCCTATTTTATACCCTACTAGGATCTCTGCCCCTTTTAGTAG
TTCTAATTCACATGCAGAATTCCCTAGGATCATTAAACTTCAACATTCTATCCTTCTACA
CCCAAAATATAACAACCTACTCCTGATCCAATGACCTAGTATGAATGGCATGCATAATGG
CTTTCTTAGTAAAAATACCCCTATATGGTACCCACCTGTGACTACCCAAAGCTCACGTAG
AAGCCCCAATTGCCGGATCAATAGTCCTAGCAGCAGTACTACTTAAAATAGGTGGATATG
GAATAATACGTATCACCAGCCTATTAAACCCCCTTACACATTACATAGCCTACCCTTTCC
TAACCCTATCTCTATGAGGTATGATCATAACAAGCTCTATTTGCCTTCGACAAACAGACC
TAAAGTCGCTAGTCGCCTACTCTTCAGTCAGTCACATGGCTCTTGTTATCGTAGCAATTC
TAATTCAAACCCCATGGAGCTTTATAGGAGCAACAGCCCTCATGATTGCCCACGGCCTCA
CATCCTCTATGCTATTCTGCCTAGCCAACTCAAACTACGAACGAATTCATAGTCGAACTA
TAATCATAGCCCGAGGCTTACAAACCCTCCTCCCCCTGATAACCATCTGATGACTACTAG
CCAGCCTTACCAACCTAGCCCTACCACCATCAATCAACCTAATCGGAGAGTTATTAATTA
TTATTTCAACATTCTCATGGTCCAAATTATCAATCCTACTCACAGGACTAAACACTCTAA
TTACAGCCCTATACTCTCTTCATATATTCATCTCAACTCAACGGGGAAACCTGACGCACC
ACATTCCAAACATCAAGCCATCATTCACACGAGAAAACACTATCATATCAATACATATCC
TCCCCCTCCTATCTCTATCCCTCAACCCTAAAATCATCCTAGGTCCAA-CATTTTGTAGG
TATAGTTTAACAAAAACATTAGATTGTGAATCTAACAATAGATGAC-CCAAACCTCTTAT
CTACCGAGAA---AGAT-CGCAAGAACTGCTAACTCG-TGCTTCCGTGTATAACAAATAC
GGCTTTCTT---------------------------------------------------
-------------AACTTTTAAAGGATAGA-AGTAATCCATTGGTCTTAGGAACC--AAA
AAATTGGT-GCAACTCCAAATAAAA-GTAATTAACATATTTA---CAACACTAACCATTA
CCTCACTAATTACCCTCGCCCTGCCC--------GTAATACTCAACCTAACGACCAATAA
C-AACCAC-------TTCCCAAATA--CAGTCAAATC-ATCAATCTCC-TGTGCTTTCAT
AATCAGCCTTCCCCCAGCTCTATTATTCACATACATAGGGCAAGAATCAGTGGTAACAAA
CTGACACTGACTCACCATCCAAACTCTAAAACTGTCAACAAGCCTAAAACTAGACTACTT
CTCAATTCTCTTCATCCCAGTAGCCCTATTCGTAACATGATCCATTATAGAATTCTCACT
TTGATACATACACTCAGACCCAAAAATAAACCAATTCTTTAAATACCTTCTACTATTCCT
AATCACCATGATAATTTTAGTAACCTCTAACAACCTATTCCAACTCTTCATTGGCTGAGA
AGGTGTAGGAATCATATCTTTCCTACTAATTGGATGGTGACACGCTCGAAACGACGCAAA
CACAGCAGCCCTACAAGCCATCCTATTCAACCGAATTGGAGACATTGGATTTATCCTAGC
AATAACCTGATTCTTACTCTACTCAAACTCATGAGAAATCCAACAAATAGTACTTCTCAA
CCCCAACAGTGAAACCCTACCCCTAATCGGACTTCTACTAGCAGCCACTGGCAAATCTGC
CCAATTTGGCCTACACCCATGACTCCCATCAGCAATAGAAGGACCAACCCCAGTATCAGC
CCTACTACACTCAAGCACAATAGTAGTGGCAGGGGTATTCTTACTAATCCGATTCTACCC
CTTAATAGAAAGTAACAAAACTATACAATCCATAACCCTATGTCTAGGCGCCATCACCAC
CCTATTCACAGCAATCTGTGCCCTAACCCAGAACGACATTAAAAAAATCGTAGCATTCTC
AACCTCAAGCCAACTCGGACTAATAATAGTAACCATCGGAATCAACCAACCTCACCTAGC
CTTCCTACACATCTGCACTCATGCTTTCTTCAAAGCCATGTTATTTCTATGCTCCGGCTC
CATCATCCATAACCTCAACGATGAGCAAGACATCCGAAAAATAGGAGGCCTATTCAAAAC
TTTACCCCTTACTGCTTCCTCTCTAATAATCGGCAGCCTAGCCCTAACCGGCATCCCCTT
CCTAACAGGATTCTACTCCAAAGACCTAATCATCGAAACAGCTAACACTTCCAACACCAA
CGCCTGAGCCCTCACAATTACCCTAATCGCCACCTCCCTAACAGCCATTTACAGCACACG
CATTATTTTCTTTGCACTAATAGGACAACCACGGTTCCCCCCTATAACCCACATCAACGA
AAACAACCATATACTTATCAACTCAATCAAACGCCTAGCTATTGGCAGCGTACTAGCCGG
TTACCTAATCTCCAACAACATTCCCCCTATAACTATCCCCCAAATAACAATACCCCACTA
CCTAAAACTTGCGGCTATGGGAGTAACTATCCTAGGATTTTCCCTAGCAATAGAACTAAA
CCTACTAACCACTAACCTAAAATTCAAACCATATTACTCTCCCCAAATCTTTTCAACCTC
CCTAGGATTCTTCCCAACAACACTCCATCGAACTCTTCCAAACCTTAACCTAAAAACAAG
TCAAAACATATCATCCCTCCTACTAGACCTCTACTGATTAGAACAACTAATACCCAAAAA
CCTGACATATATCCAGCTACTAGGCTCGAAAACTGTATCA---AACCAAAAAGGCCTAAT
TAAACTCTACTTCCTATCCTTCCTCACATCCACTCTTCTAATCCCCATTCTATT---AAT
CTA---ACT--------------------------ACCCCGAGTAATCTCAATTACAATA
AAAATACTAACAAACAACGACCACCCCGCTATGACCAAAAACCAACTCCCATAACTATAC
AAAGACCCAGTACCCGCAGACTGAACACGAAAAGGCCCAATCCCCCCAACATCATATATC
TCCCACTCCCCTACACCATCAAAATTC---ATAA---------CTAACTCCGACCCGACA
TAATACTCCCCACCCAATAAAACTAATATCAACTCCACCAACACACCCAGCAACAGTACC
CCTCATACAACTACATTTGAACCCCAAGACTCAGGATACTCCTCAGTAGCCATAGCCGTA
GTATACCCAAAAACCACTAACATACCACCTAAATAAACTAAAAAAACTATCAACCCCATA
AAAGACCCTCCAAAGCTCATAACAATCCCACACCCTACCCCACCACTCACAACCAAGCCT
AATCCCCCATAAATAGGAGAAGGCTTTGAAGAAAATCCAATAAACCCTAAAACAAAAAGA
ACACTCAATAAAAACACTGTATATATCATT-ATTCTCACATGGACTACAAACCATGACTA
ATGACATG-AAAAATCACCGTTGTA-ATTCAACTACAAGAA---CCTAATGACAATCATC
CGAAAACAGCACCCACTAGCAAAAATCATCAACCACTCGTTTATCGACCTCCCTACACCA
TCTAATATCTCATCATGATGAAACTTCGGCTCACTCCTAGGACTATGCCTCATCATCCAA
ATTATCACAGGACTATTCCTAGCTATACATTACACACCAGACACAACCACCGCATTCTCC
TCCGTCACCCACATATGTCGAGACGTCAACTACGGATGACTTATCCGTTATATTCATGCC
AACGGAGCATCTATATTCTTTATCTGCCTATATATCCACATCGGACGAGGACTTTACTAC
GGGTCATTCAATTTCCTAGAAACCTGAAACATTGGAATCGCCCTATTATTTACAGTGATA
GCCACAGCTTTCATGGGCTACGTCCTCCCATGAGGACAAATATCATTCTGAGGCGCCACA
GTAATCACAAACCTCTTATCAGCAATCCCATATGTAGGCACAACTCTAGTAGAATGAATC
TGAGGAGGGTTCTCAGTAGATAAAGCCACCCTAACACGATTCTTTGCTTTCCACTTCATC
CTTCCCTTTATCATCGCAGCACTAGCTATAACCCACCTCCTATTCCTCCACGAAACAGGA
TCAAACAACCCATCAGGAATTCCATCAGAATCAGACAAAATCCCCTTCCACCCCTATTAT
ACCACCAAAGACCTACTAGGTGCAACCCTTCTCCTACTAACCCTATTCGCCCTAATTTTA
TTCTACCCTGACCTATTAGGAGACCCTGATAACTACACCCCAGCTAACCCTCTAAACACC
CCACCACATATCAAGCCAGAATGGTACTTTCTATTCGCCTACGCTATCTTACGATCCATC
CCCAACAAACTAGGAGGAGTAATAGCACTCGTACTATCAATTCTAATCCTGGCCCTCATT
CCCATAATCCACTCAACCAAACAACGAAGCATGATATTCCGCCCACTAAGTCAATGTCTA
TACTGAATCCTAGCAGCGGACCTAATCACCTTAACATGAATCGGAGGACAACCCGTGGAA
AACCCATTCATTGCCATCGGCCAAACAGCATCCATTATCTACTTTACCACAATCCTAATC
CTCATACCACTAACTAACATATTAGAAAACAAACTTCTCAAATGA-AGAACCTGTCCTAG
TAGTATAAC-CCATT-ACCCCGGCCTTGTAAGCCAGA-AACG-GAGAACCCCT-TCTCCC
TAGGAC---CTAGTCAGGGAAGAGGAATCACTAACCCTC--ACCATCAGCACCC-AAAGC
TGAAATTCTA--GTTAAACTATCCCCTG--------------------------------
-------------------------CAACCTCAC--------CAC---------------
----------------------------------------AACCCATATGTATTTCGTAC
ATATAATGCTTTTCCACATCACCACATGCCCACGT-ATACCAC-------------AACA
TGCG---TATGTATA--------------ATAGTACATA-----AATAT--CTTGTCC--
-CCA-TGCAT-A-TAAGCAGGTCC---------------------ATCATATCCTTAAT-
------------------------------------------------------------
--------------------------------------AGTACA-TAGCACATTAATCCC
A-TAATC-----------ACCT------A-T----AGCACATCAAGTTAA----------
-ACAAA----------TC------------------------------------CTTGTC
AACATGCATAT--CACATCCCATAGTCCACCCGCT--TAATCACCAAGCCG------CGG
GAAACCACCAATCCACCTC---AGCAAGAACACCT----CTTCTC-----GCTCCGGGC-
-CCATTCACTCTAG-GGGGTAACTAA----------------AATG-AAACTATACCT--
--GGCATCTGGTTCTTACCTCAGGGCCATA--AACCATAAGACGCC--CACT-CAATGCC
CTTAAATAAGACAT-CTCGATGGATTA-ATTCCTAATCAGCCCAT--G------CCCAAC
-ATAA--CTGTAC-------------TGTCATA-----CCTCT-----------------
---GGTATTT--------TTTAT----------TTTCCGGGT------------------
------------------------------------------------------------
------------------------------------------ATGCTTGGACTC------
--------------------------ACCA----------------------------TT
GGCCTAC------------------------CGGC-------------------------
--------------CCGCGCGC---AAACCATTTAT---------------------TGT
---AG-------------------------------------------------------
--------------------------------------------CCGAACCC--------
--------------------AACGTGTACCTCCTC-------CACCCC------CATAAT
AGATCA---------------------------------------------ATAAGGACA
TAA---AGTTCA----------------------------TGCTAGAAGGACATACATT-
-------------CAAGCACTGCAATCAGCTAAGTATTACATACATTTCTTTCATGGGTT
GAGTAAT------------------------------------TTATGCTT---GAGGAC
ATAACACGTATACACATACGTATACACATACGTATAC-------ACATACGTATACACAT
ACGTATACACATACGTATACACATACGTATACACATACGTATACACATACGTATACACAT
ACGTATACACATACGTATACACATACGTATACACATACGTATACACATACGTATACACAT
ACGTATACACATACGTATACACATACAACCATAACACGAC--------------------
------------------------------------------------------------
------------------------------------------------------------
-------ATGTTTTAGTTATTTCCACA--AAC-----------------CCCCCCTC---
-------CC-----CCCATTACTAGACCCACACAG--------------CTCATTT----
----------------TTGCC--------------AAA--CCCC-A--------------
------AAAG--C----------AAAAACTCAACACTG----------------------
-----CTGACCTAGCCTAATTT--------------------------------------
-----------AACATTCCCTCCC---------CCCTCTTACCTATA-------------
------------------ACAAAT-TTTATGCTA--------------------------
-----------------TCAGTA----CTAGCATG-------------------------
-----------------------------ATACTTTTGACTTCTCCCCCCCTATTGAAT-
------------------------------------------------------------
------------------------------------------------------------
-----------------AAAAATAATTCAAATTTTTCTCTCACCCCCACAA---------
-CAAAA------------------------------------------------------
--------------------
>D.madagascariensis1 19599 bases  5E5560D0 checksum
GTT-GATGTAGCTTAAACTAC-CGCAAAGCAAGGCATTG-AAAATGCCTGGATGAGCCCG
CAAAG---CTCCATAAA--CACATAGGTTTGGTCCTAGCCTTACTATTAGCT-ATTAGTA
GCCTTACACATGCAAGCTTCCACG-CCCCGGTGAAAATGCCCTCCAG--ATCCCTA----
-------CTGACC-AAAAGGAGCGGGCATCAAGCACAC-------AACTCATGTAGCTCA
TGACGCCTTGC-TAAACCACA-CCCCCACGGGACACAGCAGTGA-CTAACCTTAAGC-AA
TAAACG--AAAG-TTCGACTAAGCTATACTACATTCATTCAAACAGGGTTGGCAAA-TCT
CGTGCCAGCCGCCGCGGCCACACGATTAACCCAAGCTAAT-AGCCCTACCGGCGTTGAGC
GTGT---TTAAGGATA----------CTAGAACTAAAACTAAG-CTTTAGCCAAGCCGTA
AAAA-GCCCTGGCC-AAAATAAAAA--TAACCTACGAAGGTAGTTTT-AATAC-CCTG-A
ACACACGACAGCTAGGGTCCAAACTGGGATTAGATA-CCCCACTATGCCTAGCCGTAAAC
CC-CAATGGCT--AATAAAC-AAAGTTATTCGCCAGAGTACTATAGGCAACAGCCC-AAA
ACTCAAAGGACTTGGCGGTGCTTTATA-CCCCCCTAGAGGAGCCTGTTCTATAATCGATA
AA-CCCCGATAAACCTCACCACCCCTTGCCAATCCAACCTATATACCGCCATCTTCAGCA
AACCCTACTAAGGTCC--TAAAGTAAGC-CCAAACATAA----CCGTATAAAAA-CGTT-
AGGTCAAGGTGTAGTCTATGAGGTGG-GAAGAAATGGGCTACATTTTCTAAA--TATAG-
AATATTCC---GCACGACAACCTCTATGAAACTCAATAGGCCGAAGGAGGATTTAGAAGT
AAATTGAGAATAGAGAGCTCAGTTGAA-T-AGGGCCATGAAGCACGCACACACCGCCCGT
CACCCTCCTCAAGTAAAT-------------CAAATAACTACAACTA---AGCTATGAAC
TACCACA------------------------AGAGGAGATAAGTCGTAACAAGGTAAGCA
TACTGGAAAGTGTGCTTGG-AG-TAATCAAGGTGTAGCTTAA--CCCAAAGCATCCGGCT
TACACCCAGAAGA-TCTCAATC--TACATGATCACCTTG-AA----CCGAAACTAGCCCA
AACTCCCACCCAAC-TAAACAACACGCAAAAAA--------TTA-ATTAAAACATTC---
-----ACACAACATAGCTATTAGTATAGGAGATAGAAAAT--TA--ACCTGGCGCTATAG
AAACAGTACCGCAAGGG-AAAGATGAAAG-----AACATCTAAAGTAC-TAGAAAGC-AA
AGATCACCCCTTGTACC-TTTCGCATAATGACTTAACAAG-ACCACTTTTACAAAGAGA-
ACTT-CAGCAAAA--TCCCCCGAAACCAGACGAGCTACTT-ATGGACAATTTTTAA--GA
ACCCACTCATCTATGTCGC-AAAATAGTG-AGAAGATCTATGAGTAGAGGTGAAAAGCCT
ACCGAGCCTGGCGATAGCTGGTTGTCCAGAACA-GAATTTCAGTTCAACTTTAAAT-TTA
CCCAA-AGAA-------AACTAAAT-CCCCACGTAAATTTAAACGTTACTCTAAAGA-GG
GACAGCTCTTTAGA-TCCAGG-AGAAATCCTTA-ATTAGAGAGTAA-AAA------CCCA
AGCTCCCATGGTAGGCCTAAAAGCAGCCACCAATTAAG-AAAGCGTT-CAAGCTCGAC--
-ACAAACAATAATCTTTA-----ATCCCAAA----ACTAAACATTATCTCCCATCCCAC-
AACTGGACCAATCCATCCATCAATGGAAGTGACACTGTTAGCATAAGTAACAAG-AA--C
ACCGTTCT----CC-CGGCATACGCTTATATCAGACCGAATA---CCCACTGATAGTT-A
AC---AATGAGG-TAAAACCAAACA---CCTAATAGAAA-----CTTACCTCAAT-AA--
CTGTTAACCCAACACAGGCATGCACT------CAA--GGAAAGATTTAAAGA-GAT-AAA
AGGAACTCGGCAAAAAC--AAACCCCGCCTG-TTTACC-AAAAACATCACCTCTAGCATT
AACAATATTAGAGGCCCTGTCTGCCCAGTGACTTT--CGTTTAACGGCCGCGGTATCCTG
ACCGTGC-AAAGGTAGCATAATCACTTGTTCTCT-AATTAAGGACTCGAATGAACGACCA
CACGAGGG-TTTAACTGTCTCTTATCTCCAATCAGTG-AAATTGACCTTCCCGTGAAGAG
GCGGGAAT-ACAACAATAAGACGAGAAGACCCTATGG--AGCTT-AAATTTACTAA----
--CCCAAACAAACTCACTAA--------------------GCACTTAAA-AACCACCAT-
---AAATTTGTCCTCTGGGTTAAAAA-TTTTGGTTGGGGTGACCTCGGAGAATAACAAAA
CCTCCGAA-TGATTTTAACTTAGACATAACCAGTCAAA--GCAA-----ATATCAACT--
---------------ATTGACCC--AAATTAACTTTGATCAACGAAACAAGTTACCCT--
AGGGATAACAGCGCAATCCT-ATTCTAGAGTCCATATCGACAA-TAGGG--TTTACGACC
TCGATGTTGGATCAGGACA-ACCTAATGGTGTAACCGCTATTAACGGTTCGTTTGTTCAA
CGATTAA-AGTCCTACGTGATCTGAGTTCAGACCGGAGTAATCCAGGTCGGTTTCTATCT
A-TTTAACACTTCTCCCAGTAC-GAAAGGACAAGAGAGGTAAGG-CCACCTCGATACAAA
GTGCCTTCAGC-ACAATAGATGA-ATAAATCTCAATCTAA-TAAAC---TACCACCAAC-
---CCTGCCCAA--AAACAGGG--CT-CGTTAAGGTGGCAGAG-CCCGGTAACTGC-AT-
AAAACTTAAAAC-TTTAAAA-TCAGAGGTTCAAATCCTCTCCTTACCA------------
------------------------------------------------------------
--------------GCATGCTTATAATTAACCTACTTTCTCTAATTATCCCTATTATATT
GGCCATGGCATTCCTCACACTAATCGAACGGAAAATTCTAGGTTACATGCAACTCCGCAA
AGGCCCCAACATTGTAGGCCCCCACGGCCTACTCCAACCCTTTGCAGACGCAATGAAACT
TTTTACTAAAGAACCTCTACGACCATTAACATCCTTTACACCCCTTTACATCATCGCACC
TACACTGGCTCTATCTATTGCTCTCACCATATGAGTCCCCCTCCCCCTCCCCTACCCATT
AGCTAATATAAACATAGGCTTACTTTTTATCCTAGCCACATCCAGCCTAGCCGTGTACTC
AATCCTATGGTCAGGATGAGCCTCAAATTCAAAATACGCCCTCATCGGAGCCCTCCGAGC
AGTCGCACAGACAATCTCATATGAAGTATCCATGGCTATTATTCTCTTATCAATTCTCCT
AATAAGTGGCTCATTCACCCTAAATACCCTTAATACGGCCCAAGAACACACATGAATACT
CATCCCCTCATGACCACTAGCCATAATATGATATATTTCTACATTAGCAGAGACAAATCG
AGCCCCTTTCGACCTAACAGAGGGTGAATCTGAATTAGTCTCAGGATTTAACGTTGAATA
TGCCGCAGGCCCCTTCGCCCTATTCTTCATAGCTGAATACACCAACATTATTATAATAAA
TGCCCTAACCACCATCCTATTCCTAGGAACAACACACAACACCCTCTCACCCGAGACATT
CACAACTAACTTCACCATTAAAACTTTACTCCTAAGCATAGCATTTCTATGAGTACGAGC
ATCATACCCACGATTCCGATATGATCAACTAATACATCTTCTATGAAAAAACTTTCTACC
AATAACATTAGCCATATGCATATGACATATCTCCCTACCCATTTCACTATCCACTATCCC
ACCACA-----TATAT---AGAAATATGTCTGAC-AAAAGAATTAC-TTTGATAGAGTAA
GCCATAGAGGT-TTAAACCCTCTT--ATTTCTAGAGCCATAGGTATTGAACCTACCCT-T
AAGAATTC-AAAATTCTTCGTGCTACCCGC---TACA-CCACACTCTAAAACCCAAAGTA
GGGTCAGCTAAGCAAGCTATCGGGCCCATACCCC--GAAAATGTTGGTTCACA-TCCTTC
CCGTACT----AATAAAAATCCCCATCACCACCCTCATCTTAATCTCCCTCTTCATAGGT
ACAATACTTACAATAATCGGCTCCCACTGATTCTTAATCTGAGCAGGATTAGAGATTAAC
ATGCTAACCATTATCCCTTTAATAACCAAAAAAACAAATCCCCGATCAACAGAAGCCGCC
ACAAAATATTTCCTAACACAAGCAACAGCCTCTATACTACTAATAATAGCCATCATCATC
AATGTGACAAACACAGGACAATG------ATCTATTACAAAGAACCCCAGCCAACTTACT
TCCACAATAATAACCATCGCCCTAGCAATAAAACTTGGCCTAGCACCATTTCACTTCTGA
GTGCCAGAAGTAACACAAGGATCCCCCCTATTCTCAGGCATAATTTTACTCTCATGACAA
AAGCTCGCCCCAATCTCTATTATACTCCAAATATACGAATCAATAAACCTCAACATAATA
CTAGCCCTCGCCCTTTTATCAATCTTATTCGGGGGTTGGGGAGGCCTTAATCAAACGCAA
CTACGGAAAATCTTAGCCTATTCCTCCATCGCCCACATAGGCTGAATGACAACTATCCTC
ATATATAACCCCTCTGCAACAATCCTAAATTTAACCATTTACCTAATACTAACAATCGCA
ACATTCTCCATATTCTACCTAAAATCAAATACCACCACACTAATATTAGCCCGCCTATGA
AACAAAAACCCAATAATAACCACCATAATATTTGCCACTCTCCTATCACTAGGGGGGTTA
CCCCCACTCACGGGCTTCCTACCCAAATGAATCATTATTCAAGAACTCACAAAAAATGAC
AATATCATTTTCCCTGCACTTATAACCATAATAACCTTACTCAGCCTTTACTTCTACATA
CGATTAACATACTCCACATCCTTAACCTCATTCCCTACAACTAACAGCATAAAAATAATA
T---GGCGAACTCAAACCATAAAAAAGACCCCTTTTCTATACCCCCTGATTACGGTATCC
ACCCTAGCCCTTCCACTCTCCCCAACCTTTGCCACCTTAAGCTAGGAA-TTTAGG-TTAA
--GTAGACCAAGAGCCTTCAAAGCTCTAAGAAAGTACCTCGCTACTTAA-TTCCTG----
-------CATAATAAGGACTGCAGGACTCCACCCTACATCAATTGAATGCAAATCAACTA
CTTTAA-TTAAGCTAAATCC-TTCCCCTAGATTGGTGGGCTCTAAC--CCCACG-AAAAT
TTAGTTAACAGCTAAATACCCTAATCAAC-TGGCTTCAATCCACTGCCTCCACTTCT---
------TTTATGAAAC-GGAAGAAGTCCTGGCAGGGTT---GAGG-----CTGCTCCTTT
GAA--TTTGCAATTCAACATGAGAATT-CACCACAGGACCATTTGGCAAAAGAA-GGATT
C-AACCTTCGTCTTTAGA-TTTACAGTCTAATA-CTT-A--CTCAGCCATTTTACCCAAT
A-----------------CCT-ATGTTCATCAACCGTTGACTGTACTCAACAAACCATAA
AGATATCGGAACCCTTTACCTCCTTTTTGGTGCTTGGGCAGGTATAGTAGGAACAGCCCT
AAGCCTTCTAATTCGAGCAGAACTTGGTCAACCAGGGACCCTACTAGGCGATGACCAAAT
CTATAACGTCATTGTAACTGCCCATGCCTTCGTAATAATCTTCTTCATAGTAATACCCAT
TATAATTGGAGGCTTCGGAAATTGACTGGTGCCTTTAATAATCGGAGCCCCTGATATAGC
CTTCCCCCGTATAAATAACATGAGTTTCTGACTACTCCCCCCGTCCTTTCTTCTCCTCCT
TGCCTCCTCAATAGTGGAGGCAGGGGCCGGCACAGGATGAACCGTATACCCCCCTTTAGC
AGGAAATCTGGCTCACGCCGGAGCCTCCGTAGACTTAACTATTTTTTCACTCCACTTAGC
AGGAGTCTCATCAATCCTTGGGGCCATTAACTTTATTACAACAATTATCAACATGAAACC
ACCAGCTATATCACAATACCAAACCCCCTTATTCGTATGGTCCGTAATAATCACTGCCAT
TCTACTTTTACTATCCCTTCCAGTCCTAGCAGCTGGGATTACCATACTCCTAACCGACCG
CAACCTAAACACTACCTTCTTTGACCCTGCCGGAGGAGGAGACCCCATTCTATATCAACA
CCTATTCTGATTTTTCGGCCACCCTGAAGTTTACATCTTAATTCTCCCGGGCTTCGGCAT
AATCTCCCACATCGTCACGTACTATTCCGGAAAAAAAGAACCTTTCGGCTACATAGGCAT
AGTATGAGCTATAATATCTATTGGCTTTCTAGGTTTCATCGTATGGGCCCACCACATGTT
CACAGTGGGAATAGACGTTGACACCCGAGCATACTTCACATCCGCTACCATGATTATCGC
AATCCCCACAGGTGTAAAAGTCTTCAGCTGGTTGGCTACACTACACGGAGGTAACATTAA
ATGAAAACCCGCTATACTATGAGCTCTGGGCTTTATTTTCCTTTTTACAGTCGGTGGACT
AACAGGCATTGTTCTAGCCAACTCATCATTAGACATTGTTCTACACGATACATACTATGT
AGTAGCACACTTCCACTATGTCCTATCAATAGGAGCTGTATTCGCCATTATAGGCGGCTT
CGTACACTGATTTCCTTTATTCTCAGGCTATACACTAAACGATACATGAGCCAAAATTCA
CTTCACAATTATATTCGTAGGTGTAAATCTTACTTTCTTCCCACAACACTTCTTAGGCCT
ATCCGGCATGCCCCGACGCTATTCTGACTACCCCGACGCCTACACAATATGAAACACCAT
CTCATCTATCGGCTCCTTCATCTCCCTGACAGCAGTCATATTAATAATCTTTATAACCTG
AGAAGCATTCGCCTCAAAACGAGAAGTCCTAACAGTAGAATTAACAACAACAAACCTTGA
ATGACTTCATGGCTGCCCGCCTCCATATCACACATTTGAAGAACCCGCACAC-GTCAAAA
ATCTAA------CAAGAAAGGAAGGATTTGAACCCCCT-AAAACTGGTTTCAAGCCAATT
CCATAACCATTATGAC-TCTCTTAACCG--------------GAGGTATTAG-TAAAAC-
-ATTACATAACTTTGTCATAGTTAAATTATAGGTTAAT-CCCTTTATACCTCC-ATGGCT
TACCCCGCCCAAATAGGATTCCAAGACGCCACCTCCCCTATCATAGAAGAACTTCTATAT
TTCCATGACCATACCTTAATAATTGTCTTTATAATTAGCTCATTAGTCCTCTATACTATC
TCCCTTATACTCACAACCAGCCTTACCCATACAAACACCATAAACGCCCAAGAAGTGGAA
ACAGTGTGAACAATCCTCCCTGCAATTATCCTCATCCTTATTGCCCTACCATCCTTACGT
ATTCTCTACATAATAGATGAAATTAACAACCCTTCCCTAACCATTAAAACTATGGGCCAC
CAATGATACTGAACCTATGAGTATACAGATTATGAAAACATAACCTTTGATTCATACATA
ACCTCAACCAACGATCTCACCCCCGGAGAACTTCGACTTCTGGAAGTCGATAATCGAATA
GTCCTACCTACGGAATTACCTATTCGAGTGTTAGTCTCCTCAGAAGATGTACTACACTCA
TGGACAGTACCTTCACTAGGCCTAAAGACGGATGCAATCCCAGGCCGCCTGAATCAAACA
ACCCTGATAGCCTCCCGACCAGGCTTATACTACGGTCAATGCTCAGAAATCTGCGGTGCA
AACCACAGCTTTATGCCCATTGTACTTGAACTAATCCCCCTAAAATATTTTGAAAAATGA
TTACTAACT----ATATTATAACA------------------------------------
-------------------------------------TCACTGTGAAGCTAATC--AGCA
TTAACCTTTTAAG-TTAAAGATCG-GAAGCCAAACAACCTTTCCACAGTGA-AATGCCCC
AACTAGACACATCAACATGACCTATCATCATTCTTTCGATGATCCTAACACTCTTCATTA
TACTCCAACTAAAAACATTAAAACTTGTATTC---------CCCCTAAACCCGGCACCCA
AAA---ATATAACAACACAAAAATATAACAACCCC-TGAGAAATAAAATGAACGAAAATT
TATTCGCCTCTTTCATTACCCCTACAATCATAGGTCTACCCATTGTTATATTAATCACTA
TGTTACCCTCCATACTATTCCCCACACCCTCTCACTTTATCAATAATCGACTAATTTCCC
TGCAACAACGATTTACCCAACTAATTCTAAAACAACTAATAGCAACACATAATACCAAAG
GACGAACTTGATCCCTAATGTTAACCTCACTAATCCTATTTATCGGGTCAACAAACCTAC
TAGGCCTACTACCCTACTCGTTCACACCAA-CAACCCAACTATCAATGAACTTAGGAATA
GCAATCCCACTATGAGCAGCCACAGTCATTACAGGCTTCCGCCACAAAACAAAATCATCA
TTCGCCCATTTCCTGCCACAAGGAACCCCCACTCCACTGATTCCTATATTAGTAATCATC
GAAACTATCAGTCTTTTTATTCAACCAATAGCCCTAGCCGTACGATTAACAGCTAATATT
ACAGCCGGCCACCTTCTCATACACCTAATTGGAAGTGCTACTCTAATCCTCACATCAATC
AGCCCCGCTGCAGCTTCAATTACATTTATTATCCTAGTTTCACTTACCACCCTCGAACTC
GCTGTCGCCCTCATCCAAGCCTACGTATTTACCCTATTAATCAGCCTTTACCTACACGAA
AACAC-------------------------CTAATGACCCACCAAACACACACCTACCAT
ATGGTAAACCCCAGCCCCTGGCCCCTTACAGGGGCACTTTCCGCACTCCTTATAACGTCA
GGCCTCACTATATGATTCCACTTTAACTCCAGCAAACTACTCTCTTTAGGCCTCCTAACT
AACCTACTAACAATATACCAATGATGACGAGATATTATTCGAGAAAGCACATTCCAAGGC
CACCACACACCAGCCGTTCAAAAAGGCCTCCGATACGGAATACTCCTGTTTATTATCTCC
GAAGTCTTTTTCTTTATAGGTTTCTTCTGAGCCTTTTATCACTCAAGCCTAGCCCCGACC
CCTGAACTAGGTGGCTGTTGACCACCTACAGGGGTACACCCCCTCAATCCTTTAGAAGTC
CCCCTACTCAATACAGCTGTACTTCTAGCTTCAGGCGTCTCCATCACCTGAGCCCACCAT
AGCTTAATAGAAGGGAACCGGCCCCACATACTCCAAGCCTTATTCATTACCATCACACTA
GGAATTTACTTCACAGTGCTCCAGGCCTCAGAATACATAGAAACATCATTCACAATCTCC
GATGGAATTTACGGCTCAACATTTTTTATAGCAACAGGTTTTCACGGCCTACATGTAATC
ATCGGATCCACTTTCCTAGCCATTTGCTTCCTACGCCAACTAAAATTCCACTTTACATCC
AATCACCACTTTGGATTCGAAGCAGCAGCATGATATTGACACTTCGTAGACGTAGTATGA
TTATTCCTTTACGTATCAATTTACTGATGAGGATCTTATTC-TTTTAGTATTAACACAGT
ACAGTTGAC-TTCCAA-CAACTAGC-TTCGGA-CAGACCC-GAAAAAGAAT-AATCAACT
TGATATTAATCCTAACAACTAACACACTCCTAGCCCTCCTGCTTATCACCATCGCATTCT
GACTACCACAACTAAACATCTACACAGAAAAATATAAACCCTACGAATGTGGCTTTGACC
CCATAGAATCTGCTCGCCTACCATTCTCCATAAAATTCTTCCTAGTAGCTATCACATTTC
TCCTATTCGACCTAGAAATTGCACTTCTCCTCCCCCTACCCTGGGCAACCCAAACAACAA
ACCTAAAACTAATATTTACGATAGCCATAATTCTAATTATAATCCTAGCTCTAGGTTTAA
CCTATGAGTGACTTCAAAAGGGACTAGAATGAGCAGAATA----TGGTAATTAGTTT-AA
ACTAAAAC-AAATGA-TTTCGACTCATTTAACTATG---GTCCACCCATAATTACT---A
AC-ATGCCCTTAATTTCTATCAACCTCTCCCTAGCCTTTACTACAGCCTTACTAGGGGTA
CTGATATTTCGCTCCCATCTAATATCATCACTACTATGTCTAGAAGGCACAATATTATCC
ATATTCATCCTCACCACCCTTTCAACTCTCAACCTTCACTATAATTTGTCCTCCACTTTA
CCTATTATCCTGCTAGTTTTCGCAGCCTGCGAAGCCGCTGCAGGCCTAGCCTTATTAGTA
ACAGTATCAAATACTTACGGCTTAGATTACGTCCAAAACCTCAACCTCCTCCAATGTTAA
AAATCATTGTACCAACAATCATACTCCTCCCACTAACTTGATACTCCAATAGCCTAATAC
TTTGAATCAACACTACTTCATACAGTTTAGTTATTAGCCTCACCACCCTCCTACTCCTAA
ACCAAACCAACAACACC------AACTTCTCTTTAACTTTCTTCTCTGACCCCCTTTCAA
CCCCCCTTTTAATCCTCACAGCATGACTTCTACCTCTCATGATTATAGCTAGTCAATTCC
ACCTCACTAAAGAACCCTTACCACGAAAAAAACTGTATATTTCCGCACTAATCACACTCC
AACTGTCTTTAATCATAACATTCACAGTCACAGAACTGGCCCTATTCTACATTCTCTTTG
AAACCACACTGATCCCCACCTTAATCCTCATTACCCGCTGAGGGAACCAAATAGAACGCC
TAAACGCCGGACTATATTTCTTATTCTACACACTAACAGGATCTTTACCCTTACTCGTAG
CACTTATTTACACCTATAAAACCTTAGGCTCACTAAACCTTCCAACGCTTCTCCTATGAC
TCAAAGAACTACCTAACT---CCTGATCCAATACCCTTCTCTGAATAGCATGCATCATAG
CATTCATGGTCAAAATACCCCTGTATGGGTTCCACCTATGATTACCCAAAGCCCACGTAG
AGGCCCCTATTGCCGGTTCGATAGTCCTTGCAGCAGTACTATTAAAACTAGGGGGATATG
GCATAATACGAATCACTTCAATCCTTGAACCCCTGACAAAACACATAATCTACCCCTTCC
TAATGCTATGCATTTGAGGCATAATCATAACCAGCTCAATCTGCCTCCGACAAACAGACC
TAAAATCACTAATCGCTTACTCTTCAGTAAGCCATATAGCTATGGTCACCATAGCAATTC
TCATCCAAACACCATGAAGCTTTATAGGAGCAACAACCCTAATAATCGCCCACGGCCTCA
CATCCTCATTACTATTTTGCCTCGCAAATTCAAACTACGAACGCATCCATAGTCGAACCA
TACTACTAGCCCGAGGCCTTCAAACACTACTCCCCCTCATAGCAACATGATGGCTATTAG
CCAGCTTAGCAAACCTAGCCCTACCACCCTCCATTAATTTAATCGGAGAGCTCTTTGTAA
TCATAACAACCTTTTCATGATCAAACTTCACAATCATTCTAACAGGCTTAAACGTGCTCA
TCACGGCCCTTTACTCTATATATATACTGACCATAACACAACGAGGAAAAATCACATACC
ACACACATAATATCAAACCCTCCTTTACACGAGAAAACACCTTAATATCAATACACATTA
CCCCCCTTTTATTACTCTCCCTAAACCCCAAAGCTATTTTAGGACCCA-CATACTGTAAA
TATAGTTTAAATAAAACATTAGACCGTGAATCTAACAATAGAAGCT-CATCACTCCTTAT
TTACCGAGAA---AGAA-CGCAAGAACTGCTAATTCC-TGCAACCATACAT-AAAACTAT
GGCTTCCTC---------------------------------------------------
-------------AACTTTTAAAGGATAGT-AGTAATCCGTTGGCCTTAGGAGTC--AAA
AAATTGGT-GCAACTCCAAATAAAA-GTAATAAACCCCTTTC---ACACCCCATCTTTGA
CCTCACTGATCATCTTAATAACACCT--------ATAGTACTAGTTATAACTAAGACACA
C-ACAAAAGACTAT-TACCCTTACT--ACATAAAAAC-ATCTATTTCA-TACGCCTTTAC
TATCAGCCTTATTCCAACCCTACTATTCATCAACTCAGGACAGGAAGCAATCATCTCCAA
CTGACACTGAGTCACAATCCAAACACTAAAATTAACCATAAGCTTCAAATTAGACTACTT
CTCAGTAGTTTTTATTCCAGTAGCATTATTCATTACATGATCAATTATAGAATTCTCAAT
ATGATATATAAGCAACGACCCCTACATTAACCAATTCTTTAAATACCTTATGTTATTCCT
CATTACCATAATAATTCTGGTCACTGCCAACAATCTATTCCAACTATTCATCGGATGAGA
GGGTGTTGGTATCATATCATTCCTACTAATTGGCTGATGGCATGGACGCACAGACGCAAA
CACCGCAGCCCTCCAAGCAATTCTATATAATCGTATCGGAGACATCGGTTTCATCTTAAC
TATAGCATGATTCCTAATACATTCAAACACATGAGACCTCCAACAAATCTTTATACTCAA
CCAAACCCCCGATACCCTCCCACTAATTGGCCTACTACTAGCAGCCACCGGCAAATCCGC
CCAATTTGGATTACACCCCTGATTACCATCAGCGATAGAAGGCCCTACTCCCGTCTCAGC
CCTACTCCACTCTAGCACCATAGTGGTAGCAGGAGTATTTCTGCTAATTCGATTCTACCC
CTTAGCAGAAAACAACAAAACCATCCAAACATTAACCCTATGTCTAGGGGCCATAACTTC
ACTATTCACAGCAATCTGTGCCCTAACACAAAACGACATCAAAAAAATCGTAGCATTTTC
CACCTCCAGCCAACTCGGCCTAATAATAGTCACAATAGGCATTAACCAGCCACACCTCGC
ATTCCTCCACATCTGTACCCACGCATTCTTCAAAGCTATGTTATTTATATGTTCTGGGTC
CATTATCCATAACTTAAACAACGAACAAGACATCCGAAAAATAGGAGGCCTCCTAAAAAC
AATACCCCTCACCTCCTCATCACTCATTATCGGAAGCCTAGCACTTTCAGGCATCCCGTT
CCTAACAGGGTTTTACTCCAAAGACCTGATCATCGAGACCGCAAACACATCAAACACCAA
CGCCTGAGCCCTCCTAATCACACTCATCGCCACCTCTTTAACAGCCATCTACAGCTCCCG
CATCATCTTTTTCGTATTACTAGGTCAGCCCCGATTCTTAATTACCCCTACTATTAACGA
AAACAACAACCTCCTGATTAACCCAATCAAACGTCTAGCAGCTGGCAGCATCTTTGCCGG
ATTCCTTTTATATAATAACATCCCCCCTATAACCGCCCCCCGAATAACGATACCCCTGTA
CCTAAAAATCCTGGCTCTTACTATAACTGCACTAGGATTCTCTCTAGCAATAGAGTTAAA
TACCATCACCTATAACCTCAAACTCAACAAACCCTCCCCTCTGCTCAAATTTTCAACCCA
ACTAGGATTCTTCCCCATAACCATACACCGACTAATACCCCATTACAAACTAACCTTAAG
CCAAAACATAGCATCACTTCTACTAGACTTAACCTGACTGGAAAAAGCAATACCAAAAGC
CCTGTCCCACCTACAAATTGCTTCATCAACTACCACTTCC---AACCAAAAAGGCCTAAT
TAAACTCTATTTCCTCTCCCTCCTCACTTCACTTCTCCTCACAACCCTCCTAAC---CAT
TTA---ACA--------------------------ACCCCGTGTAATCTCAATCACAATG
AAAATCCCCATAAATAAAGATCAACCAGCAATCACCAATATCCAACTAGCATAATCATAC
AATGCAGCCACCCCTATACAATCACCCCGAAAAATATCAACCATTTCCCCTTCAAAATTT
ATCCAATCTTCTAAACTCTTAAAATCA---ATAA---------CAAAGCCCACCTTTCC-
--ATAGCCCATCATCCATATAACCACAAATAGTTCCATAACAAAACCTAACAACAAAGCA
CCCCAAACAACAGCACTAGACCCTCAAACCTCAGGATACTCCTCAGTAGCCATCGCCGTA
GTATACCCAAATACTACAAGCATCCCCCCTAAATAAATCAAAAACATCATTAAGCCCATA
AATGAACCCCCAAAACTTAAAATAATTATGCAACCAACCCCACCACTAACAACCAAACCC
CAACCCCCATAAATAGGGGAAGGCTTTGAAGAAAAACCTACAAAGCCCAAAACAAGAATA
ACACTTAACAAAAACACAGTGTATATCATA-GTTCCTGCATGGACTTTA-ACCATGACAT
ACGACATG-AAAAATCATCGTTGTA--TTCAACTACAAGAA-CTTT-AATGACCAACATT
CGAAAAACCCACCCTCTAATCAAAATCATTAATAATTCATTCATCGACCTCCCCACACCA
TCAAACATTTCATCATGATGAAACTTTGGTTCTCTCCTAGGCACCTGCCTAATCCTACAA
ATCTTAACTGGGTTATTCCTCGCTATGCACTATACATCCGATACAACATCCGCATTCTCC
TCCATCTCCCACATTTGCCGAGACGTAAATTATGGCTGAATCATTCGATATCTTCATGCC
AACGGAGCATCAATATTTTTTCTCTGCCTATTCATCCACACAGGACGTGGCCTGTACTAC
GGATCATTCACCTACTTAGAAACCTGAAACATCGGAATCATTCTCCTACTTACAGTGATA
GCAACAGCATTTATAGGCTATGTCCTCCCATGAGGACAAATATCCTTCTGAGGGGCCACC
GTAATCACAAACTTACTTTCAGCAACCCCCTATATCGGAACCAGTTTAGTAGAATGAATC
TGAGGAGGATTCTCCGTCGACAAAGCTACCCTAACACGATTTTTCGCCTTCCACTTTATC
CTACCCTTCACCATTTTAACCCTCGCAACAACCCATCTTCTCTTTCTCCACGAATCAGGA
TCCAACAACCCATCAGGAATTTCCTCAAACTCCGACAAAATCCCATTCCACCCCTACTAC
ACAACAAAAGACATCTTAGGCTTGACCCTTCTCTTACTTTTCCTCATAACCCTAACCCTA
TTCTTCCCCGACCTCTTAGGAGACCCAGACAACTACACCCCCGCTAACCCCCTTAATACC
CCACCCCACATTAAACCAGAATGGTACTTCCTATTTGCATACGCGATCTTGCGATCCATC
CCTAACAAGTTAGGAGGCGTACTAGCCCTCGTCCTATCCATTCTAATCCTCACCTGCATC
CCCCTACTTCATACAGCCAAACAACGAAGCATAGCCTTCCGCCCCATAAGCCAATGCTTA
TTCTGAATCCTAACCACAGATCTCCTCACCCTCACATGAATCGGAGGACAACCCGTAGAA
CACCCCTTCATCCTCATTGGTCAAGCAGCCTCCATCCTATACTTTTCCATTATCATTATT
CTAATACCAATGACAAGCCTAATCGAAAACAAAATACTCAAATGA-----AGAGTCCTCG
TAGTATATT-TCATT-ACTTTGGTCTTGTAAACCAAA-AATG-GCGGACCCC--TCCCCC
TAGGAC----AACTCAAGGAGAAAACACTC---CGCTTC--ACCTTCAGCACCC-AAAGC
TGAAATTCTT--TTTAAACTACTCCTTG-----------------------------TTT
TAAGAAGATACCCAAACACCCCGTGCCATGTCAG--------TACTAAATTCCTCGGACA
AAACAAAATTTA-----CAACATGGCATGTTCCAAATCAACCAGCCTATGTACGTCGTGC
ATTCTTTGCACCTCCCCAT--GAATAT--GTATTATATACTATT--AATGCTTG--ATTT
TACA---TA-ATACA----TGTATGCATAATCGTACATC-----CCAAC--CTCTACC--
-CCA-TGCAT-A-TAAGCACGTAC------------------------------------
------------------------------------ATATCCC-----------------
--------------------------------------CGTTTAATTGTACATAACGTAC
ACCCATT-----TCAAACGTAC------A-T----AAGACATCCCAGTCA----------
-AATCCT---------TT------------------------------------CACACC
AACATGCCTTT-CCATCTCCATT----AATCCTAGCTAGATCACCAAACCC------CGA
GAAACCAACAACCCG-CCC--AACATGCACC-CCC----CTTCTT-----GCTCCGGGC-
-CCAA--GAACCTA-AGAGTTCCTAA----------------CCTG-AAACTATACCT--
--GGCATCTGGTTCTTACCTCAGGGCCATACTCTTTAAA-GTCGCC--CATACTAACCCC
CTTAAATAAGACAT-CTCGATGGGTCA-ATTACTACCCTCACCGT--GATCATGCATATC
TCTAA---------------------TACCATG-----CATTT-----------------
---GGTATCT--------TTTA-----------ACTTTGGGG------------------
------------------------------------------------------------
------------------------------------------ATGCATCGACTC------
--------------------------AGCA----------------------------TA
GCCTCCC-------------------------GGC-------------------------
--------------TTGCACTC---ACAACATCAGT---------------------TGT
---AG-------------------------------------------------------
--------------------------------------------TCGGACTT--------
--------------------ACCATGTACACCCTT-------CACCCA------CATATT
GATCAC---------------------------------------------TAAAGGTGC
TAATC-AATTCA----------------------------TGCTCTAATGACATAACGC-
------------------ATAACGTACGCATAACGTACGCATA-----------------
-------------------------------------------ACGTACGCATAACGTAC
GCATAACGTACGCATAACGTACGCATAACGTACGCATAACGTACGCATAACGTACGCATA
ACGTACGCATAACGTACGCATAACGTACGCATAACGTACGCATAACGTACGCATAACGTA
CGCATAACGTACGCATAACGTACGCATAACGTACGCATAACGTACGCATAACGTACGCAT
AACGTACGCATAACGTACGCATA-------------------------------------
------------------------------------------------------------
------------------------------------------------------------
-------ACGTACGCCTAACGTACGCG--AAACGTACGCCAAACGCCCCCCCCCCCC---
-------AA-----CCCAACTATAACTTCAACCAG------------AAACGACTCC---
----------------TAGCC--------------CAA--CTCCCAATTAA---------
----ATCAATTTT----------AAAAACACT----------------------------
-----ATTTTTAAACCAATTTT--------------------------------------
---------TAGGCTTTCTGAACTAGAAAAGTAACCTTTTTATT----------------
------------------TTACAGGTTACAAACAA-------------------------
---------AGC----CCCAATA----CTGACATAG------------------------
------------------------------------------------------------
------------------------------------------------------------
------------------------------------------------------------
----------------------------CACTTTAGCCTCTTTTTTCACAA---------
-AAGCGTCACTGT-----------------------------------------------
--------------------
>D.madagascariensis2 19599 bases  8F7F7048 checksum
GTT-AATGTAGCTTAAACTAC-CGCAAAGCAAGGCATTG-AAAATGCCTGGATGAGCCCG
CAAAG---CTCCATAAA--CATATAGGTTTGGTCCTAGCCTTACTATTAGCT-ATTAGTA
GCCTTACACATGCAAGCTTCCACG-CCCCGGTGAAAATGCCCTCCAG--ATCCCTA----
-------CTGACC-AAAAGGAGCGGGCATCAAGCACAC-------AACTCATGTAGCTCA
TGACGCCTTGC-TAAACCACA-CCCCCACGGGACACAGCAGTGA-CTAACCTTAAGC-AA
TAAACG--AAAG-TTCGACTAAGCTATACTACATTCATTCAAACAGGGTTGGCAAA-TCT
CGTGCCAGCCGCCGCGGCCACACGATTAACCCAAGCTAAT-AGCCCTACCGGCGTTGAGC
GTGT---TTAAGGATA----------CTAGAACTAAAACTAAG-CTTTAGCCAAGCCGTA
AAAA-GCCCTGGCC-AAAATAAAAA--TAACCTACGAAGGTAGTTTT-AATAC-CCTG-A
ACACACGACAGCTAGGGTCCAAACTGGGATTAGATA-CCCCACTATGCCTAGCCGTAAAC
CC-CAATGGCT--AATAAAC-AAAGTTATTCGCCAGAGTACTATAGGCAACAGCCC-AAA
ACTCAAAGGACTTGGCGGTGCTTTATA-CCCCCCTAGAGGAGCCTGTTCTATAATCGATA
AA-CCCCGATAAACCTCACCACCCCTTGCCAATCCAACCTATATACCGCCATCTTCAGCA
AACCCTACTAAGGTCC--TAAAGTAAGC-CCAAACATAA----CCGTATAAAAA-CGTT-
AGGTCAAGGTGTAGTCTATGAGGTGG-GAAGAAATGGGCTACATTTTCTAAA--TATAG-
AATATTCC---GCACGACAACCTCTATGAAACTCAATAGGCCGAAGGAGGATTTAGAAGT
AAATTGAGAATAGAGAGCTCAGTTGAA-T-AGGGCCATGAAGCACGCACACACCGCCCGT
CACCCTCCTCAAGTAAAT-------------CAAATAACTACAACTA---AGCTATGAAC
TACCACA------------------------AGAGGAGATAAGTCGTAACAAGGTAAGCA
TACTGGAAAGTGTGCTTGG-AG-TAATCAAGGTGTAGCTTAA--CCCAAAGCATCCGGCT
TACACCCAGAAGA-TCTCAATC--TACATGATCACCTTG-AA----CCGAAACTAGCCCA
AACTCCCACCCAAC-TAAACAACACGCAAAAAA--------TTA-ATTAAAACATTC---
-----ACACAACATAGCTATTAGTATAGGAGATAGAAAAT--TA--ACCTGGCGCTATAG
AAACAGTACCGCAAGGG-AAAGATGAAAG-----AACATCTAAAGTAC-TAGAAAGC-AA
AGATCACCCCTTGTACC-TTTCGCATAATGACTTAACAAG-ACCACTTTTACAAAGAGA-
ACTT-CAGCAAAA--TCCCCCGAAACCAGACGAGCTACTT-ATGGACAATTTTTAA--GA
ACCCACTCATCTATGTCGC-AAAATAGTG-AGAAGATCTATGAGTAGAGGTGAAAAGCCT
ACCGAGCCTGGCGATAGCTGGTTGTCCAGAACA-GAATTTCAGTTCAACTTTAAAT-TTA
CCCAA-AGAA-------AACTAAAT-CCCCACGTAAATTTAAACGTTACTCTAAAGA-GG
GACAGCTCTTTAGA-TCCAGG-AGAAATCCTTA-ATTAGAGAGTAA-AAA------CTCA
AGCTCCCATGGTAGGCCTAAAAGCAGCCACCAATTAAG-AAAGCGTT-CAAGCTCGAC--
-ACAAACAATAATCTTTA-----ATCCCAAA----ACTAAACGTTATCTCCCATCCCAC-
AACTGGACCAATCCATCCATCAATGGAAGTGACACTGTTAGCATAAGTAACAAG-AA--C
ACCGTTCT----CC-CGGCATACGCTTATATCAGACCGAATA---CCCACTGATAGTT-A
AC---AATGAGG-TAAAACCAAACA---CCTAATAGAAA-----CTTACCTCAAT-AA--
CTGTTAACCCAACACAGGCATGCACT------CAA--GGAAAGATTTAAAGA-GAT-AAA
AGGAACTCGGCAAAAAC--AAACCCCGCCTG-TTTACC-AAAAACATCACCTCTAGCATT
AACAATATTAGAGGCCCTGTCTGCCCAGTGACTTT--CGTTTAACGGCCGCGGTATCCTG
ACCGTGC-AAAGGTAGCATAATCACTTGTTCTCT-AATTAAGGACTCGAATGAACGACCA
CACGAGGG-TTTAACTGTCTCTTATCTCCAATCAGTG-AAATTGACCTTCCCGTGAAGAG
GCGGGAAT-ACAACAATAAGACGAGAAGACCCTATGG--AGCTT-AAATTTACTAA----
--CCCAAACAAACTCACTAA--------------------GCACTTAAA-AACCACCAT-
---AAATTTGTCCTCTGGGTTAAAAA-TTTTGGTTGGGGTGACCTCGGAGAATAACAAAA
CCTCCGAA-TGATTTTAACTTAGACATAACCAGTCAAA--GCAA-----ATATCAACT--
---------------ATTGACCC--AAATTAACTTTGATCAACGAAACAAGTTACCCT--
AGGGATAACAGCGCAATCCT-ATTCTAGAGTCCATATCGACAA-TAGGG--TTTACGACC
TCGATGTTGGATCAGGACA-ACCTAATGGTGTAACCGCTATTAACGGTTCGTTTGTTCAA
CGATTAA-AGTCCTACGTGATCTGAGTTCAGACCGGAGTAATCCAGGTCGGTTTCTATCT
A-TTTAACACTTCTCCCAGTAC-GAAAGGACAAGAGAGGTAAGG-CCACCTCGATACAAA
GTGCCTTCAGC-ACAATAGATGA-ATAAATCTCAATCTAA-TAAAC---TACCACCAAC-
---CCTGCCCAA--AAACAGGG--CT-CGTTAAGGTGGCAGAG-CCCGGTAACTGC-AT-
AAAACTTAAAAC-TTTAAAA-TCAGAGGTTCAAATCCTCTCCTTACCA------------
------------------------------------------------------------
--------------GCATGCTTATAATTAACCTACTTTCTCTAATTATCCCTATTATATT
GGCCATGGCATTCCTCACACTAATCGAACGGAAAATTCTAGGTTACATGCAACTCCGCAA
AGGCCCCAACATTGTAGGCCCCCACGGCCTACTCCAACCCTTTGCAGACGCAATGAAACT
TTTTACTAAAGAACCTCTACGACCATTAACATCCTTTACACCCCTTTACATCATCGCACC
TACACTGGCTCTATCTATTGCTCTCACCATATGAGTCCCCCTCCCCCTCCCCTACCCATT
AGCTAATATAAACATAGGCTTACTTTTTATCCTAGCCACATCCAGCCTAGCCGTGTACTC
AATCCTATGGTCAGGATGAGCCTCAAATTCAAAATACGCCCTCATCGGAGCCCTCCGAGC
AGTCGCACAGACAATCTCATATGAAGTATCCATGGCTATTATTCTCTTATCAATTCTCCT
AATAAGTGGCTCATTCACCCTAAATACCCTTAATACGGCCCAAGAACACACATGAATACT
CATCCCCTCATGACCGCTAGCCATAATATGATATATTTCTACATTAGCAGAGACAAATCG
AGCCCCTTTCGACCTAACAGAGGGTGAATCTGAATTAGTCTCAGGATTTAACGTTGAATA
TGCCGCAGGCCCCTTCGCCCTATTCTTCATAGCTGAATACACCAACATTATTATAATAAA
TGCCCTAACCACCATCCTATTCCTAGGAACAACACACAACACCCTCTCACCCGAGACATT
CACAACTAACTTCACCATTAAAACTTTACTCCTAAGCATAGCATTTCTATGAGTACGAGC
ATCATACCCACGATTCCGATATGATCAACTAATACATCTTCTATGAAAAAACTTTCTACC
AATAACATTAGCCATATGCATATGACATATCTCCCTACCCATTTCACTATCCACTATCCC
ACCACA-----TATAT---AGAAATATGTCTGAC-AAAAGAATTAC-TTTGATAGAGTAA
GCCATAGAGGT-TTAAACCCTCTT--ATTTCTAGAGCCATAGGTATTGAACCTACCCT-T
AAGAATTC-AAAATTCTTCGTGCTACCCGC---TACA-CCACACTCTAAAACCCAAAGTA
GGGTCAGCTAAGCAAGCTATCGGGCCCATACCCC--GAAAATGTTGGTTCACA-TCCTTC
CCGTACT----AATAAAAATCCCCATCACCACCCTCATCTTAATCTCCCTCTTCATAGGT
ACAATACTTACAATAATCGGCTCCCACTGATTCTTAATCTGAGCAGGATTAGAGATTAAC
ATGCTAACCATTATCCCTTTAATAACCAAAAAAACAAATCCCCGATCAACAGAAGCCGCC
ACAAAATATTTCCTAACACAAGCAACAGCCTCTATACTACTAATAATAGCCATCATCATC
AATGTGACAAACACAGGACAATG------ATCTATTACAAAGAACCCCAGCCAACTTACT
TCCACAATAATAACCATCGCCCTAGCAATAAAACTTGGCCTAGCACCATTTCACTTCTGA
GTGCCAGAAGTAACACAAGGATCCCCCCTATTCTCAGGCATAATTTTACTCTCATGACAA
AAGCTCGCCCCAATCTCTATTATACTCCAAATATACGAATCAATAAACCTCAACATAATA
CTAGCCCTCGCCCTTTTATCAATCTTATTCGGGGGTTGGGGAGGCCTTAATCAAACGCAA
CTACGGAAAATCTTAGCCTATTCCTCCATCGCCCACATAGGCTGAATGACAACTATCCTC
ATATATAACCCCTCTGCAACAATCCTAAATTTAACCATTTACCTAATACTAACAATCGCA
ACATTCTCCATATTCTACCTAAAATCAAATACCACCACACTAATATTAGCCCGCCTATGA
AACAAAAACCCAATAATAACCACCATAATATTTGCCACTCTCCTATCACTAGGGGGGTTA
CCCCCACTCACGGGCTTCCTACCCAAATGAATCATTATTCAAGAACTCACAAAAAATGAC
AATATCATTTTCCCTGCACTTATAACCATAATAACCTTACTCAGCCTTTACTTCTACATA
CGATTAACATACTCCACATCCTTAACCTCATTCCCTACAACTAACAGCATAAAAATAATA
T---GGCGAACTCAAACCATAAAAAAGACCCCTTTTCTATACCCCCTGATTACGGTATCC
ACCCTAGCCCTTCCACTCTCCCCAACCTTTGCCACCTTAAGCTAGGAA-TTTAGG-TTAA
--GTAGACCAAGAGCCTTCAAAGCTCTAAGAAAGTACCTCGCTACTTAA-TTCCTG----
-------CATAATAAGGACTGCAGGACTCCACCCTACATCAATTGAATGCAAATCAACTA
CTTTAA-TTAAGCTAAATCC-TTCCCCTAGATTGGTGGGCTCTAAC--CCCACG-AAAAT
TTAGTTAACAGCTAAATACCCTAATCAAC-TGGCTTCAATCCACTGCCTCCACTTCT---
------TTTATGAAAC-GGAAGAAGTCCTGGCAGGGTT---GAGA-----CTGCTCCTTT
GAA--TTTGCAATTCAACATGAGAATT-CACCACAGGACCATTTGGCAAAAGAA-GGATT
C-AACCTTCGTCTTTAGA-TTTACAGTCTAATA-CTT-A--CTCAGCCATTTTACCCAAT
A-----------------CCT-ATGTTCATCAACCGTTGACTGTACTCAACAAACCATAA
AGATATCGGAACCCTCTACCTCCTTTTTGGTGCTTGGGCAGGTATAGTAGGAACAGCCCT
AAGCCTTCTAATTCGAGCAGAACTTGGTCAACCAGGGACCCTACTAGGCGATGACCAAAT
CTATAACGTCATTGTAACTGCCCATGCCTTCGTAATAATCTTCTTCATAGTAATACCCAT
TATAATTGGAGGCTTCGGAAATTGACTGGTGCCTTTAATAATCGGAGCCCCTGATATAGC
CTTCCCCCGTATAAATAACATGAGTTTCTGACTACTCCCCCCGTCCTTTCTTCTCCTCCT
TGCCTCCTCAATAGTGGAGGCAGGGGCCGGCACAGGATGAACCGTATACCCCCCTTTAGC
AGGAAATCTGGCTCACGCCGGAGCCTCCGTAGACTTAACTATTTTTTCACTCCACTTAGC
AGGAGTCTCATCAATCCTTGGGGCCATTAACTTTATTACAACAATTATCAACATGAAACC
ACCAGCTATATCACAATACCAAACCCCCTTATTCGTATGGTCCGTAATAATCACTGCCAT
TCTACTTTTACTATCCCTTCCAGTCCTAGCAGCTGGGATTACCATACTCCTAACCGACCG
CAACCTAAACACTACCTTCTTTGACCCTGCCGGAGGAGGAGACCCCATTCTATATCAACA
CCTATTCTGATTTTTCGGCCACCCTGAAGTTTACATCTTAATTCTCCCGGGCTTCGGCAT
AATCTCCCACATCGTCACGTACTATTCCGGAAAAAAAGAACCTTTCGGCTACATAGGCAT
AGTATGAGCTATAATATCTATTGGCTTTCTAGGTTTCATCGTATGGGCCCACCACATGTT
CACAGTGGGAATAGACGTTGACACCCGAGCATACTTCACATCCGCTACCATGATTATCGC
AATCCCCACAGGTGTAAAAGTCTTCAGCTGGTTGGCTACACTACACGGAGGTAACATTAA
ATGAAAACCCGCTATACTATGAGCTCTGGGCTTTATTTTCCTTTTTACAGTCGGTGGACT
AACAGGCATTGTTCTAGCCAACTCATCATTAGACATTGTTCTACACGATACATACTATGT
AGTAGCACACTTCCACTATGTCCTATCAATAGGAGCTGTATTCGCCATTATAGGCGGCTT
CGTACACTGATTTCCTTTATTCTCAGGCTATACACTAAACGATACATGAGCCAAAATTCA
CTTCACAATTATATTCGTAGGTGTAAATCTTACTTTCTTCCCACAACACTTCTTAGGCCT
ATCCGGCATGCCCCGACGCTATTCTGACTACCCCGACGCCTACACAATATGAAACACCAT
CTCATCTATCGGCTCCTTCATCTCCCTGACAGCAGTCATATTAATAATCTTTATAACCTG
AGAAGCATTCGCCTCAAAACGAGAAGTCCTAACAGTAGAATTAACAACAACAAACCTTGA
ATGACTTCATGGCTGCCCGCCTCCATATCACACATTTGAAGAACCCGCACAC-GTCAAAA
ATCTAA------CAAGAAAGGAAGGATTTGAACCCCCT-AAAACTGGTTTCAAGCCAATT
CCATAACCATTATGAC-TCTCTTAACCG--------------GAGGTATTAG-TAAAAC-
-ATTACATAACTTTGTCATAGTTAAATTATAGGTTAAT-CCCTTTATACCTCC-ATGGCT
TACCCCGCCCAAATAGGATTCCAAGACGCCACCTCCCCTATCATAGAAGAACTTCTATAT
TTCCATGACCATACCTTAATAATTGTCTTTATAATTAGCTCATTAGTCCTCTATACTATC
TCCCTTATACTCACAACCAGCCTTACCCATACAAACACCATAAACGCCCAAGAAGTGGAA
ACAGTGTGAACAATCCTCCCTGCAATTATCCTCATCCTTATTGCCCTACCATCCTTACGT
ATTCTCTACATAATAGATGAAATTAACAACCCTTCCCTAACCATTAAAACTATGGGCCAC
CAATGATACTGAACCTATGAGTATACAGATTATGAAAACATAACCTTTGATTCATACATA
ACCTCAACCAACGATCTCACCCCCGGAGAACTTCGACTTCTGGAAGTCGATAATCGAATA
GTCCTACCTACGGAATTACCTATTCGAGTGTTAGTCTCCTCAGAAGATGTACTACACTCA
TGGACAGTACCTTCACTAGGCCTAAAGACGGATGCAATCCCAGGCCGCCTGAATCAAACA
ACCCTGATAGCCTCCCGACCAGGCTTATACTACGGTCAATGCTCAGAAATCTGCGGTGCA
AACCACAGCTTTATGCCCATTGTACTTGAACTAATCCCCCTAAAATATTTTGAAAAATGA
TTACTAACT----ATATTATAACA------------------------------------
-------------------------------------TCACTGTGAAGCTAATC--AGCA
TTAACCTTTTAAG-TTAAAGATCG-AAAGCCAAACAACCTTTCCACAGTGA-AATGCCCC
AACTAGACACATCAACATGACCTATCATCATTCTTTCGATGATCCTAACACTCTTCATTA
TACTCCAACTAAAAACATTAAAACTTGTATTC---------CCCCTAAACCCGGCACCCA
AAA---ATATAACAACACAAAAATATAACAACCCC-TGAGAAATAAAATGAACGAAAATT
TATTCGCCTCTTTCATTACCCCTACAATCATAGGTCTACCCATTGTTATATTAATCACTA
TGTTACCCTCCATACTATTCCCCACACCCTCTCACTTTATCAATAATCGACTAATTTCCC
TGCAACAACGATTTACCCAACTAATTCTAAAACAACTAATAGCAACACATAATACCAAAG
GACGAACTTGATCCCTAATGTTAACCTCACTAATCCTATTTATCGGGTCAACAAACCTAC
TAGGCCTACTACCCTACTCGTTCACACCAA-CAACCCAACTATCAATGAACTTAGGAATA
GCAATCCCACTATGAGCAGCCACAGTCATTACAGGCTTCCGCCACAAAACAAAATCATCA
TTCGCCCATTTCCTGCCACAAGGAACCCCCACTCCACTGATTCCTATATTAGTAATCATC
GAAACTATCAGTCTTTTTATTCAACCAATAGCCCTAGCCGTACGATTAACAGCTAATATT
ACAGCCGGCCACCTTCTCATACACCTAATTGGAAGTGCTACTCTAATCCTCACATCAATC
AGCCCCGCTGCAGCTTCAATTACATTTATTATCCTAGTTTCACTTACCACCCTCGAACTC
GCTGTCGCCCTCATCCAAGCCTACGTATTCACCCTATTAATCAGCCTTTACCTACACGAA
AACAC-------------------------CTAATGACCCACCAAACACACACCTACCAT
ATGGTAAACCCCAGCCCCTGGCCCCTTACAGGGGCACTTTCCGCACTCCTTATAACGTCA
GGCCTCACTATATGATTCCACTTTAACTCCAGCAAACTACTCTCTTTAGGCCTCCTAACT
AACCTACTAACAATATACCAATGATGACGAGATATTATTCGAGAAAGCACATTCCAAGGC
CACCACACACCAGCCGTTCAAAAAGGCCTCCGATACGGAATACTCCTGTTTATTATCTCC
GAAGTCTTTTTCTTTATAGGTTTCTTCTGAGCCTTTTACCACTCAAGCCTAGCCCCGACC
CCTGAACTAGGTGGCTGTTGACCACCTACAGGGGTACACCCCCTCAATCCTTTAGAAGTC
CCCCTACTCAATACAGCTGTACTTCTAGCTTCAGGCGTCTCCATCACCTGAGCCCACCAT
AGCTTAATAGAAGGGAACCGGCCCCACATACTCCAAGCCTTATTCATTACCATCACACTA
GGAATTTACTTCACAGTGCTCCAGGCCTCAGAATACATAGAAACATCATTCACAATCTCC
GATGGAATTTACGGCTCAACATTTTTTATAGCAACAGGTTTTCACGGCCTACATGTAATC
ATCGGATCCACTTTCCTAGCCATTTGCTTCCTACGCCAACTAAAATTCCACTTTACATCC
AATCACCACTTTGGATTCGAAGCAGCAGCATGATATTGACACTTCGTAGACGTAGTATGA
TTATTCCTTTACGTATCAATTTACTGATGAGGATCTTATTC-TTTTAGTATTAACACAGT
ACAGTTGAC-TTCCAATCAACTAGC-TTCGGA-CAGACCC-GAAAAAGAAT-AATCAACT
TGATATTAATCCTAACAACTAACACACTCCTAGCCCTCCTGCTTATCACCATCGCATTCT
GACTACCACAACTAAACATCTACACAGAAAAATATAAACCCTACGAATGTGGCTTTGACC
CCATAGAATCTGCTCGCCTACCATTCTCCATAAAATTCTTCCTAGTAGCTATCACATTTC
TCCTATTCGACCTAGAAATTGCACTTCTCCTCCCCCTACCCTGGGCAACCCAAACAACAA
ACCTAAAACTAATATTTACGATAGCCATAATTCTAATTATAATCCTAGCTCTAGGTTTAA
CCTATGAGTGACTTCAAAAGGGACTAGAATGAGCAGAATA----TGGTAATTAGTTT-AA
ACTAAAAC-AAATGA-TTTCGACTCATTTAACTATG---GTCCACCCATAATTACT---A
AC-ATGCCCTTAATTTCTATCAACCTCTCCCTAGCCTTTACTACAGCCTTACTAGGGGTA
CTGATATTTCGCTCCCATCTAATATCATCACTACTATGTCTAGAAGGCACAATATTATCC
ATATTCATCCTCACCACCCTTTCAACTCTCAACCTTCACTATAATTTGTCCTCCACTTTA
CCTATTATCCTGCTAGTTTTCGCAGCCTGCGAAGCCGCTGCAGGCCTAGCCTTATTAGTA
ACAGTATCAAATACTTACGGCTTAGATTACGTCCAAAACCTCAACCTCCTCCAATGTTAA
AAATCATTGTACCAACAATCATACTCCTCCCACTAACTTGATACTCCAATAGCCTAATAC
TTTGAATCAACACTACTTCATACAGTTTAGTTATTAGCCTCACCACCCTCCTACTCCTAA
ACCAAACCAACAACACC------AACTTCTCTTTAACTTTCTTCTCTGACCCCCTTTCAA
CCCCCCTTTTAATCCTCACAGCATGACTTCTACCTCTCATGATTATAGCTAGTCAATTCC
ACCTCACTAAAGAACCCTTACCACGAAAAAAACTGTATATTTCCGCACTAATCACACTCC
AACTGTCTTTAATCATAACATTCACAGTCACAGAACTGGCCCTATTCTACATTCTCTTTG
AAACCACACTGATCCCCACCTTAATCCTCATTACCCGCTGAGGGAACCAAATAGAACGCC
TAAACGCCGGACTATATTTCTTATTCTACACACTAACAGGATCTTTACCCTTACTCGTAG
CACTTATTTACACCCATAAAACCTTAGGCTCACTAAACCTTCCAACGCTTCTCCTATGAC
TCAAAGAACTACCTAACT---CCTGATCCAATACCCTTCTCTGAATAGCATGCATCATAG
CATTCATGGTCAAAATACCCCTGTATGGGTTCCACCTATGATTACCCAAAGCCCACGTAG
AGGCCCCTATTGCCGGTTCGATAGTCCTTGCAGCAGTACTATTAAAACTAGGGGGATATG
GCATAATACGAATCACTTCAATCCTTGAACCCCTGACAAAACACATAATCTACCCCTTCC
TAATGCTATGCATTTGAGGCATAATCATAACCAGCTCAATCTGCCTCCGACAAACAGACC
TAAAATCACTAATCGCTTACTCTTCAGTAAGCCATATAGCTATGGTCACCATAGCAATTC
TCATCCAAACACCATGAAGCTTTATAGGAGCAACAACCCTAATAATCGCCCACGGCCTCA
CATCCTCATTACTATTTTGCCTCGCAAATTCAAACTATGAACGCATCCATAGTCGAACCA
TACTACTAGCCCGAGGCCTTCAAACACTACTCCCCCTCATAGCAACATGATGGCTATTAG
CCAGCTTAGCAAACCTAGCCCTACCACCCTCCATTAATTTAATCGGAGAACTCTTTGTAA
TCATAACAACCTTTTCATGATCAAACTTCACAATCATTCTAACAGGCTTAAACGTGCTCA
TCACGGCCCTTTACTCTATATATATACTGACCATAACACAACGAGGAAAAATCACATACC
ACACACATAATATCAAACCCTCCTTTACACGAGAAAACACCTTAATATCAATACACATTA
CCCCCCTTTTATTACTCTCCCTAAACCCCAAAACTATTTTAGGACCCA-CATACTGTAAA
TATAGTTTAAATAAAACATTAGACCGTGAATCTAACAATAGAAGCT-CATCACTCCTTAT
TTACCGAGAA---AGAA-CGCAAGAACTGCTAATTCC-TGCAACCATACAT-AAAACTAT
GGCTTCCTC---------------------------------------------------
-------------AGCTTTTAAAGGATAGT-AGTAATCCGTTGGCCTTAGGAGTC--AAA
AAATTGGT-GCAACTCCAAATAAAA-GTAATAAACCCCTTTC---ACACCCCATCTTTGA
CCTCACTGATCATCTTAATAACACCT--------ATAGTACTAGTTATAACTAAGACACA
C-ACAAAAGACTAT-TACCCTTACT--ACATAAAAAC-ATCTATTTCA-TACGCCTTTAC
TATCAGCCTTATTCCAACCCTACTATTCATCAACTCAGGACAGGAAGCAATCATCTCCAA
CTGACACTGAGTCACAATCCAAACACTAAAATTAACCATAAGCTTCAAATTAGACTATTT
CTCAGTAGTTTTTATTCCAGTAGCATTATTCATTACATGATCAATTATAGAATTCTCAAT
ATGATATATAAGCAACGACCCCTACATTAACCAATTCTTTAAATACCTTATGTTATTCCT
CATTACCATAATAATTCTGGTCACTGCCAACAATCTATTCCAACTATTCATCGGATGAGA
GGGTGTTGGTATCATATCATTCCTACTAATTGGCTGATGGCATGGACGCACAGACGCAAA
CACCGCAGCCCTCCAAGCAATTCTATATAATCGTATCGGAGACATCGGTTTCATCTTAAC
TATAGCATGATTCCTAATACATTCAAACACATGAGACCTCCAACAAATCTTTATACTCAA
CCAAACCCCCGATACCCTCCCACTAATTGGCCTACTACTAGCAGCCACCGGCAAATCCGC
CCAATTTGGATTACACCCCTGATTACCATCAGCGATAGAAGGCCCTACTCCCGTCTCAGC
CCTACTCCACTCTAGCACCATAGTGGTAGCAGGAGTATTTCTGCTAATTCGATTCTACCC
CTTAACAGAAAACAACAAAACCATCCAAACATTAACCCTATGTCTAGGGGCCATAACTTC
ACTATTCACAGCAATCTGTGCCCTAACACAAAACGACATCAAAAAAATCGTAGCATTTTC
CACCTCCAGCCAACTCGGCCTAATAATAGTCACAATAGGCATTAACCAGCCACACCTCGC
ATTCCTCCACATCTGTACCCACGCATTCTTCAAAGCTATGTTATTTATATGTTCTGGGTC
CATTATCCATAACTTAAACAACGAACAAGACATCCGAAAAATAGGAGGCCTCCTAAAAAC
AATACCCCTCACCTCCTCATCACTCATTATCGGAAGCCTAGCACTTTCAGGCATCCCGTT
CCTAACAGGGTTTTACTCCAAAGACCTGATCATCGAGACCGCAAACACATCAAACACCAA
CGCCTGAGCCCTCCTAATCACACTCATCGCCACCTCTTTAACAGCCATCTACAGCTCCCG
CATCATCTTTTTCGTATTACTAGGTCAACCCCGATTCTTAATTACCCCTACTATTAACGA
AAACAACAACCTCCTGATTAACCCAATCAAACGTCTAGCAGCTGGCAGCATCTTTGCCGG
ATTCCTTTTATATAATAACATCCCCCCTATAACCACCCCCCAAATAACCATACCCCTTTA
CCTAAAAATCCTGGCTCTTACTATAACTGCACTAGGATTCTCTCTAGCAATAGAGTTAAA
TACCATCACCTATAACCTCAAACTCAACAAACCCTCCCCTCTGCTCAAATTTTCAACCCA
ACTAGGATTCTTCCCCATAACCATACACCGACTAATACCCCATTACAAACTAACCTTAAG
CCAAAACATAGCATCACTTCTACTAGACTTAACCTGACTGGAAAAAGCAATACCAAAAGC
CCTGTCCCACCTACAAATTGCTTCATCAACTACCACTTCC---AACCAAAAAGGCCTAAT
TAAACTCTATTTCCTCTCCCTCCTCACTTCACTTCTCCTCACAACCCTCCTAAC---CAT
TTA---ACA--------------------------ACCCCGTGTAATCTCAATCACAATG
AAAATCCCCATAAATAAAGATCAACCAGCAATCACCAATATCCAACTAGCATAATCATAC
AATGCAGCCACCCCTATACAATCACCCCGAAAAATATCAACCATTTCCCCTTCAAAATTT
ATCCAATCTTCTAAACTCTTAAAATCA---ATAA---------CAAAGCCCACCTTTCC-
--ATAGCCCATCATCCATATAACCACAAATAGTTCCATAACAAAACCTAACAACAAAGCA
CCCCAAACAACAGCACTAGACCCTCAAACCTCAGGATACTCCTCAGTAGCCATCGCCGTA
GTATACCCAAATACTACAAGCATCCCCCCTAAATAAATCAAAAACATCATTAAGCCCATA
AATGAACCCCCAAAACTTAAAATAATTATGCAACCAACCCCACCACTAACAACCAAACCC
CAACCCCCATAAATAGGGGAAGGCTTTGAAGAAAAACCTACAAAGCCCAAAACAAGAATA
ACACTTAACAAAAACACAGTGTATATCATA-GTTCCTGCATGGACTTTA-ACCATGACAT
ACGACATG-AAAAATCATCGTTGTA--TTCAACTACAAGAA-CTTT-AATGACCAACATT
CGAAAAACCCACCCTCTAATCAAAATCATTAATAATTCATTCATCGACCTCCCCACACCA
TCAAACATTTCATCATGATGAAACTTTGGTTCTCTCCTAGGCACCTGCCTAATCCTACAA
ATCTTAACTGGGTTATTCCTCGCTATGCACTATACATCCGATACAACATCCGCATTCTCC
TCCATCTCCCACATTTGCCGAGACGTAAATTATGGCTGAATCATTCGATATCTTCATGCC
AACGGAGCATCAATATTTTTTCTCTGCCTATTCATCCACACAGGACGTGGCCTGTACTAC
GGATCATTCACCTACTTAGAAACCTGAAACATCGGAATCATTCTCCTACTTACAGTGATA
GCAACAGCATTTATAGGCTATGTCCTCCCATGAGGACAAATATCCTTCTGAGGGGCCACC
GTAATCACAAACTTACTTTCAGCAACCCCCTATATCGGAACCAGTTTAGTAGAATGAATC
TGAGGAGGATTCTCCGTCGACAAAGCTACCCTAACACGATTTTTCGCCTTCCACTTTATC
CTACCCTTCATCATTTTAACCCTCGCAACAACCCATCTTCTCTTTCTCCACGAATCAGGA
TCCAACAACCCATCAGGAATTTCCTCAAACTCCGACAAAATCCCATTCCACCCCTACTAC
ACAACAAAAGACATCTTAGGCTTGACCCTTCTCTTACTTTTCCTCATAACCCTAACCCTA
TTCTTCCCCGACCTCTTAGGAGACCCAGACAACTACACCCCCGCTAACCCCCTTAATACC
CCACCCCACATTAAACCAGAATGGTACTTCCTATTTGCATACGCGATCTTGCGATCCATC
CCTAACAAGTTAGGAGGCGTACTAGCCCTCGTCCTATCCATTCTAATCCTCACCTGCATC
CCCCTACTTCATACAGCCAAACAACGAAGCATAGCCTTCCGCCCCATAAGCCAATGCTTA
TTCTGAATCCTAACCACAGATCTCCTCACCCTCACATGAATCGGAGGACAACCCGTAGAA
CACCCCTTCATCCTCATTGGTCAAGCAGCCTCCATCCTATACTTTTCCATTATCATTATT
CTAATACCAATGACAAGCCTAATCGAAAACAAAATACTCAAATGA-----AGAGTCCTCG
TAGTATATT-TCATT-ACTTTGGTCTTGTAAACCAAA-AATG-GCGGACCCC--TCCCCC
TAGGAC----AACTCAAGGAGAAAACACTC---CGCTTC--ACCTTCAGCACCC-AAAGC
TGAAATTCTT--TTTAAACTACTCCTTG-----------------------------TTT
TAAGAAGATACCCAAACACCCCGTGCCATGTCAG--------TACCAAATTCCTCGGACA
AAACAAAATTTA-----CAACATGGCATGCTCCAAATCAACCAGCCTATGTACATCGTGC
ATTCTCTGCACCTCCCCAT--GAATAT--GTATTATATACTATT--AATGCTTG--ATTT
TACA---TA-ATACA----TGTATGCATAATCGTACATC-----CCAAC--CTCTACC--
-CCA-TGCAT-A-TAAGCATGTAC------------------------------------
------------------------------------ATATCCC-----------------
--------------------------------------CGTTTAATTGTACATAACGTAC
ACCCATT-----TCAAACGTAC------A-T----AAGACATCCCAGTCA----------
-AATCCT---------TT------------------------------------CACACC
AACATGCCTTT-CCATCTCCATT----AATCCTAGCTAGATCACCAAACCC------CGA
GAAATCAACAACCCG-CCC--AACATGCACC-CCC----CTTCTT-----GCTCCGGGC-
-CCAA--GAACCTA-AGAGTTCCTAA----------------CCTG-AAACTATACCT--
--GGCATCTGGTTCTTACCTCAGGACCATACTCTTTAAA-GTCGCC--CATATTAACCCC
CTTAAATAAGACAT-CTCGATGGGTCA-ATTACTACCCTCACCGT--GATCATGCATATC
TCTAA---------------------TACCATG-----CATTT-----------------
---GGTATCT--------TTTA-----------ACTTTGGGG------------------
------------------------------------------------------------
------------------------------------------ATGCATCGACTC------
--------------------------AGCA----------------------------TA
GCCTCCC-------------------------GGC-------------------------
--------------TTGCACTC---ACAACATCAGT---------------------TGT
---AG-------------------------------------------------------
--------------------------------------------TCGGACTT--------
--------------------ACCATGTACACCCTT-------CACCCA------CATATT
GATCAC---------------------------------------------TAAAGGTGC
TAATC-AATTCA----------------------------TGCTCTAATGACATAACGA-
-------------------------ATAACGTACGCATA---------------------
-------------------------------------------ACGTACGCATAACGTAC
GCATAACGTACGCATAACGTACGCATAACGTACGCATAACGTACGCATAACGTACGCATA
ACGTACGCATAACGTACGCATAACGTACGCATAACGTACGCATAACGTACGCATAACGTA
CGCATAACGTACGCATAACGTACGCATAACGTACGCATAACGTACGCATAACGTACGCAT
A-----------------------------------------------------------
------------------------------------------------------------
------------------------------------------------------------
-------ACGTACGCATAACGTACGCATAACGTACGCATAACGTACNNCCCCCCCCC---
-------CC---AACCCAACTATAACTTCAACCAG------------AAACGACTCC---
----------------TAGCC--------------CAA--CTCCCAATTAA---------
----ATCAATTTT----------AAAAACACT----------------------------
-----ATTTTTAAACCAATTTT--------------------------------------
---------TAGGCTTTCTGAACTAGAAAAGTAACCTTTTTATT----------------
------------------TCACAGGTTACAAACAA-------------------------
---------AGC----CCCAATA----CTGACATAG------------------------
------------------------------------------------------------
------------------------------------------------------------
------------------------------------------------------------
----------------------------CACTTTAGCCTCTTTTTTCACAA---------
-AAGCGTCACTGT-----------------------------------------------
--------------------
>C.medius 19599 bases  9E7C9C8B checksum
GTT-AATGTAGCTTAA------ATTAAAGCAAGGCACTG-AAAATGCCTAGACGGGTTAT
ATAG----CCCCATAAA--CATATAGGTTTGGTCCCAGCCTTATTATTAGTT-ATCAGTA
AGATTACACATGCAAGTAACCGCA-CGCCAGTGAGAATGCCCTCTAG--ATCTTAA----
-------TCTATC-AACAGGAGCAGGTATCAAGCACGC--------TAAACAGCAGCTCA
CCACACCTTGC-TAAACCACG-CCCCCACGGGATACAGCAGTGA-TAAAACTTAAGC-AA
TAAACG--AAAG-TTTGACTAAGCTATACTGA------CAAATTAGGGTTGGTCAA-TTT
CGTGCCAGCCACCGCGGTCATACGATTAACCCAAACTAAT-AA--AATACGGCGTAAAGT
GTGT---TT-AAGATA-------TCTGATAAT--AAAGTTAAA-TTTTAACTAAGTTGTA
GAAC-ACTTCAGCT-AAAACAAAAA--TAATCCACGAAAGTGACTTT-AATAT-CCTG-A
AAACACGACAGCCAAGACCCAAACTGGGATTAGATA-CCCCACTATGCCTGGCCATAAAC
AT-AAGTAACT--TATGAAC-AACCTTACTCGCCAGAGAACTACAAGCAATAGCTT-AAA
ACTCAAAGGACTTGGCGGTGCTTTATA-TCCCTCTAGAGGAGCCTGTTCTATAATCGATA
AA-CCCCGATAAACCTCACCATCCCTTGCTAATTCAACCTATATACCGCCATCCTCAGCG
AACCCTACTAAGGAAA--CAAAGTAAGC-ACAAACATTC------GACTAAAAA-CGTTA
AGGTCAAGGTGTAGTCTATGAGATGG-GAAGAAATGGGCTACATTTTCTAAC--ACCAGA
ATAATCT----TCACGGCAACCTTCATGAAATAAAA--GGCCAAAGGAGGATTTAGTAGT
AAGTTAAGAATAGAGAGCTTAACTGAA-T-AGGGCCATAAAGCACGCACACACCGCCCGT
CACCCTCCTCAACTCTCAA---TTA------CCAATACTT-AAATAA------CACAATG
CTCTACATATA--------------------AGAGGAGATAAGTCGTAACAAGGTAAGCA
TACTGGAAAGTGTGCTTGG-AA-CACTCAAAGTGTAGCTTAA--CATAAAGCATTCGGCC
TACGCCCGAAAGA-TTTCATAA-CAGCATGACCACTTTGAAA----CTAACCCTAGCCTA
GT-ATCTACA-------ACTAACAACAAATCCA--AAAATCCTA-ATCAAACCATTT---
-----ACCACAAGCCAATAGCAGTATAGGAGATAGAAACTT-TA---TTTAGCGCTATAG
AGAAAGTACCGTAAGGG-AAAAATGAAAG---AAGAAACCTAAAGTAC-AAAAAAGC-AA
AGCTCACTCCTTGTACC-TTTTGCATAATGACTTAACTAG-AATAATTTGACAAAAAGA-
ATTT-CAGCCAAG--GACCCCGAAACCAGACGAGCTACTT-ATAAACAGCTTTAATCAGA
GCACACTCATCTATGTAGC-AAAATAGTG-AGAGGATTTATGAGTAGAGGTGAAAAGCCT
ACCGAGCCTGGTGATAGCTGGTTATCCAGAAAA-GAATTTTAGTTCAACTTTAAAT-TAA
CCTAA-AGTA-----ATACAATAAA-CCACATGTTAATTTAAATGTTATTCTAAAGA-GG
AACAGCTCTCTAGA--TCAGG-CTACAACCTTT-AGTATAGAGTAA-ATA------ATCA
AATATTCATAGTTGGCCTAAAAGCAGCCACCAATTAAG-AAAGCGTT-CAAGCTCAAC--
-ACACAACATCTCTTA-------ATTTCACAATTCCCTAAC----ACCTCCTACTAACT-
TACTGGATTAATCTATTGTCTAATAGAAGAAATACTGTTAATATAAGTAACAAG-AA-TT
CTATTTCT----CC-CAGCACCAGCCTATGCCAGACCGGATG---TCCACTGGTAATT-A
AC---AACAAGA-TAAAATTATATA-----TTACAAATACACACTTTATCCTAAA-AA--
CTGTTAACCCAACACAGGCGTGCGCT------TAA--GGAAAGATTTAAAAA-AGT-AAA
AGGAACTCGGCAAACAC--CTACCCCGCCTG-TTTACC-AAAAACATCACCTCCAGCCTA
ATCAGTATTGGAGGCACTGCCTGCCCAGTGACACA--TGTTTAACGGCCGCGGTATCCTG
ACCGTGC-AAAGGTAGCATAATCACTTGTTCTCT-AATTAAGGACTTGAATGAATGGCAA
CACGAGGG-TTCAGCTGTCTCTTACTTTCAATCAGTG-AAATTGACCTCCCCGTGAAGAG
GCGAGGAT-ACTACAATAAGACGAGAAGACCCTATGG--AGCTT-AAATCAAATAA----
--TCCAAATATAAT-------------GCCCCTC------AAACCTAAA-AGCTGGTATA
ACCAAATAATATTATTGGATTAAAAA-TTTCGGTTGGGGTGACCTCGGAGCACAACAAAA
CCTCCGAA-CAACTTTAACCTAGACCTAACTAGTCAAG--GTATACA---CATCATCA--
---------------ATTGACCCAAAACTA-A-TTTGATCAACGGAACAAGTTACCCT--
AGGGATAACAGCGCAATCCT-ATTAAAGAGTCCATATCGACAA-TAGGG--TTTACGACC
TCGATGTTGGATCAAGACA-CCCCAATGGTGCAACCGCTATTAATGGTCCGTTTGTTCAA
CGGTTAA-AGTCTTACGTGATCTGAGTTCAGACCGGAGTAATCCAGGTCGGTTTCTATCT
A-TTTAATATTTCTCCCAGTAC-GAAAGGACAAGAGAAAAGGAA-CCAACTCAAAA--TA
GCGTTCCCAGC-ATAACAAATGC-AATTAACTTAATTTAG-TAATC---TACTATCTAT-
---CTTACCCAA--GACAAGGG--TT-TGTTAAGATGGCAGAG-CCCGGTAATTGC-AT-
AAAACTTAAACC-TTTATAA-TCAGAGGTTCAAATCCTCTTCTTAACATA----------
------------------------------------------------------------
--------------CTATGTTTATAGTTAATCTCCTCCTCCTAATTATCCCCGTCCTCCT
AGCCATAGCCTTCTTCACCCTAATTGAACGAAAAATTTTAGGTTATATACAACTCCGCAA
GGGCCCCAACGTTGTTGGCCCACATGGCCTCCTACAACCCTTCGCCGACGCAATAAAACT
ATTTATTAAAGAACCTCTCCGACCCCTAACTTCATCATCACTACTTTATACAGTAGCGCC
AACTCTAGCCCTTTCAATTGCACTAATTATATGAATTCCCATACCACTACCATACCCATT
AATTAATATAAATATAGGACTTTTATTTATCCTTGCTACATCAAGTCTGGCAGTATATTC
AATTTTATGATCAGGCTGAGCCTCCAACTCAAAATACGCCTTAATCGGAGCCCTACGAGC
AGTAGCCCAAACAATCTCCTATGAAGTTACTCTAGCCATTATTTTATTATCTGTCCTCCT
AATAAATGGGTCATTTACCCTTTCCACCCTTATCACAACTCAAGAATATCTATGACTAAT
TATCCCGTCATGACCACTAACCATAATATGATTTATCTCAACTCTAGCAGAAACAAACCG
AGCCCCCTTCGACCTTACAGAAGGAGAATCTGAACTAGTCTCAGGCTTTAACGTAGAGTA
TGCTGCGGGACCATTTGCCCTATTCTTTATGGCAGAATATACAAATATCATCATAATAAA
TGCCCTAACTACAATTATCTTTTTAGGAGCATTATATGACCCTCATATTCCAGAAACGTA
TACGACAAACTTTGCCATTAAAACTCTATTGCTAGCCACACTATTTCTATGAGTACGAGC
ATCCTACCCACGATTTCGATATGATCAACTTATACATTTATTATGAAAAAGTTTCCTACC
CCTGACACTAGCCCTATGTATATGATACATCTCCCTCCCCATCTTAATATCCTGCATCCC
ACCACA-----AATAT---AGAAATATGTCTGAT-AAAAGAATTAC-TTTGATAGAGTAA
ATAATAGAGGT-TCAAATCCTCTT--ATTTCTAGGATTATAGGTATCGAACCTATCCC-T
AAGGATTC-AAAATCCATTGTGCTACCAATA--TACA-CCACATCCTATA-----CAGTA
AGGTCAGCTAAATAAGCTATCGGGCCCATACCCC--GAAAATGTTGGTTTATA-TCCTTC
CCGTACT----AATCAAACCATCCATCCTCATACTTATCCTAATAACAATCTTTTCAGGA
ACAATACTAACAATAATTAGTTCACACTGACTCCTAATTTGAATTGGATTAGAAATTAAT
ATATTATCCCTTATTCCGATTCTAACAAAAAAGATAAGTCCACGATCCACAGAAGCAGCT
ACTAAATATTTCCTTACACAAGCCACAGCCTCCATACTATTAATATTTACTATTATCATA
AATGCCATAAACTCCGGCCAATG------AACCACCATTAACACTTACAATAATTTAACT
TCCTTCACGATCATTATCGCCCTGACAATAAAATTAGGAATAACCCCATTTCACTTTTGA
GTGCCAGAAGTCACACAAGGAGTTACACTAACAGCAGGAATACTGCTCCTAACATGACAA
AAACTAGCCCCCATTTCCATTATAATTCAAATTTATCCCTCAATAAACCCAAACATCCTC
TTATTAGTATCCCTACTATCAATTCTAGTGGGAGGGTGAGGAGGTCTAAACCAAACACAA
CTACGAAAAATCCTAGCTTACTCATCAATTGCACATATAGGATGAATAGTCTCCATTCTC
ATATTCTACCCTTCCCTAACAATTCTAAATCTATTAATCTACTTAATACTAACCATTACC
GTGTTCACTATATTAAATATTAATACAAACACAACCACTCTAGCCCTATCAAACTTATGA
AACAAAACACCAACAATTACCATAACCATTCTAATTTCCTTATTATCCCTAGGAGGTCTA
CCCCCACTCATAGGCTTCCTACCAAAATGAGCCATCATCCAAGAACTAACAAAGAACAGC
AACATTATTATAGCTACAACAATAGCTATCATGGCACTACTCAACTTATACTTCTATATA
CGATTGATTTACTCCACATCACTAACCATATTCCCATCTTCCAACAACATAAAAGTAAAG
T---GACAACTTCAACCCACAAAACAGACTCTCCTTTTATCACCACTAGTAATTTTATCT
ACCCTAACCCTACCTTTATCACCAGCTTTCTTAATCATAAATTAGAAA-TTTAGG-TTAA
--ATAGACCAAGAGCCTTCAAAGCCCTAAGCAAGTAGTCATATACTTAA-TTTCTGCAAA
------------TAAGGACTGCAAGAATTTATCCTACATCAACTGAATGCAAATCAATTA
CTTTTA-TTAAGCTAAATCC-TC--ACTAGATTGGTGGGCTCAGAC--CCCACGAAAAAT
TTAGTTAACAGCTAAATACCCTAATCAAC-TGGCTTCAATCTACTTCTCCCGCCGCTC--
-AG---AAAAAAAGGC-GGGAGAAGCCCCGGCAGAATT---GAAG-----CTGCTTCTTT
GAA--TTTGCAATTCAACATG-ATATT-CACCTCAGAGC---TTGATAGAAAGA-GGGCT
T-AACCTCTGTCTTTAGA-TTTACAGTCTAATG-CTT-A--CTCAGCCATTCTACCACTA
------------------CCT-ATGTTCATCAATCGTTGATTCTACTCAACAAACCATAA
AGATATTGGAACCCTTTACCTCCTATTCGGAGCTTGAGCAGGCATAGTAGGAACAGCCCT
TAGTCTCCTCATCCGTGCAGAACTCGGCCAGCCCGGAGCATTACTAGGAGATGATCAAAT
TTATAACGTAATCGTAACAGCCCACGCATTCGTTATAATTTTCTTCATAGTAATACCCAT
CATAATTGGAGGCTTCGGAAACTGATTGGTACCTCTTATAATTGGAGCCCCTGATATAGC
ATTTCCACGAATAAATAATATAAGCTTCTGACTTTTACCCCCATCTTTCCTACTTCTCCT
CGCTTCCTCTATAGTAGAAGCAGGTGCAGGAACCGGGTGAACAGTATACCCCCCTTTAGC
TGGAAATTTAGCACACGCAGGAGCATCCGTAGATTTAACTATTTTCTCTTTACACTTAGC
AGGAGTATCCTCAATTTTAGGTGCCATTAACTTTATCACAACAGTCATTAATATAAAACC
CCCAGCCATATCACAATATCAAACTCCTCTGTTCGTATGATCAGTTGTAATTACTGCTGT
ACTCTTACTACTATCCTTACCAGTATTAGCAGCAGGAATCACTATACTCCTAACTGATCG
TAACCTCAACACAACCTTTTTTGACCCTGCAGGAGGAGGTGATCCTATTTTATATCAACA
TCTATTCTGATTCTTCGGTCATCCTGAAGTATATATTCTAATTCTTCCAGGCTTTGGCAT
AATCTCCCATATCGTTACCTATTACTCAGGTAAAAAAGAACCCTTCGGTTATATAGGAAT
GGTCTGAGCTATAATATCTATCGGCTTCTTAGGCTTCATTGTATGAGCACATCACATATT
CACTGTCGGAATAGACGTAGATACCCGTGCGTACTTTACGTCTGCTACTATAATTATTGC
TATTCCTACCGGAGTAAAAGTTTTCAGCTGATTAGCCACATTACATGGTGGCAGCATTAA
ATGGTCACCCGCTATACTATGAGCTCTAGGTTTCATCTTCCTATTTACAGTGGGGGGTCT
AACAGGGATTGTGCTTGCCAATTCATCACTAGATATTGTGCTCCACGACACATATTACGT
AGTAGCCCATTTTCACTATGTCTTATCTATAGGAGCAGTTTTTGCTATTATAGGAGGCTT
CGTACACTGATTTCCCCTGTTCTCGGGTTATTCTCTAGATAACACCTGAGCTAAAATTCA
CTTCGCAATCATATTCGTAGGCGTAAATATAACTTTTTTCCCGCAACACTTTCTAGGCCT
AGCAGGAATACCTCGACGTTATTCTGACTACCCCGATGCCTACACCATGTGAAACACAGT
CTCGTCCATCGGCTCTTTTATCTCTCTTACAGCAGTAATACTAATAATTTTCATAATCTG
AGAAGCATTTGCCTCAAAACGAGAAATTACGATAGTAGAATTAACCCCAACTAACCTAGA
ATGACTTCATGGCTGCCCGCCACCCTACCACACATTTGAAGAGCCTACATAC-GTAAAAG
CTTTAAT-----CGAAAAAGGAAGGAGTCGAACCCCCT-ATAATTGGTTTCAAGCCAACC
ACATAACCGCTATGAC-TTTCTCCATTTA-------------AAGATATTAG-TAAAAT-
AATTGCATAACTTTGTCAAAGTTAACTTATAGGTGGAACTCCTATATATCTTA-ATGGCC
TGCCCAGTCCAATTAGGATTTCAAGACGCTGCTTCTCCTATTATAGAGGAACTTACATAT
TTCCATGACCACACTTTAATAATCGTCTTCCTAATCAGCTCCTTAGTCCTATACATTATT
TCCCTTATACTCACCACAGAACTTACCCATACAAGTACTATAGATGCTCAAGAAGTAGAG
ACAGTATGAACCATTTTACCCGCTGTCATCTTAATTCTAATTGCCCTTCCATCACTACGT
ATTCTGTACATAATAGATGAAATCACCACACCCTCCCTTACCCTAAAAACTATAGGCCAT
CAATGATACTGAAGCTACGAATATACAGATTACGAAAATCTATGTTTTGACTCATACATA
ACGCCTTCATCAGACCTAAAGCCTGGAGAACTCCGCCTACTAGAAGTCGACAATCGAGTC
GTTTTACCTACAGAGATATCCATCCGTATACTTATTTCTTCAGAAGATGTTTTACATTCA
TGAACCGTACCCTCCTTAGGCGTAAAAACAGACGCCATCCCAGGACGCCTAAATCAAGCA
ACCCTAATAACTTCTCGTCCAGGTATCTATTATGGTCAATGCTCAGAAATCTGTGGTGCA
AACCACAGCTTTATACCAATTGTACTTGAGTTAGTCCCACTAAAACACTTTGAAGAGTGA
TTACTAGCC----ATGCTTTAATA------------------------------------
-------------------------------------ACACTGCGAAGCTATAT--AGCA
TTAACCTTTTAAG-TTAAAGACTG-AAAGCCTT--GACCTTTCCACAGTGA-GATGCCAC
AATTAGAAACATCAACGTGATTTATCACCATCTTATCAATAGTTCTAACCCTATTTATTG
TATTCCAACTAAAAATCTCAAAACTTAACTTC---------CCTTTAAAACCTGAGTTAA
AAA---TTACCAGTAAATATCAACATACTAATCCT-TGAGATACAAAATGAACGAAAATT
TATTCGCCTCTTTCACTACCCCAACCATCATAGGCATTCCTATTGTAATTCTTATTATTT
TAACTCCCAGTATTTTCTTCCCCTCTTCACCCCACCTTCTCGGCAACCGACTAATATCTC
TTCAACAATGACTTGTCCAACTCGTATTAAAACAATTAATAGCAATCCACAATATCAAAG
GGCGAACCTGATCCCTCATACTAATCTCACTGATTCTATTTATTGGATCTACCAATTTAC
TAGGCCTGTTACCCCACTCATTTACTCCTA-CCACACAATTATCAATAAATCTAGGAATA
GCCATTCCCCTATGAGCAGCTACGGTTATTATAGGCTTTCGACACAAAACAAAAAAATCC
TTAGCCCATTTCCTCCCACAAGGAACACCCATTCCCCTCATTCCTATACTAGTAATTATC
GAAACCATTAGTCTTTTTATTCAACCTATAGCATTAGCCGTACGATTGACAGCTAATATT
ACTGCAGGCCACCTTCTTATACACTTAATCGGAGGAGCTACCATAGCATTAACCTCCATT
AGCCCTACCATTTCCTCAATCACATTTACTATTTTAATACTCCTTACAGTCCTTGAGTTT
GCCGTTGCCCTCATTCAAGCCTATGTGTTTACCCTCTTAGTAAGCCTTTATTTACATGAC
AACGC-------------------------CTAATGACCCACCAAATCCATGCCTATCAT
ATAGTTAATCCCAGCCCCTGACCTCTTACAGGAGCTCTCTCTGCACTTTTAATAACATCT
GGCCTTGCCCTATGATTTCATTTTAATTCAAGCACACTCCTATTCTTGGGCCTATTAACT
AATCTACTAACAATATATCAATGATGACGAGATATTGTACGAGAAGGCACATTCCAAGGC
CACCATACCCCCGCTGTCCAAAAAGGGCTCCGATACGGTATAATTCTTTTTATCATCTCA
GAAATTTTCTTCTTTACAGGTTTCTTCTGAGCCTTCTATCATTCAAGCCTGGCACCTACT
CCTGAACTAGGCGGCTACTGACCCCCAGCAGGCATTAAACCCCTCAATCCACTAGAAGTT
CCTTTACTCAATACAACTGTACTCCTAGCCTCAGGTGTATCCATCACCTGAGCTCACCAT
AGTCTAATAGAAGGTGACCGCACAAGCATGCTACAATCCTTACTCATCACCATTACCCTA
GGAGTCTATTTTACCCTACTCCAGGCATCAGAATACCTCGAAACATCCTTTACAATCTCA
GATGGCGTATATGGCTCAACATTTTTCATAGCAACAGGTTTCCATGGCTTACATGTCATC
ATCGGATCTACCTTCCTAACCATCTGCCTTCTCCGCCAACTAAAATTTCACTTCACTTCC
AATCACCATTTCGGTTTTGAAGCCGCAGCCTGATACTGACATTTCGTTGACGTAGTCTGA
CTTTTCCTTTATGTATCAATCTACTGATGAGGATCATATTC-TTTTAGTATC-ACTCAGT
ACAACTGAC-TTCCAATCAGTTAGC-TTCGGC-ACTAACC-CGAAAAGAAT-AATTAATC
TCCCATTGACTCTTTTAACCGATATTCTACTAGTATTAGTACTCGTATTTATCGCATTTT
GATTACCTCAACTAAACATTTACACAGAAAAATATAACCCATATGAATGCGGCTTCGACC
CTATAGGATCTGCTCGCCTGCCATTTTCCATAAAATTCTTTCTAGTAGCAATTACATTTT
TATTATTTGATCTAGAAATTGCTCTCTTACTCCCACTACCATGAGCATCCCAATCAAACA
ATCTAAAACTCACGACAATTGTAGCCCTTACATTAATTACAATTCTAGCTCTAAGCCTCG
CCTATGAATGACTTCAAAAAGGATTAGAGTGAGAAGAGTAATC-TGGTAATTAGTTT-CA
ACTAAAAC-AAATGA-TTTCGACTCATTAGATTATG---ATTAATTCATAATTACC---A
AC-ATGCCCTCAATCTCCACAAACATGACTTTAGCCTTTATCACTGCCCTATTAGGGATA
TTAATATTCCGATCTCACCTAATATCCTCCCTCCTATGCTTAGAAGGAATAATATTATCT
ATATTTATTTTAAGTACCCTTCTAATTCTAAATATACAATTTACAATCACCTTTATTATA
CCCATCCTTCTTTTAGTCTTTGCAGCCTGCGAAGCTGCCATCGGCCTAGCCCTCCTAGTA
ACAGTGTCTAATACCTATGGCCTAGACCATATTCAAAATCTTAACCTTCTCCAATGTTAA
AAATTATTACCCCCACAATTATACTATTCCCAATAATTTGATACTCCAATAATAACAAAA
TCTGAATTAACACAACCCTATACAGCCTGATAATTAGTATCATAATATTATTACTACTTA
ATCAAACTGACAACAACAGTAATAATTTCTCACTAACTTTTTTCTCCGACTCACTATCCT
CTCCTCTCCTAATACTAACAGTATGGTTACTCCCCTTAATAATTATAGCTAGCCAACATC
ATCTTATAAAAGAGACCTGAATACGAAAAAAACTATATCTATCTATGTTAATCTTTCTAC
AAGTGTTTCTAATTATAACCTTTACAGCCACCGAACTTATTCTATTTTATATCCTCTTTG
AAGCTACACTAATCCCAACCCTTATTATTATTACCCGGTGAGGTAACCAAACAGAACGAC
TAAACGCGGGCCTATACTTTCTATTTTATACCCTTATCGGGTCTCTACCATTACTCGTAG
CACTAATTTATACCCAAAATTTCCTAGGTTCCCTAAACATATTAACAATTACTCTTTATA
ATCAAGAATTATCCAATT---CATGATCTAATAGTTTTTTATGAATAGCATGTATTATAG
CATTTATAGTCAAAATACCACTATATGGGCTTCACTTATGATTACCCAAAGCCCATGTAG
AAGCACCCATCGCCGGCTCCATAGTACTTGCAGCCGTACTTTTAAAATTAGGTGGATATG
GAATGATACGTATTACCATAATCCTAGACCCCATAACAAAATTCTTGGCATACCCTCTCC
TTATACTATGCCTATGAGGAATAATTATGACCAGTTCAATCTGCCTACGACAAACAGACC
TAAAATCACTTATCGCTTATTCATCAGTAAGTCATATGGCACTAGTTACTATAGCAATCC
TAATTCAAACACCATGAAGCTTTATAGGAGCAACAGCCCTTATAATCGCACACGGCCTTA
CATCATCCATATTATTTTGCCTTGCAAACTCGAATTACGAACGTATCCACAGCCGTACAA
TACTCCTAGCACGAGGACTTCAATCCTTTCTCCCCTTAATAGCTACCTGATGACTTCTAG
CCAGCTTAACCAATCTAGCTCTACCTCCCTTCATTAATCTAATTGGTGAACTCCTCGTAA
TTATAGCTTCCTTCTCATGATCGAATATCACAATTATCCTAACGGGCCTAAATATATTTA
TTACAGCCCTTTATTCCCTTTATATATTAACCGTTACACAACGAGGCAAATCCACCTACC
ACATACATAACCTTAACCCCTCATTCACACGAGAAAATACCCTAATATCTATACATATAT
TTCCTATTGCCCTACTAACCCTCAATCCAAAACTTATTTTAGGTCCTA-CGTACTGTAAA
TATAGTTTAAACAAAACTCTAGATTGTGAATCTAGCAATAGAGGCTTAAAATCCTCTTGT
CTACCGAGAG---AGTG-ACGTAGAATTGCTAACTCT-GCTCCCCGTATAT-AAAAGTAT
GGCTCCCTCAACTTTTAAACTTTTAAACTTTTAAACTTTTAAACTTTTAAACTTTTAAAC
TTTTAAACTTTTAAACTTTTAAAGGATGGT-AGTTATCCATTGGCCTTAGGAGCCAAAAA
TAATTGGT-GCAACTCCAAATAAAA-GTAATAATAATGCACA---CCTCCATTTTTATAT
TAGCCCTAACCCCCTTAATCTTTCCG--------ATTATTATTACCCTTATTAGCCCCAA
T-AAAAATAATATA-TACCCCAACT--ATGTAAAAAC-AACTATGATA-TTTACCTTTAC
TATTAGTCTCATCCCCACAACCATATATACTTTCCTAGGTCAAGATACAATTATATCAAC
CTGACATTGAATAACCATCCAATCACTAGAAATTACACTAAGTTTTAAATTGGACTATTA
CTCCGTAATATTTACCCCAATTGCACTATTTATTACTTGGTGCATTATAGAATTCTCACT
ATGATACATAGACTCAGACCCAAACATTAACCAATTCTTCAAATATCTTCTCATCTTCCT
TATTACCATGCTAATTTTAGTTACCGCTAACAACCTCTTCCAGCTCTTTATTGGGTGAGA
AGGTGTAGGAATTATATCATTTCTACTAATCGGCTGATGATACGCTCGAACAGACGCTAA
CACAGCAGCCATTCAAGCAATTCTGTATAACCGCATTGGTGATATTGGTTTCATTCTAGC
CATAATATGGTTTCTCCTCCATTATAACTCATGAGACTTACAACAAATATTTATCCTAGA
TCCCAACCCCGATCTACTTCCATTAGTGGGTCTACTATTAGCAGCAACAGGAAAATCAGC
CCAACTCGGCCTCCATCCCTGATTACCCTCGGCTATAGAAGGCCCAACTCCAGTATCAGC
CCTACTTCACTCCAGTACTATAGTAGTAGCTGGGGTTTTCTTACTTATTCGCTTCCACCC
ACCAATAGAAAATAATACAACAATTCAAAGTCTTACACTATGCCTAGGAGCTATTACTAC
CATATTCATAGCAATCTGCGCCCTAACACAAAATGACATTAAAAAAATTGTAGCCTTCTC
TACCTCAAGTCAACTGGGACTTATAATAGTTACTATTGGTATTAATCAACCGCACCTAGC
ATTTCTACATATCTGTACTCATGCCTTTTTCAAGGCTATACTATTTATCTGCTCTGGGTC
TATAATTCATAACCTAAATAATGAACAAGACATCCGAAAAATAGGAGGACTATTTAAAAC
AATACCCCTCACCTCAACTTCCCTGATAATCGGTAGCCTAGCACTCACAGGCATACCTTT
TCTTACAGGTTATTACTCCAAAGACCTCATCATCGAAACCGCAAACACATCATACACCAA
CGCCTGGGCCCTGTGTATTACTCTTATCGCTACCTCTATAACAAGCGCCTACAGCACCCG
AACTATTATCCTCACACTAACAGGATCACCTCGTTTTTCAACTTCCGTATATATTAATGA
GAACAACCCAACCCTACTAAACCCAATAAAACGCCTAGCAGCAGGTAGTCTACTCGCAGG
ATTTTTCATCGTCAACAACATCTCTCCGACTACAGTTCCTCAATTAACAATACCTTATCA
CCTGAAACTCCTAGCCTTATGCGTAACCACCCTAGGCTTCTTAACAGCCCTAGATCTGAC
TCTCATAACTAACAGTCTCAAAATAAATACCCCATCGCACATATTCAAATTCTCCAATAT
ACTAGGATATTTTACCATTACAATTCACCGAACAGTTCCCTACCAAAACCTAACCATAAG
CCAAAACCTAGCCTTCCTATTACTAGACTTACTCTGACTAGAGAAATCAATACCTAAAAC
AATTTCACACACCCATATTATTACGGCCATCACCTCAACC---ACCCAAAAAGGCATAAT
CAAGCTATATTTCCTCTCTTTTCTTATTTCCCTCACACTAATCCCACTTTTAAT---TAT
ATA---ATCTCCCACTTTTAATTATATAATCTATTACCCCGAGTAATTTCAATAACAATA
TAAACACCAACAAATAATGTTCAACCAACAACTACGACCAACCAACGCCCATAATCATAC
AAAGCACCCGCACCAATAGAATCCTCACGAATCAACCCCGACCCCTCCCCCTCAAAAATC
ACCCAACTCCCTATATTATCCAAATTA---ATTA---------TCACTACCAACTCATT-
--ATAATCTATAACCCACAGAACTAAATATACCTCCATTGCCAATCCAACCAAAAAACTC
CCCAAAACCTCAAATCCTGAAACCCATGCTTCAGGATATTCTTCAATAGCCATCGCAGTA
GTATAACCAAAGACAACCATTATACCCCCCAGATAAATCAAAAACATTATTAAACCTATA
TAAGTACCCCCATAACTTAAAATAATAGCACAACCAATCACACCACTAACAACCAATGCT
AAACCCCCATAAATAGGAGAAGGCTTAGAAGAAAAGCCCACAAAACCCATAACTAATAAT
ACGCTTAATAAAAATAAAATATACGACATT-GTTTCCACATGGACTCTA-ACCATGATTA
ATGATATG-AAAAACCATCGTTGTA-TTTCAACTATAAAAA-CACT-AATGATCCCCATA
CGCAAATCTAATCCAATTATAAAATTAATTAATCACTCCCTCATTGATCTACCAACCCCA
TCAAACATCTCAGCATGATGAAACTTTGGTTCCCTTTTAGCAATCTGCTTAATTTTACAA
ATCATCACAGGTCTATTCCTAGCAATACATTACTCACCTAGCACCTCCTCAGCCTTCTCC
TCAATCGCCCATATCACTCGAGACGTAAACTACGGCTGAATTATCCGCTACCTTCATGCC
AATGGTGCCTCCATATTCTTTATCTGCCTATTCCTACATGTGGGTCGAGGATTATATTAT
GGCTCATTCCTTCTTCTTGAAACTTGAAACATTGGCATTGCACTATTACTTATAGTTATA
GCAACGGCCTTTATAGGCTATGTACTCCCATGGGGGCAAATATCATTTTGAGGTGCTACA
GTAATTACAAATTTATTATCCGCAATCCCATACATCGGAACAAACCTCGTTCAATGAGTA
TGAGGTGGGTATTCTATCGATAACCCAACCCTTACCCGATTCTTCACTCTCCACTTTACC
CTGCCTTTCATTATCACAGCCTTTACAGTTCTACATCTACTTTTCCTACACGAAACAGGA
TCTAATAATCCATGCGGAATTCCCTCAAACTCCGACAAAATCCCCTTCCACCCCTACTAC
ACAATCAAAGATATGCTAGGCCTAGTCCTCCTTATTCTTCTCCTAATAACTCTAGTATTA
TTTTCACCTGACCTTTTAGGCGACCCAGACAACTATACACCAGCTAATCCACTAAACACC
CCACCACACATCAAACCAGAATGGTACTTCTTATTCGCATATGCAATCCTACGATCTGTA
CCTAACAAATTGGGAGGCGTACTAGCACTTCTTATATCCATTCTTATCCTAATAATTATC
CCCATACTTCACAAATCCAAACAACAGAGCATAATATTCCGCCCATTCAGCCAATTTACA
CTATGATTACTAATCACAGTTCTATTAACCCTAACCTGAATTGGAAGTCAACCAGTAAAC
CAACCCTTTATTATAATCGGACAGGTAGCATCTATAATATATTTCACCACAATTCTGATC
TTAATACCACTAGCCTCTATAATCGAAAACAATCTCCTCAAATGA-A---CCTGCCCTTG
TAGTATAAA-CCAAT-ACTCTGGTCTTGTAAACCAGA-AATG-GAGATCAC---TCTCCC
TAGGAC---AACCTCAAGGAAGAAGCATT----AGCCCC--ACCTTCAACACCC-AAAGC
TGAAATTCTA--CTTAAACTACTCCTTG---------------AAAACAAATACCTATTA
ATATAATATACTAGGTATAGATCTAATACTTCATTTCATTTTTAA----------TACTA
ACATACTACCTTAACACAAAAGACACCCGATATTACCACCGGCCCCCATGTCCGTCGTGC
ATTGCATGTTCTACCACAT-------------------ATTAAGTTCATATTCA------
-------TC-GACCA-ATTAGCTATGTATATCGTGCATA-----GGGCT--CCAGTCC--
-GCATTACATAATTAAGCATGTAC---ATAGCACATATAACGTACATAATACATAATATC
CTCCATCGTGCATATTATCTTCCA----CCATATGCCTATCCTCACCCCAAGTAAGTCCT
TGATCATACAGATGCACATTTTACCTTAACC-------CGGACA-TAAAACATTGGTCGA
T-TGATC-----------GGAC------ATT----AGCGCATTCATATTC----------
-GATAG----------TC------------------------------------CACCTC
AACATGGATAT-CCCCCTCCACCC-----TCCTCGGGCCTCTACCATCCTC------CGT
GAAACCAGCAACCCG-CCC--ACAAAGTGTA-CCT----CTTCTC-----GCTCCGGGC-
-CCATT-AAACTTG-GG-GTGACTAA----------------CGTG-AAACTATACCT--
--GGCATCTGGTTCTTACTTCAGGGCCATA-CCAATACA-CCCGCC--CATA-CGTTCCC
CTTAAATAAGACAT-CTCGATGGATTA-GTTACTAGCTAGCCCGT--GA-----CTTGTC
-ATAA--CTGAAC-------------TGTCAGG-----CCTCT-----------------
---GGTATTT--------TTT--AA--------TATTTGGGG------------------
------------------------------------------------------------
------------------------------------------ATGCTTGGACTC------
--------------------------AACA----------------------------TG
GCCTCCG-----------------------CCGGC-------------------------
--------------CAGCACAC---GGTCCATTAAT---------------------TGT
---AGC-----------TGGACT-------------------------------------
--------------------------------------------TAACGTGT--------
--------------------AC-ATT------CTT-------TACCCT------CATAAT
TATCAT-----------------------------------------------AGCTGAC
TATTT-AATTCA----------------------------TGCTCGAAGGACATAAAAA-
-------------------------TTAATACATATT-----------------------
-------------------------------------------ATATATAT---ATATAT
GC---AGGTATTCGCATATTTGAACACGTATGCGCCT-----------------ATTAAC
TTTAACGCATAAACGCACGCACAAATTA--------------------------------
------------------------------------------------------------
------------------------------------------------------------
------------------------------------------------------------
------------------------------------------------------------
-------CATTTATAACTTAATATTTAAACAAC----------------TTCTACTC---
-------AC-----CCCAATTTTAAAACTCAAATT--TT----------ACAACCC----
----------------TTATC--------------AAT--CCAAAA--------------
------AAAATTG----------CAAAATCCACTATTATACAAATT--------------
-----TCAATTCCACAAAAATT--------------------------------------
---------------------------------ACT------------------------
------------------ACAAAA---CAAATTAACTAAAAATTATTTA-----------
---------CCC----CACACAAAACACTAATAAAT-------------TCAACTGATA-
-----------------------CTAGTATGCCACCTCAGAAACATCCCTTACCAAAGAG
CGAGAGCCCCAATATCCCA-----------------------------------------
------------------------------------------------------------
-TATCCTCAAACCCACAACACACCAATAGCTCATCAGTAAATCAACCCAAC---------
-ATATAATCCAACCTATAAACTTATGTACACTAAAAACTCAAGCGCAAA-----------
--------------------
>P.coquereli 19599 bases  62E45530 checksum
GTT-AATGTAGCTTAAACT---ACCAAAGCAAAGCACTG-AAAATGCTTAGACGGGTTAG
CTAA----CCCCATAAA--CATATAGGTCTGGTCCTAGCCTTCTTATTAGTT-ATCAGTA
GGATTACACATGCAAGTAACCGCA-TCCCAGTGAGAATGCCCTCCAG--ATCC-------
-----TTACGATC-AAAAGGAGCAGGCATCAAGCACGC--------CAGATGGCTGCTCA
CTACGCCTTGC-TAAACCACA-CCCCCACGGGACACAGCAGTGA-CAAAACTTAAGC-AA
TTAACG--AAAG-TTAGACTAAGCCATACTGA-------TACTCAGGGTTGGTAAA-TTT
CGTGCCAGCCACCGCGGTCATACGATTAACCCAAACTAAT-TT--AACACGGCGTAAAGT
GTGT---TT-AAGAGT------ACCCTTAAAT--AAAGTTAAA-TTTTATCTGAGCTGTA
AAAT-GCTCCAGCTAAAAAT-AAAA--CAAACTACGAAAGTGACTTT-AACAC-CCTG-A
AAACACGACAGCCAAGACCCAAACTGGGATTAGATA-CCCCACTATGCTTAGCCATAAAC
TT-AAGTAGTT--AACAAAC-AATACTACTCGCCAGAGTACTACAAGCAACAGCTC-AAA
ACTCAAAGGACTTGGCGGTGCTTTATA-TCCCCCTAGAGGAGCCTGTTCTATAATCGATA
AA-CCCCGATAAACCCTACCACTTCTTGCTAATTCAATCTATATACCGCCATCCCCAGCA
AACCCTATCAAGGCCC--TAAAGTAAGC-GCAAGCATAT-----TACATAAAAA-CGTT-
AGGTCAAGGTGTAGTCTATGAAGTGG-AGAGAAATGGGCTACATTTTCTAAT--AACAG-
AACAGCACATACTACAACAACCTTTATGAAACTAAA--GGCCGAAGGAGGATTTAGTAGT
AAATTAAGAATAGAGAGCTTAATTGAA-T-AGGGCCATGAAGCACGCACACACCGCCCGT
CACCCTCCTCTAAACTTCTA--TTA------CCAATTCCT-TAATTA----------CCA
CTCAAAATACA--------------------AGAGGAGATAAGTCGTAACAAGGTAAGCA
TACTGGAAAGTGTGCTTGG-AA-TACTCAAAGTGTAGCTTAA-CACTAAAGCACCCGGCT
TACACCCAGAAGA-TTTCACAA-CAACGTGACCACTTTGAAA----CCAATACTAGCCTA
A--CTTCACTCCTCTCAACAAATATAAAACACT---------CA-ACTAAATCATTT---
-----ACCACAAATTATTAACAGTATAGGAGATAGAAATTT-TA---CCTAGCGCTATAG
TAACAGTACCGTAAGGG-AAAGATGAAAG----AATATCTTAAAGTAC-AAAAAAGC-AA
AGCCTACCCCTTGTACC-TTTTGCATAATGACTTAACCAGAAGCAGCTTGACAAAAAGA-
ATTT-CAGTCAGA--AGACCCGAAACTAGACGAGCTACTC-ACAGATAGTCATATA-AGG
ACGCACTCACCTATGTAGC-AAAATAGTG-AAAAAATCTGCGAGTAGAGGTGAAAAGCCT
AACGAGCCTAGTGATAGCTGGTTGTCCAGGAAA-GAATTTTAGTTCAACCTTAAAT-TTA
CCCAA-AGTA-----CCTAC-TAAA-CCTAGCGTAAATTTAAAAGTTAATCTAAAGA-GG
AACAGCTCTTTAGA--TCAGG-CTACAACCTTC-AATAGAGAGTAA-ATA------ACTT
TAACACCATTGTTGGCCTAAAAGCAGCCATCAACCAAG-AAAGCGTT-AAAGCTCAAC--
-ACACAATACCCCTCA-------ATTCCAAC-AATTCACACTA--ATCTCCTACTAATC-
AACTGGACCAACCTATTATCCAATAGGAGTAATACTGTTAATATAAGTAACAAG-AA-TC
CCCATTCT----CCACAGCGCAAGCTTATATCAGACCGAATA---CTCACTGATAGTT-A
AC---AGCAAAG-TAAAATAAAATA---TACCCTAGACA----CCTTACTTCAACAAA--
CTGTTAACCCAACACAGGAGCGCAT-------TAA--GGAAAGATTTAAAAA-AGT-AAA
AGGAACTCGGCAAAAAC--TAACCCCGCCTG-TTTACC-AAAAACATCACCTCCAGCATA
ACCAGTATTAGAGGCACTGCCTGCCCAGTGACACA--TGTTTAACGGCCGCGGTATCCTG
ACCGTGC-AAAGGTAGCATAATCACTTGTTCTTT-AATTAAGGACTCGAATGAATGGCCA
AACGAGGG-TTAAACTGTCTCTTACTTTAGATCAGTG-AAATTGACTTCCCCGTGAAGAG
GCGGGGAT-ACAACAATAAGACGAGAAGACCCTATGG--AGCTT-AAATTAAATAA----
--CCCACACAGATACAAATAAACCT--AGCCAAC------AGGCATAAC-TACTATCAA-
-----------CCCTTGGGTTAAAAA-TTTCGGTTGGGGTGACCTCGGAGCACAATAAAA
CCTCCGAA-CAATTTTAACCTAGACTTCACCAGTCAAA--GCAAACTAAATTACCA----
---------------ACTGATCC---AAACTAATTTGATCAACGGAACAAGTTACCCT--
AGGGATAACAGCGCAATCCT-ATTATAGAGTCCATATCGACAA-TAGGG--TTTACGACC
TCGATGTTGGATCAGGACA-CCCCAATGGTGTAACCGCTATTAACGGCCCGTTTGTTCAA
CGGTTAA-AGTCCTACGTGATCTGAGTTCAGACCGGAGCGATCCAGGTCGGTTTCTATCT
ATTTAAACGCTTCTCCCAGTAC-GAAAGGACAAGAGAAACAGAG-CCAACTTAACA--AA
GAGCCCTCAGT-TAAATAGATGA-AGTAAACTTAATCTAA-CATAC---CACTAAAATT-
----CTGCCCAA--AACCAGGG--CT-TGTTAAGATGGCAGAG-CCCGGCAATTGC-AT-
AAAACTTAAGAC-TTTATAAACCAGAGGTTCAATTCCTCTTCTTAACA------------
------------------------------------------------------------
-------------TACATGTTCACACTCAACCTCCTCCTACTAATTATTCCTATCCTACT
TGCCATAGCCTTTCTAATCTTAATTGAACGCAAAATCTTAGGATACATACAACTCCGCAA
GGGCCCTAACATCGTAGGACCCCATGGTCTCCTCCAACCCTTTGCCGATGCTATAAAACT
ATTTATCAAAGAACCACTACGCCCCCTAACCTCCTCTACACTACTTTATATCACCGCACC
AACACTAGCCCTATTTATTGCCCTAATCATATGAACACCCCTACCCCTACCACAACCCTT
AATCAATATAAATATAGGAGTTCTATTTATACTAGCTACATCCAGCTTAGCAGTATACTC
CATCCTCTGATCAGGATGGGCTTCTAATTCAAAATATGCCCTTATCGGAGCCCTACGAGC
AGTAGCACAAACAATTTCATATGAAGTCACTCTAGCCATTATCCTCCTATCCATCCTCCT
AATAAATGGATCATTTACTCTTTCCACCCTTATTATCACTCAAGAATTCACATGGCTCAT
TATCCCATCCTGACCACTAGCCATAATATGGTTTGTATCCACCCTAGCAGAAACCAATCG
AGCCCCCTTCGATCTAACAGAAGGAGAATCAGAGTTAGTCTCAGGATTTAATGTAGAATA
CGCTGCAGGCCCTTTTGCCCTATTCTTCATAGCAGAGTACACAAACATTATTATAATAAA
TGTCCTAACCACAACTCTATTCCTAGGAACACTATATAACCCTTACATACCACAAGCATA
CTCCACAATATTCGCTACTAAAGCCCTCCTTTTAATCACGCTATTTTTATGGGTACGAGC
ATCATATCCACGATTCCGATACGATCAACTTATACATTTACTATGAAAAAATTTCCTACC
ACTGACCCTAGCACTATGTATATGGTACATTTCCCTTCCTATTCTATCATCGGGTATTCC
ACCCCA-----AATAT---AGAAATATGTCTGAC-AAAAGAGTTAC-TTTGATAGAGTAA
ATAATAGAGGT-TCAAATCCTCTT--ATTTCTAGAACAATAGGAATTGAACCTACCCC-T
AAGAATTC-AAAATTCTTCGTGCTACCCAAAA-TACA-CCACATTCTACA-----CAGTA
AGGTCAGCTAAATAAGCTATCGGGCCCATACCCC--GAAAATGTTGGTTTATA-TCCTTC
CCGTACT----AATCAACCCCACTGCCCTAATACCAATTACCCTAACTATCTTTACAGGA
ACTATACTTACAATAATCAGCTCTCACTGACTTCTAATCTGAATAGGACTAGAAATAAAT
ATACTAGCCATCATTCCAGTCCTCGCAAAAAAAACTAATCCCCGATCTACAGAAGCCGCC
ACCAAATACTTCCTAACACAAGCAACAGCTTCCATACTACTTATAATAACCATCGTCATC
AACGCTATACATACCGGCCAATG------AAACATTACCAATACTCATAACCCGCTTACC
TCCCTTACAATTATCATCGCACTAACAATAAAACTAGGGATAACCCCATTCCATTTCTGA
GTCCCCGAAGTAACCCAAGGAGTCACACTAATAGCAGGAATACTTCTCCTAACATGACAA
AAACTAGCCCCAATCTCTATCATAATACAAATTTACCCATCAATAAACATAAATATCCTC
CTAGCATTCGCCTTATTATCAGTTCTAGTAGGAGGTTGAGGAGGACTAAACCAAACCCAA
TTACGAAAAATCCTAGCCTACTCATCCATCGCCCACATAGGCTGAATAATAGCCGTCCTA
ATATTCTGCCCATCCCTAACAATCCTAAACTTACTAATTTATCTAATATTAACCATCACC
TTATTCACCATACTCAATATCAACACAAATACCACCACACTCACCCTATCAATCCTATGA
AACAAAAGCCCAACAATTACTCTAATAATCCTAACATCCCTTCTATCCCTAGGAGGACTA
CCACCACTCACAGGCTTCCTGCCCAAATGGGTAATCGTACAAGAACTAACAAAAAACAAC
AACATCATTATAGCCACAATCATAGTAATCATAGCACTCCTAAATCTTTACTTCTACATA
CGACTAATCTATTCTACCTCCCTAACAATGTTCCCCACATTCAACAACATAAAAATAAAA
T---GACAATTCCAAACAACAAAATACACACTATTTTTACCACCATTAATTGCCCTATCT
ACCCTATCCCTCCCCTTATCACCAATTCTACTAACATTAAGCTAGAAA-TTTAGG-TTAA
--GTAGACCAAGAGCCTTCAAAGCCCTAAGAAAGTAAACA-ATACTTAA-TTTCTG----
--------CTAATAAGGACTGCAAGACTCTATCCTACATCAATTGGACGCAAACCAATTA
CTTTAT-TTAAGCTAAATCC-TC-ACCTAGACTGGTGGGCTCCAAC--CCCACG-AAAAT
TTAGTTAACAGCTAAATACCCTAGTCAAC-TGGCTTCAATCTACTTCTCCCGCCGCCA--
-GGG--GAAAAAAGGC-GGGAGAAGCCCCGGCAGAATT---GAAG-----CTGCTTCTTT
GAA--TTTGCAATTCAATATGAAAATT-CACCTCAGAGC----TGGTAAAAAGA-GGGTT
A---CCTCTGTCTTTAGA-TTTACAGTCCAATGCCTCTAT-CTCAGCCATTTTACCAATA
------------------CTT-ATGTTCATCAACCGTTGATTATACTCAACAAACCATAA
AGATATCGGAACTCTTTACTTATTATTTGGAGCCTGAGCAGGTATAGTAGGAACAGCCCT
CAGCCTCCTTATTCGTGCGGAACTTGGCCAACCAGGAACTCTATTAGGAGACGACCAAAT
TTATAATGTGATTGTCACGGCCCATGCTTTCGTCATAATCTTCTTTATAGTAATACCTAT
TATAATTGGTGGCTTCGGTAATTGATTAGTCCCTCTAATAATTGGAGCGCCTGATATAGC
ATTTCCTCGAATAAACAACATGAGCTTCTGACTCCTACCCCCATCCTTTCTTCTCCTTCT
TGCTTCCTCAATAGTAGAAGCTGGTGCAGGGACAGGGTGAACAGTATATCCACCCCTAGC
AGGAAATTTAGCCCATGCAGGAGCTTCCGTAGACCTAACCATCTTCTCCCTACATCTAGC
AGGAGTATCTTCTATTTTAGGGGCTATTAACTTCATCACCACAGTAATTAACATAAAACC
CCCAGCCATATCACAATACCAAACCCCCTTATTTGTATGATCTGTAATAATTACAGCTGT
ACTCCTACTACTATCTTTACCAGTCTTAGCAGCAGGTATTACAATACTCTTAACTGACCG
CAACCTAAATACTACTTTCTTCGATCCTGCTGGAGGTGGAGATCCTATTTTATATCAACA
CTTATTCTGATTCTTCGGACACCCCGAAGTATATATTCTAATTCTACCTGGTTTCGGAAT
AATCTCTCATATCGTCACATATTATTCAGGCAAAAAAGAACCATTCGGGTATATGGGTAT
AGTTTGAGCCATAATATCCATTGGCTTCTTAGGCTTTATTGTGTGAGCTCACCATATATT
CACAGTTGGTATGGACGTAGACACCCGCGCATACTTCACATCAGCTACTATAATCATCGC
TATCCCCACGGGCGTAAAAGTCTTCAGCTGATTAGCTACATTACATGGCGGCAATATCAA
ATGATCACCTGCCATATTATGAGCTCTAGGCTTTATCTTCCTATTTACGGTTGGAGGACT
AACAGGAATTGTACTTGCCAACTCATCTTTAGATATTGTCCTTCACGACACATACTACGT
AGTAGCACATTTCCATTATGTATTGTCAATAGGAGCAGTTTTCGCTATCATAGGAGGATT
TGCACACTGATTCCCTCTATTCTCAGGTTATACGCTAGATGACACTTGAGCAAAGATTCA
CTTTGCAATCATATTTGTAGGCGTAAATATAACCTTTTTCCCTCAACACTTCCTAGGCCT
ATCCGGAATACCACGACGCTATTCAGACTATCCCGATGCTTATACAATATGAAATACCGT
ATCATCCATTGGCTCTTTCATCTCCTTAACAGCAGTAATACTAATAATTTTTATAATCTG
AGAAGCTTTTGCTTCAAAACGAGAAGTCCTAATAGTAGAACTCACACCAACAAATCTAGA
GTGACTACACGGCTGTCCTCCACCTTACCATACATTCGAAGAACCCGCATAT-GTAAAGA
TACCC-------TAAGAAAGGAAGGAATCGAACCCTCT-ATAACTGGTTTCAAGCCAACC
CCATAACCACTATGAC-TTTCTCCATTC--------------AAGATATTAG-TAAAAC-
AATTACATAACTTTGTCAAAGTTAACTTATAGGTTGAACCCCTATATATCTTC-ATGGCT
TATCCAGTTCAATTGGGATTTCAGGATGCTGCTTCCCCCATCATGGAAGAGCTCCTATAC
TTTCATGATCATACTTTAATAATTGTATTCCTAATTAGTTCTCTAGTTCTCTATATCATC
TCTCTAATACTCACCACCAAACTCATACACACCAGCACCATGGACGCACAAGAAGTAGAA
ACAGTATGAACTATCCTACCTGCAATCATTCTAATTCTTATCGCCCTCCCATCCCTACGT
ATCCTATACATAATGGATGAAATCACTACTCCTTCATTAACCCTTAAAACCATAGGTCAT
CAATGGTACTGAAGCTATGAATACACAGATTACGAAGATCTGTCTTTCGACTCATACATA
GTTCCATCATCGGACCTCAAGCCCGGAGAACTTCGTCTGCTCGAAGTAGACAACCGAGTT
GTACTACCTACAGAACTATCAATTCGAATACTTATCTCTTCAGAAGACGTATTACACTCA
TGAGCCGTACCCTCACTAGGTGTAAAAACAGATGCTATCCCGGGGCGCCTAAACCAAGCA
ACCTTAATGACTTCGCGTCCTGGCATCTATTATGGCCAATGCTCAGAAATTTGCGGCGCA
AACCACAGCTTCATACCCATCGTACTCGAGCTAGTCCCCCTAAAACATTTCGAGGAGTGA
TTGTTATCT----ATATTTTAACA------------------------------------
-------------------------------------TCACCGTGAAGCTAACT--AGCA
TTAACCTTTTAAG-TTAAAGACTG-AAAGCTCA--AATCTTTCCACAGTGA-GATGCCCC
AACTAGATACATCAACATGACTTATTACAATTCTTTCGATGATCTTAACCCTGTTTATCA
TTTTTCAACTAAAAGTCTCAAAATTTAACTAC---------CCATTAAACCCGGAACTAA
AAA---CTATTAGCATAAATAAACATGTAAGCCCT-TGAGAAACAAAATGAACGAAAATC
TATTTGCCTCTTTCATTACCCCAACAATTGTAGGAATCCCTATTGTGATTCTAATCATTG
CAATCCCTAGTATTCTATTCCCTTCACCCACCCGTCTTATTACCAGCCGATTGACTTCTT
TACAGCAATGACTCATTCAACTAGTATTAAAACAACTAATAATGATACACAGCATTAAAG
GACGAACCTGATCACTTATATTAATTTCACTAATCCTATTTATCGGATCAACCAACTTAC
TAGGTCTATTACCCCACTCATTCACCCCTA-CCACTCAACTATCAATGAACTTAGGCATG
GCCATTCCACTATGAGCTGCCGCAGTCATTACAGGCTTTCGCCATAAAACAAAAATATCC
TTGGCCCATCTACTACCACAAGGAACACCAGTTCCCCTTATCCCTATACTAGTAATTATT
GAAACCATTAGCCTTTTCATTCAACCTATAGCATTGGCCGTACGATTGACAGCCAACATT
ACAGCAGGCCATCTACTCATACACTTAATTGGCGGAGCCACCTTAGTATTAACCTCAATC
AGTCCTGCCACTGCTTCAATTACATTTATTATTCTCATTCTCCTTACAATCCTTGAATTT
GCCGTCGCCCTAATTCAAGCCTACGTTTTTACCCTACTAGTTAGCCTTTATCTACACGAC
AACAC-------------------------CTAATGACCCACCAAACCCACGCCTACCAC
ATAGTTAACCCCAGTCCCTGACCCCTCACAGGAGCCCTCTCCGCCCTTCTAATAACATCC
GGCCTTGCCATATGATTCCACCACAACTCCAATACTCTCCTCACCCTAGGACTACTAACC
AATTTATTAACTATATACCAGTGATGACGTGATGTTGTGCGAGAAGGAACATTCCAAGGA
CATCATACCCAAGCTGTCCAAAAAGGTCTACGATATGGGATAATCCTATTCATCATCTCA
GAGATTTTCTTCTTCGCAGGCTTCTTTTGAGCCTTCTACCATTCCAGCCTAGCCCCCACT
CCCGAACTAGGCGGCTGTTGACCCCCAACAGGCATTCACCCACTAAATCCTCTTGAAGTA
CCATTACTCAACACAGCCGTCCTACTGGCTTCAGGCGTATCCATTACTTGAGCCCACCAT
GATTTAATAGAAGGCAACCGAACACATATACTTCAAGCCCTACTAATCACTATTTCCCTA
GGCATCTATTTTACACTTCTCCAAGCCTCCGAATATTTCGAAACATCTTTCACAATTTCG
GACGGAGTCTATGGCTCAACTTTCTTTATGGCAACCGGCTTTCACGGATTACATGTAATT
ATCGGATCAACTTTCCTAACTGTCTGTTTCTTTCGTCAACTAAAATTTCACTTCACATCC
AATCATCATTTTGGATTCGAAGCAGCAGCCTGATACTGACATTTCGTTGACGTAGTATGA
CTATTCCTCTACGTTTCTATCTATTGATGAGGATCCTATTC-TTTTAGTATTAACCCAGT
ACAATTGAC-TTCCAATCAATTAGT-TTCGGC-GAAACCC-GAAAAAGAAT-AATAAATC
TCTCTCTGACTTTAATAATTGATATTTTCCTAGCCTTACTACTCGTAGTAATCGCATTCT
GACTTCCACAACTAAACGTCTACACAGAAAAATATAGCTCTTATGAATGCGGCTTTGACC
CAATAGAATCTGCCCGCTTACCATTCTCTATAAAATTCTTCCTGGTAGCCATTACATTCC
TCCTATTCGACCTAGAAATTGCTCTTCTCCTACCGCTCCCCTGAGCATCCCAAACAATCA
ACCTAAATCTTATACTAACAGTAGCCCTTCTACTAATTTCCATTCTGGCAGCAGGCCTAG
CCTACGAATGGTCCCAGAAAGGGCTAGAATGAGAAGAATAGTA-TGGTAGTTAGTTT-AA
ACTAAAAT-AAATGA-TTTCGACTCATTAGATTATG---ACCCACCCATAACTACT---A
AC-ATGCCCTCAATCTTTATCAATATTATTCTGGCCTTTGCCACCGCCCTTTTAGGTACA
TTGGTGTTTCGCTCCCACCTAATATCCTCACTTCTATGTCTAGAGGGCATAATACTCTCC
ATATTTATCTTAAGCACCCTTATTATCCTAAATATACATTTCACAATATCCTTCATAATA
CCTATTCTATTACTAGTCTTCGCAGCATGCGAAGCAGCCGTAGGCCTGGCTCTTTTGGTT
ATAGTCTCCAACACATATGGCCTAGACTATATCCAAAACCTCAATCTCCTTCAATGCTAA
AAATCATTGTCCCAACAATTATATTATTCCCAGTAACTTGATACTCAAACAACTCTAAAA
TCTGAATCAACACAACCTCCTACAGCTTATTAATCAGCTTCATAGGCCTATCCTTCCTAA
ACCAGCCTAACAACAACAGCAATAACTTCTCTATAAACTTTTTCTCCGATCCACTATCAT
CGCCACTTCTAATTTTAACAATATGATTATTACCTCTTATAATTATAGCAAGCCAATACC
ACCTCAAAAAAGAACCCTGACTTCGCAAAAAGTCCTATCTATCCATACTAATCTCCCTAC
AAATATTCCTAGTTATAACATTCACCGCCAATGAACTAATCCTATTCTACATTCTATTTG
AAGCTACATTAATTCCAACTCTTATCATCATCACCCGCTGAGGTAACCAGACAGAACGAC
TAAATGCAGGATTATACTTCCTATTTTACACCCTCATTGGATCCCTACCACTTCTCGTAG
CACTAATCCACTTACAAAACTCTATAGGCTCACTAAACCTTCTAACAATAAATTTTTGAC
TCAAAGAATTACCCAACT---CATGATCAAGCAATCTACTATGAATAGCATGCATTATAG
CATTTATAGTCAAAATACCACTATATGGTTTCCACCTGTGACTACCAAAAGCCCATGTAG
AAGCACCCATTGCTGGCTCAATAGTCCTTGCAGCCGTACTCCTAAAACTAGGTGGTTATG
GTATAATACGAATTACTATCATCCTTGATCCTACAACAAAAGCTATAGCATATCCATTCC
TTATACTATGCTTATGAGGGATAATTATAACTAGCTCTATCTGCCTACGACAGACAGACC
TAAAATCACTCATTGCCTACTCATCCGTCAGTCACATAGCATTAGTCATCGTAGCTATTC
TCATCCAAACTCCATGAAGTTTCATGGGAGCAACAGCCCTAATGATCGCCCATGGACTTA
CATCATCCATACTATTCTGCCTTGCCAACTCAAACTATGAACGAATCCACAGCCGAACCA
TATTATTAGCACGAGGACTTCAAACCCTTCTACCCCTCATAGCAACCTGATGACTACTAG
CAAGCTTAACCAACCTAGCTCTACCCCCCTCCATTAATCTAATCGGGGAATTATTTGTAA
TAATAGCATCCTTCTCATGGTCAAATATTTCAATCATCCTAATAGGCTTAAACATATTAA
TCACCGCCCTCTACTCCCTTTACATACTAATCACCACACAACGAGGAAAACCTACATTCC
ATACACATAACCTCAACCCTTCATTCACACGAGAAAACACCCTAATATCCATACATATAC
TTCCCCTACTATTCCTCACCCTAAATCCCAAAACTATCCTAGGCCCAA-CATTATGTAGA
TATAGTTTAAACAAAACACTAGATTGTGAATCCAGCAATAGAAGCT-CAAACCCTCTTAT
CTACCGAGAA---AGAAACACAAGAACTGCTAATTCT-TAACTCCATACAT-AAAAATAT
GGCTTCCTC---------------------------------------------------
-------------AACTTTTAAAGGATAAG-AGTTATCCGTTGGTCTTAGGAACC--AAA
AAATTGGT-GCAACTCCAAATAAAA-GTAATAAATTTATTCT---CCTCCCTCACCCTAA
TCACACTTACAATCCTAGCCCTACCA--------ATCGCTATAAATTTAACTAA---TTA
C-AAAAACGCCCCC-TTCGCACTTC--ACGTGAAATC-TTCTATCGCA-TGCGCCTTCAT
TACCAGCCTTATTCCAACCACACTATTCATATTCTCAGGACAAGAAATAATTATCTCCAA
CTGACACTGAATAACAATTCAAACCCTAAAACTGTCCCTTAGCTTCAAACTAGACCATTT
CTCCATTCTATTTGTACCAGTAGCACTATTCGTCACATGATCTATTATAGAATTCTCAAT
ATGATACATAAACACTGACCCCAACATTAATCAATTCTTCAAATATCTCCTTATATTTCT
TATCACTATAATAATCCTAGTAACAGCTAACAACCTGTTCCAACTATTTATCGGCTGAGA
AGGAGTCGGTATTATATCATTCCTATTAATCGGCTGATGGTACGGACGAACCGATGCAAA
TACAGCAGCCCTACAAGCAATCCTGTACAATCGTATTGGGGACATTGGATTTATCCTAGC
CATAGCATGATTTCTATTATATTCAAACACATGAGAATTTCAACAAATATTTATACTAAA
TCAAGACCCTAATATCATTCCACTGATCGGTTTACTCCTAGCAGCCACCGGAAAGTCCGC
CCAATTCGGATTACATCCATGACTACCATCAGCAATAGAGGGCCCAACTCCAGTATCAGC
CCTACTCCATTCCAGCACAATAGTCGTAGCAGGAATTTTCCTCCTAATTCGATTTTACCC
TATAATAGAAAATAACAAAACCATCCAAACCATAGCACTATGCCTTGGCGCTATCACCAC
ACTATTCACAGCAATATGCGCTCTCACACAAAACGACATTAAAAAAATTGTAGCCTTCTC
CACTTCCAGCCAACTAGGCCTAATAATAGTTACCATCGGCATTAACCAACCCCATTTAGC
CTTCCTCCATATCTGCAACCACGCATTCTTCAAAGCCATACTCTTCATATGCTCCGGATC
CATTATCCATAACTTAAATGACGAACAAGATATTCGAAAAATAGGAGGCTTATTTAAAGC
CATGCCCTTCACATCCTCATCCCTTATCATTGGAAGCCTTGCACTAACGGGCATGCCCTT
TCTAACAGGCTTCTACTCAAAAGACCTAATCATTGAATCCGCAAACACCTCAAACACCAA
CGCCTGAGCCCTAGTAATTACACTAATTGCCACTTCCTTAACTGCCATCTACAGCACACG
AATCATCTTCTACGTATTAACAAATCAACCTCGATTCACAACCACAATTAATATCAATGA
AAACAACCCTCTATTAATCAACTCAATTAAACGCCTAGCATTTGGTAGCATTTTCGCTGG
ATTCTTCTTATCCTATAACACCCCTCCCATAAACTTACCACAAATAACAATGCCCACTTA
CCTAAAATTAACAGCCCTGATAGTAACCATCACAGGATTTGCCTTAGCAATAGAACTAAA
CCTTATAACAAAGAACCTAAAATTCAAACTTCCCTCAAACATATTCAAATTCTCAGAACA
ACTAGGATATTTCCCAACTACCATGCACCGCCTTATACCATCACTCAACCTAAACATGAG
CCAAAAAACGGCATCCCTATTACTAGACCTAATCTGACTAGAAAAAACAATACCAAAAAA
CCTATCTCACCTACAAATAACCACTTCAATTGTAGTATCC---AATCAAAAAGGCCTCAT
TAAACTATACTTTTTTACATTCCTGACCTCTATCCTCCTGACCACCCTCTTAAT---CAT
TTAACAATCCACACCTA------------------CCCCCGAATAATCTCAATAACAATT
AAAACACTAACAAACAAAGACCACGCAGCAACCATAACAAATCAACTAGTCTTGCCATAA
AGAGCTGTAACTCCCAAAGAATCCTCACGAACTACACCAATCTCCTTATCTACAAACATA
ACTCAATTCTCCAAACCAACAAAACCAA---------------CTCCACCTAACCCCTC-
--ATACCCAACCATTAACATTATCATCAACAACTCCATCATTAACCCTAACAACAAAGCT
CCCCAAATAACAACACTAGATCCCCAAGTCTCAGGGTACTCCTCAGTAGCTATAGCAGTA
GTATAACCAAAAACCACAAGCATTCCCCCTAAATAAATTAAAAATACCATCAAACCCACA
AAAGAACCCCCAAAATTTATAACTATGCCACAACCCACAGCCCCACTAACAATAAGTCCA
ACACCACCATAAATAGGTGAAGGCTTTGAAGAAAAACTCATAAACCCTAATACAAAACCA
ACACTCAACATAAACACAACATAAGCCATA-GTTCCTACATGGAGTTAA-ACCATGACTA
ATGACATG-AAAAATCATCGTTGTA-TTTCAACTACAAAAA-CTTT-AATGACCAACATC
CGAAAAAACCACCCTCTAATCAAAATTATAAACAGTTCATTTATTGACCTTCCAGCTCCA
TCTAATATCTCCTCATGATGAAACTTCGGCTCCCTTCTAGGAGCCTGTCTAGCCCTCCAG
ATTATTACAGGGTTATTCCTAGCAATACACTACACAGCAGACACAACAACTGCATTCTCC
TCCGTTACCCATATCTGCCGAGACGTAAACTACGGGTGAGTAATTCGATACCTCCACGCC
AACGGAGCATCTATATTCTTCCTATGTTTATTCATCCATGTAGGCCGAGGACTATACTAC
GGCTCTTTCGTACTATCAGAAACTTGAAACATCGGAATTATTCTACTCTTCACGGTAATA
GCCACAGCCTTTATAGGGTATGTCCTCCCATGAGGACAAATATCCTTCTGAGGCGCCACA
GTAATTACCAACCTACTTTCAGCAATCCCCTACATCGGCACCAACCTAGTCGAATGGATC
TGAGGCGGTTTCTCCGTCGATAAAGCTACACTAACCCGATTCTTCGCTTTCCACTTTATC
TTACCTTTCATTATCACAGCCTTAGTCATAGTGCACCTCCTCTTTCTCCACGAAACAGGA
TCTAATAACCCACTAGGCATTCCATCAAACCCCGACAAAATCCCATTCCACCCTTACTAC
ACAATTAAAGACCTACTAGGACTTATTCTCCTCATTCTCCCACTCATAACCCTAGTATTC
TTTTCTCCCGACCTCCTAGGAGACCCTGACAACTACACCCCAGCCAACCCCCTCAGCACT
CCACCCCATATTAAACCAGAGTGATACTTCCTATTTGCCTATGCTATCCTACGATCCATT
CCCAACAAACTAGGAGGAGTACTAGCCCTAATCTTCTCCATCTTAATTCTAGCTATTATC
CCCTTACTCCAAACAGCTAAACAACAAAGCATGATATTCCGACCTCTAAGCCAATGCCTA
TTCTGAATCCTAGTAGCCGACCTATTCACCCTTACCTGAATTGGAGGGCAACCCGTTGAA
CACCCTTTCATCACCATCGGCCAAGCAGCATCTATCCTATATTTCTCCCTTATCCTCATT
GCTATACCAACAGTAAGCCTAATAGAAAATAAAATACTTAAGTGATA----GAGCCCTTG
TAGTACAT--CTAAT-ACCCCGGTCTTGTAAACCGGA-AATG-GAGAATCCC--TCTCCC
CAGGGC----ATCTCAAGGAAGAAGCACC----AGCCCC--ACCTTCAGCCCCC-AAAGC
TGAAATTCTA--TTTAAACTACTCCTTG----------------------------CAAA
ATTAGGAAAACACCCCCATTAATTATAACTGCGA--------TAA---------------
---------------------------------------ACCGCCCTATGTACGTCGTGC
ATTCTGCGCCTTTCCCCAT----ATATT-ATGCATGGGTACATAT-TATGCATA--ATCT
TACA---TG-GCACA----TATTATGTATATCGTACATA-----CAACT--CCAGCCC--
-ACA-TGCTT-A-TAAGCATGTAC-ATTGTCCCTATTGATCGTGCATAAAACACTCTATG
TGTAACTCAATACCAAATCTGTA-----CCCCATGGCTATCCACAACCTAATCAATCGCT
TGATTTTATAAGGCTCATAAGTTTATTAAT--------CGGATA-TAGCACATCTCTACA
T-TAATC-----------GGAC------A-A----GGCACATATCAAGTTC---------
-GATAT----------TT------------------------------------CTCGTC
AAAACGGATAATCACCCGT-----ATTATTCCTAGTGGAACTACCATCCTC------CGT
GAAACCATCAACCCG-CTC--ACATAATGCT-CCT----CTTCTC-----GCTCCGGGC-
-CCATA-AAACTTG-GGGGTAGCTAT----------------ACTG-AAACTATACCT--
--GGCATCTGGTTCTTACTTCAGGGCCATAACAAGTTCG-GTCACT--CATT-CGTTCCT
CTTAAATAAGACAT-CTCGATGGTTCA-ATTCCTATTTAGTCCGT--GAC----CTTGGC
ATCAG--TTGAAT-------------TGTGGTG-----CCTCT-----------------
---GGTATCT--------TTTAA----------TTTTCGGGG------------------
------------------------------------------------------------
------------------------------------------ATGCTTGGACTC------
--------------------------ACCA----------------------------TT
GGCCTAC----------------------GCCGGC-------------------------
--------------CCGCGTCC--AGGTGCACTTAT---------------------TGT
---AG-------------------------------------------------------
--------------------------------------------CTGGACTA--------
--------------------AGCATGTACCTTCTT-------TATCCT------CATAAT
TATCAT------------------------------------------------AGGGGC
TATTT-AATCCA----------------------------TGCTCGAAGGACATAGAAC-
-------------------TCTTAAACAGCTCATGTGTATACGCATGCACATGAACTGCA
CGTACGAACGCACGTATACACGTACGAACGCACGTATACACGCATACACGC---ATACAC
GC---ATACACGCATACACGCATACACGCATACACGC-------ATACACGTATACACGT
ATACACGTATACACGTATACACGTATACACGTATACACGTATACACGTATACACGTATAC
ACGTATACACGTATACACGCATACACGCATACACGCATACACGCATACACGCATACACGC
ATACACGCATACACGCATACACGCATACACGCATACACGCATACACGCATACACGCATAC
ACGCATACACGCATACACGCATACACGCATACACGCATACACGCATACACGCATACACGC
ATACACGCATACACGCATACACGC------------------------------------
-------ACGCGTTAATTTAATACCCAGTTATCTTAGACAAA-------CCCCCCTA---
-------CC-----CCCCGTTCTAAATTTTTCACA---GATTTGGTACATTCGCCC----
----------------TTGCC--------------AAA--CCCC-A--------------
------AAAA--C----------AAGAGCTTCCCGCACTG--------------------
-----CCTACTCAACTAGAACT-----------GTTATTAACTACTAAATCAGTATTGTA
AAATTATTAACCTACCCAACTTTTTCAAAAATAATTCTTTTTAAGACA------------
------------------TCTAAAACCTTGGCTGACATGTCAGTATTGTTCAAAGGCTTT
CC-------AAC----CTTTTGA------AATTAATTTCAAACACTTAAACCCAACTGT-
-----------------------AAATTTAACTATAACTCCAATCACCTTTTACCCAGC-
------------------------------------------------------------
----------------------------------TAACCCAAAACACTACCCCAGAATCA
CCATCACACCTATCACACTATAACCAAACCCGTATCCTCTTTCCATTCTACCTTCATACT
GACATGACACCCAAGACCCCACCACGACTAGCACAAACAAAAA-----------------
--------------------
>A.laniger 19599 bases  E99ADA94 checksum
GTT-AGCGTAGCTTAATTAA--TCTAAAGCGAAGCACTG-AAAATGCTTAGATGGGTTGA
CTAA----CCCCGCAAA--CACACAGGTCTGGTCCCAGCCTTCCCATTAGTT-ATCAGTA
GGATTACACATGCAAGTAGCCGCA-CCCCAGTGAGAATGCCCTCTAG--ATATATT----
-----CCCATATC-AAAAGGAGCAGGCATCAAGCACGC--------CATACGGCCGCTCA
CCACGCCTTGC-TAAACCACA-CCCCCACGGGACACAGCAGTGA-TAAACCTTAAGC-AA
TTAACG--AAAG-TTAGACTGAGCCATACTGA-------CACTCAGGGTTGGTAAA-TTT
CGTGCCAGCCACCGCGGTCATACGATTAACCCGAACTAATACA--ATCCCGGCGTAAAGT
GTGT---TT-AAGACC-------GTGCCAGAT--AAAGTTAAA-CCTCACCTAAGCCGTA
AAAA-GCTCTAGCCAAAGGT-AAAA--TACCCTACGAAAGTGACTTT-AACAC-CCTG-A
AAACACGACAGCTAAGACCCAAACTGGGATTAGATA-CCCCACTATGCTTAGCTATAAAC
CT-AAGTAGCC--CACAAAC-AACGCTACTCGCCAGAGTACTACAAGCAATAGCTT-AAA
ACTCAAAGGACTTGGCGGTGCTTTACA-CCCCTCTAGAGGAGCCTGTTCTATAATCGATA
AA-CCCCGATAAACCCTACCACTTCTTGCTAATCCAATCTATATACCGCCATCTTCAGCA
AACCCTACCAAGGTCC--CAGAGTAAGC-ACAAACATAC-----CACGTAAAAA-CGTT-
AGGTCAAGGTGTAATCTATGAAGTGG-AAAGAAATGGGCTACATTTTCTAAC--AGCAG-
AACAGCACATTTAACATCAACCTTTATGAAACCTAAA-GGCCAAAGGAGGATTTAGTAGT
AAATTAAGAACAGAGAGCTTAATTGAA-T-AGGGCCATGAAGCACGCACACACCGCCCGT
CACCCTCCTCCATACTACAC--ACA------TCAATTCCC-TAATTA-------------
-----AGC--AACTAAATC---------ACGAGAGGAGACAAGTCGTAACAAGGTAAGCA
TACTGGAAAGTGTGCTTGG-AA-CACCCAAAGTGTAGCTTAA-TACTAAAGCACCTGGCC
TACACCCAGGAGA-CTTCACAA-CAATGTGA-CACTTTGAAA----CCAACCCTAGCCTG
A--TTCCCCCCCCCCCAACAAACATAAAACATC---------CA-ATCAAACCATTT---
-----ACCTCAA-ATATTAACAGTATAGGAGATAGAAATTT-CA---CCCAGCGCTATAG
AAAAAGTACCGTAAGGG-AAAGATGAAAG----AACATTTTAAAGTAT--AAAAAGC-AA
AGTTTACCCCTTGTACC-TTTTGCATAATGACCCAACCAGTAATAATCCGACAAAAAGA-
ATTT-TAGCCGAA--AAACCCGAAACTAGACGAGCTACTC-ATAAATAGTCATATA-AGG
ACGCACTCATCTATGTAGC-AAAATAGTG-AAAAAATCTATGAGTAGAGGTGAAAAGCCT
AACGAGCCTAGTGATAGCTGGTTGTCTGGAAAA-GAATTTCAGTTCAACCTTAAAT-TTA
CCTAA-AGTA-----CCCT--AAAAACCCAACGTAAATTTAAACGTTTGCCTAAAGA-GG
AACAGCCCTTTAGA--CCAGG-CTACAACCCTT-AGTAGAGAGTAAACAA------CCCT
AGACACCACTGTTGGCTTAAAAGCAGCCATCAGTCAAG-AAAGCGTT-AAAGCTCAAC--
-ACACAATAT---CCTAA-----ATCCCAAC-ATTCCTCATCA--ACCTCCCACTTACC-
AACCAGACCGACCTATTACTCAATAGAAGTGACAATGTTGATATTAGTAACAAG-AA-TA
TCCATTCT----CC-CAGCGCAAGCCTATATCAGATCGAATA---CTCACTGATAGTT-A
AC---AATAAGG-TAAAAATAAACA---CACTCTAAAAA-----CTTACCCCAACAAA--
CTGTCAACCCAACACAGGTGCGCAA-------TAA--GGAAAGATTAAAAA--AGT-AAA
AGGAACTCGGCAAAATT---AACCCCGCCTG-TTTACC-AAAAACATCACCTCTAGCATT
ACCAATATTAGAGGCACTGCCTGCCCAGTGACACA--TGTTAAACGGCCGCGGTATTCTG
ACCGTGC-AAAGGTAGCATAATCACTTGTTCTTT-AATTAAGGACTCGAATGAATGGCCA
AACGAGGG-TTTAACTGTCTCTTACTTTTAATCAGTG-AAATTGACCTCCCCGTGAAGAG
GCGGGGAT-AAACCAATAAGACGAGAAGACCCTATGG--AGCTT-AAATTAAATAA----
--CCCACGCTGATATATGCAA------ACCTAATTAC---AGTCCTAAA-CACTATCAC-
-----------TCCCTGGGTTAAAAA-TTTCGGTTGGGGTGACCTCGGAGCATAAAAAAA
CCTCCGAA-CAGTTTTAACTTAGACCCTACTAGTCAAG--GTAGTTTACACACCA-----
---------------ACTGATCC---AAGTCAACTTGATCAACGGAACAAGTTACCCT--
AGGGATAACAGCGCAATCCT-ACTATAGAGTCCATATCGACAG-TAGGG--CTTACGACC
TCGATGTTGGATCAGGACA-CCCTAATGGTGTAACCGCTATTAACGGCCCGTTTGTTCAA
CGGTTAA-AGTCCTACGTGATCTGAGTTCAGACCGGAGTAATCCAGGTCGGTTTCTATCT
ATTAAAACGTTCCTCCCAGTAC-GAAAGGACAAGAGAAACAGAG-CCAACTCAACA-AAA
GAGCTCTCCAT-TAAATAGATGA-AGTAAACTCAATCTAA-TATAC---TACT-----TA
AACCATACCCAA--AACAAGGG--CT-TATTAAGGTGGCAGAG-CCCGGTAATTGC-AT-
AAAACTTAAAAC-TTTACAA-TCAGAGGTTCAATTCCTCTCCTTAGTA-C----------
------------------------------------------------------------
--------------ACATGTTCATGATTAACCTCATGCTTCTAATTATCCCCATCCTACT
CGCCATAGCTTTTCTAATCTTAATCGAACGCAAAGTATTAGGCTATATGCAACTCCGTAA
AGGCCCCAACATTGTAGGACCCCATGGTCTCCTCCAACCCTTCGCCGACGCCATAAAGCT
ATTTATCAAAGAACCACTACGCCCACTAACCTCCTCCACCATACTCTACATTATGGCCCC
AACACTAGCCCTATCTATCGCCCTTATCATGTGGACCCCCATACCCCTACCGTACCCCTT
AGTCAACATAAACATAGGGATCTTATTCATACTAGCTACATCCAGCTTAGCAGTATACTC
AATCTTGTGGTCAGGATGAGCCTCCAATTCAAAATATGCCCTCATCGGGGCCCTACGAGC
AGTAGCACAGACAATTTCATACGAAGTCACTCTAGCTATTATCCTTCTATCTGTCCTACT
AATAAATGGGTCGTTTACCCTCTCCACCCTTATTACGACTCAAGAGTTCATGTGACTTAT
TATCCCATCATGGCCATTGACCATGATATGGTTTGTCTCCACCCTAGCAGAAACTAACCG
AGCCCCATTTGACCTAACAGAAGGAGAATCAGAACTGGTATCAGGCTTCAACGTAGAATA
CGCCGCGGGCCCCTTTGCCCTGTTCTTCATGGCAGAATACACAAACATCATCATAATAAA
TGTCCTAACCACAACCCTTTTCCTAGGAACATTGTATAACCCCCACGCACCGCAAATGTA
CTCGACAACCTTCGCCACCAAGGCTCTCCTTTTAACTACCTTATTCCTGTGAGTACGAGC
ATCGTACCCACGATTTCGATATGACCAGCTAATACACCTCCTATGAAAAAATTTTCTGCC
ACTAACCCTAGCACTATGTATATGGTACATCTCCCTTCCCATCCTCTCATCAAGCATTCC
ACCCCA-----AATAT---AGAAATATGTCTGAC-AAAAGAGTTAC-TTTGATAGAGTAA
ATAATAGAGGT-TTAAACCCCCTT--ATTTCTAGAACCAAAGGTATTGAACCTATTCC-T
AGGAATTC-AAAATTCCTCGTGCTACCAAAA--TACA-CCACATTCTAAGCT---CAGTA
AGGTCAGCTAAATAAGCTATCGGGCCCATACCCC--GAAAATGTTGGTTTACA-CCCTTC
CCATACT----AATTAATCCTACTGCCCTAATACCTATCTCCATAACCATCTTCATGGGG
ACTACAATCACGATAATTAGCTCCCACTGACTTTTAATCTGAATAGGACTAGAAATTAAC
ATACTAGCTATTATCCCAATCTTAACAAAAAAAAACAACCCTCGATCCGTAGAAGCCGCC
ACCAAATATTTTCTTACACAAGCAACAGCCTCTATGTTACTTATAATGACTATCACCATC
AATGCTATGTATACTGGCCAATG------AAACATTACCAATATTTATGACCCACTTACC
TCCACCACAATTATCTTCGCTCTTACAATAAAATTAGGCATAACCCCGTTCCATTTCTGA
GTGCCCGAAGTTACCCAAGGAATTACACTAACAGCAGGAATACTTCTCCTGACATGACAA
AAACTAGCCCCCATCTCCATCATACTTCAAATTCACCCATCCATAAACCTAGATATACTA
CTAACGCTTGCCTTACTCTCAACCCTGATCGGAGGGTGAGGAGGCCTAAACCAAACCCAA
CTACGAAAAATCTTAGCCTACTCATCCATCGCTCACATGGGCTGAATAGTAGTCGTCCTA
ATATATTGTCCCCCCCTAACAATACTAAACTTGCTAGTCTACTTAATACTCACTACCACC
ATATTTACTATACTCAACGTATATAAGAGCACCACAACACTCACTCTATCAACTCTATGA
AACAAAAACCCAACAATCACTCTAATAATTCTGATTTCGCTTCTATCACTTGGAGGACTA
CCTCCACTAACGGGTTTCCTACCTAAATGAATAATCGTACAAGAACTCACAAAAAACAAC
AATATCCTCCTAGCTACAGTCATAGTAATAATAGCACTCCTAAACCTATACTTCTACATA
CGACTAGTCTACTCCACTTCCCTAACAATATTTCCTGTATCCAACAATACAAAAATAAAA
T---GACAGCACAATCCAAAAAAACCCACACTACTCCTTCCACCACTAATCGCTCTATCC
ACCCTGTCCCTTCCTTTATCACCAATTCTACTAACACTTAACTAGAAA-TTTAGG-TTAA
--ATAGACCAAGAGCCTTCAAAGCCCTAAGAAAGTAAACA-GTACTTAA-TTTCTG----
------TAAAGTTAAGGACTGCAAGATTCTACCCTACATCAATTGGACGCAAACCAATCA
CTTTAC-TTAAGCTAAGTCC-TC-ACCTAGATTGGTGGGCTCCAAC--CCCACG--AAAT
TTAGTTAACAGCTAAACACCCTAGTCAAC-TGGCTTCAATCTACTTCTCCCGCCGCTA--
-AGG--GAAAAAAGGC-GGGAGAAGCCCCGGCAGAATT---GAAG-----CTGCTTCTTT
GAA--TTTGCAATTCAATATGAAAACT-CACCTCGGGGC---TTGGTAAAAAGA-GGGGT
--CACCTCTGTCTTTAGA-TTTACAGTCTAATG-CTT-CTTCTCGGCCATTTTACCAGTA
------------------CTT-ATGTTCATCAATCGTTGATTATATTCAACTAATCACAA
AGACATTGGAACTCTCTACCTACTGTTCGGGGCTTGAGCAGGTATAGTGGGAACAGCTCT
CAGCCTTCTTATTCGAGCAGAGCTGGGACAACCAGGAACTTTGCTAGGGGATGATCAAAT
TTATAACGTTATCGTTACAGCCCATGCCTTCGTCATAATTTTTTTTATAGTTATGCCTAT
CATAATTGGTGGCTTTGGTAACTGATTGGTCCCTCTAATGATCGGAGCACCCGACATAGC
ATTTCCTCGAATAAACAATATGAGCTTCTGACTCCTACCCCCTTCCTTTCTCCTCCTCCT
CGCCTCCTCAATATTAGAAGCCGGTGCGGGAACAGGGTGAACTGTATATCCTCCTTTAGC
AGGAAATTTAGCCCACGCCGGGGCTTCTGTGGACTTGACCATCTTCTCCTTACACCTAGC
GGGAGTATCTTCAATCCTAGGGGCTATCAACTTCATCACCACAGTAATTAACATAAAACC
TCCGGCTGTGTCACAGTACCAGACTCCCTTATTTGTATGATCTGTAATAATTACAGCCGT
ACTTCTTCTACTGTCTCTGCCAGTTTTAGCAGCTGGTATTACAATACTTCTAACCGATCG
AAACCTAAACACTACATTCTTCGACCCTGCGGGAGGCGGGGACCCCATCCTATATCAACA
CTTATTTTGGTTCTTTGGCCACCCGGAAGTCTACATTTTAATTCTACCCGGATTCGGCAT
AATTTCTCACATTGTCACATATTACTCAGGTAAAAAAGAACCATTCGGGTATATAGGCAT
GGTCTGAGCTATAGTATCCATCGGCTTTTTGGGCTTTATCGTATGAGCTCACCACATATT
TACAGTCGGCATGGATGTAGACACTCGCGCATATTTCACATCAGCTACTATGATCATTGC
CATTCCCACAGGAGTAAAAGTTTTTAGCTGATTGGCAACATTACATGGCGGCAACATCAA
ATGATCACCCGCTATATTGTGAGCCCTAGGCTTTATCTTTCTATTTACAGTTGGAGGACT
GACAGGGATTGTACTTGCCAACTCATCACTAGATATTGTCCTTCATGACACGTACTACGT
TGTAGCGCACTTCCACTATGTCTTGTCAATAGGGGCAGTTTTCGCTATCATAGGAGGATT
TGCACACTGATTCCCCCTATTCTCAGGTTACGCATTAAACGACACCTGAGCAAAGATTCA
CTTCGTAATCATATTTGTAGGTGTAAACATAACCTTTTTTCCACAACACTTCCTAGGCCT
GTCCGGAATGCCCCGACGCTACTCGGATTACCCTGACGCTTATACAATATGAAATACCGT
ATCATCCATCGGCTCCTTCATCTCCCTGACAGCAGTAATACTAATAATTTTTATAATCTG
AGAAGCTTTCGCTTCAAAACGGGAAGTATTAGCGATAGAACTCACGGCAACAAATTTAGA
GTGACTCCATGGCTGCCCTCCACCCTACCATACGTTTGAGGAACCTACATTC-GTAAAAC
TACCC-------TAAGAAAGGAAGGAATCGAACCCTCT-ATAGCTGATTTCAAGTCAACC
GCACAACCACTGTGAC-TTTCTCCATCT--------------AAGGTATTAG-TAAAGA-
AATTACGCAACTTTGTCAAAGTTAACTCACAGGTTGAACCCCTGTATATCTTA-ATGGCC
TATCCGGTTCAATTGGGATTCCAGGACGCTGCCTCCCCCATCATGGAAGAACTCCTATAC
TTCCATGATCACACCCTAATGATCGTTTTCTTAATTAGCTCTCTGGTCTTATATATCATC
TCCCTAATGCTTACTACCGAACTTACACACACAAGCACCATAGATGCACAAGAGGTAGAA
ACAGTATGAACTATCCTACCCGCAATCATCCTTATTCTTATCGCTCTCCCATCTTTACGT
ATCCTCTATATAATAGACGAAATCACCACTCCCTCCTTAACCCTCAAAACTATAGGCCAC
CAGTGATACTGAAGCTATGAGTATACGGATTACAAAGACTTATCTTTCGACTCATATATA
ATCCCAACATCGGATCTAAAACCTGGTGAACTCCGTCTGCTAGAAGTAGACAACCGAGTC
GTACTACCAACAGAAATATCAATCCGTATACTCATTTCCTCAGAAGACGTACTTCACTCA
TGAACTGTACCCTCACTAGGCGTAAAAACAGACGCTATCCCAGGACGCCTAAACCAAGCG
ACCCTAATAACTTCACGCCCCGGTATTTACTACGGCCAATGTTCAGAAATCTGTGGTGCA
AACCATAGCTTCATGCCAATCGTACTTGAACTAATTCCCCTAAAATACTTTGAAGACTGA
TTATTATCC----ATACTTTAGCA------------------------------------
-------------------------------------TCACCGTGAAGCTAGAT--AGCA
TCAACCTTTTAAG-TTGAAGACTG-AAAGCCCT--AATCTTTCCACGGTGA-GATGCCCC
AACTAGATACATCAGCATGACCAATTACCGTCATTTCAATAATTCTAACCCTATTTATCG
TCTTCCAATTAAAAGTCCTAAAATTTGGTTAC---------CCCTCAAACCCTGAACCAA
AAA---TACACAGCAAGAACAAACACGCAAACCCT-TGAGAAATAAAATGAACGAAAATC
TATTTGCCTCTTTCGCTACCCCAATAATTATAGGATTCCCGATCGTAATTCTAATTATTG
CTCTTCCCAGCATCCTATTCCCTTCACCTACCCGTCTCATCGCCAACCGACTAACCTCCC
TGCAACAATGGTTAATTCGGCTAACATTAAAACAACTAATAACAATGCACAACGTCAAGG
GACGAACTTGATCCCTCATACTAACCTCACTGATCTTATTTATTGGCTCGACTAATTTAC
TGGGCCTATTACCCCACTCATTCACCCCTA-CTACCCAACTCTCAATAAACCTAGGCATA
GCAATCCCCCTATGAGCTGCCGCAGTCATAACGGGATTTCGCCACAAAACAAAAATATCC
TTTGCCCATCTATTACCGCAGGGAACACCCATCCTCCTTATCCCTATACTAGTAATTATC
GAGACTATCAGCCTTTTCATCCAACCTATAGCACTAGCCGTTCGACTAACAGCCAACATC
ACAGCGGGCCACTTACTCATACATTTAATTGGAGGAGCCACTTTAACCTTAACCTCAGTC
GGTCCCACTACGGCCTCAATCACGTTCACCATCCTTGTGCTCCTTACAATTCTCGAATTC
GCCGTAGCCCTAATTCAAGCCTACGTCTTTACCTTATTAGTTAGCCTCTATTTACATGAC
AACAC-------------------------CTAATGACCCACCAAACTCACGCCTACCAC
ATAGTCAATCCGAGCCCATGACCTCTCACAGGAGCCCTCTCCGCTCTCCTAATAACATCT
GGCTTGGCCATATGATTTCACTATAACTCCACCACACTCCTAACTTTGGGGTTATCAACT
AACCTACTAACTATATGCCAGTGATGACGCGACATTGTACGAGAAAGCACATTCCAAGGC
CACCATACTCAACCCGTCCAAAAGGGCCTACGATACGGAATGATCTTGTTCATCGTATCA
GAGATTTTCTTCTTCGCGGGGTTCTTTTGAGCATTTTACCACTCCAGCCTAGCCCCTACT
CCTGAACTAGGCGGCTGCTGACCCCCAACAGGCATTCACCCACTAAACCCCCTCGAAGTG
CCCCTGCTCAACACAGCAGTACTATTAGCCTCAGGCGTATCCATCACTTGAGCCCATCAC
GACCTTATAGAAGGCAACCGAACACACATATTACAAGCCCTACTAATCACAATTTCCCTA
GGCATTTACTTTACACTCCTTCAAGCCTCCGAATACTTCGAAACAACCTTTACAATCTCA
GATGGTGTCTATGGCTCGACCTTCTTTATAGCGACTGGTTTTCATGGACTACACGTAATT
ATTGGATCAACCTTCCTAACCGTCTGCTTCTTTCGCCAACTGAAATTTCACTTCACATCT
AACCATCACTTCGGATTTGAAGCAGCAGCTTGATACTGACACTTCGTTGACGTAGTGTGA
CTGTTCCTCTATGTCTCTATCTACTGATGAGGATCGTATTC-TTTTAGTATT-ATTCAGT
ACAGTTGAC-TTCCAATCAACTAGC-TTCGGT-AGAACCC-GAAAAAGAAT-AATCAACC
TCTCGCTAACGTTCATGACTGATGCTGTTCTGGCCTTACTACTCGTGATAATCGCATTTT
GACTCCCACAGCTAAATATCTATACAGAAAAATACAGTTCCTACGAGTGCGGCTTTGACC
CAATGGGATCAGCTCGCCTACCATTCTCCATAAAATTTTTTCTAGTAGCCATTACATTTC
TCCTATTCGACCTAGAAATTGCTCTTCTACTACCACTCCCCTGGGCATCCCAAATAACCA
ACCTAAAACTTATGCTCACAATAGCCCTACTATTAATTTCTATCCTAGCCGCTGGCCTGG
CCTATGAGTGGTCTCAAAAGGGATTAGAATGAGAAGAGTAGCG-TGGTAGTTAGTTT-AA
ACTAAAAC-AAATGA-TTTCGACTCATTAGATTCTG---GCTCACTCATAACTACC---A
AC-ATGCCCTCAATCTTCACTAACATCATTCTGGCCTTTGCCACCGCCCTCCTAGGAACA
CTAGTCTTTCGCTCCCACCTAATATCATCACTCCTGTGCCTAGAAGGAATAATACTATCC
CTGTTTACCCTAAGTACGCTCATTATCCTAAACATGCACCTCACCATATCTTTCATAATA
CCTATCCTACTTCTAGTATTCGCAGCGTGCGAGGCCGCCATTGGCTTGGCCCTTCTAGTA
ATAGTGTCTAACACATATGGCTTAGACTATATTAAAAACCTCAGTCTCCTCCAATGCTAA
AATTCATCATCCCAACAATCATGTTGCTCCCAGTAACTTGATACTCCAACAATTCCATAA
TCTGAATCAACACAACCTCACATAGCCTAATAATCAGCTTCATGGGCCTATTTCTCCTTA
ACTATCCCAGCGATAGCAATAATAACTTCTCTCTAAGCTTCTCCTCCGATCCCTTATCAT
CACCACTCTTAATACTAACTATATGGTTACTCCCTCTCATAATTATAGCAAGCCAACACC
ACCTTGCAAAAGAACCTTGATTTCGCAAAAAATCTTATCTATCCTTACTGATCACCCTGC
AAATATTTCTAATTATGACATTTACAGCCACTGAACTGATCCTATTCTACATCCTATTTG
AAGCTACATTAATTCCTACCCTTATCGTCATCACCCGCTGGGGCAACCAAACAGAACGTC
TAAGTGCGGGTTTATACTTCCTGTTCTACACCCTTGTTGGGTCCCTCCCACTACTCCTAG
CGCTAACCTACCTACAAAGTTCTATGGGTTCACTGAATCTCCTAACAACTAATCTCTGAC
TCAAAGAGATACCCAACT---CGTGGTCTACCAATCTACTATGACTAGCATGCACTATGG
CATTCATAGTTAAAATACCACTATACGGCCTCCACCTATGACTACCAAAAGCCCACGTAG
AAGCACCCATCGCCGGATCAATAGTTCTCGCAGCTGTACTTCTAAAATTGGGTGGTTACG
GAATAATACGAATTTCCATATTTCTAGACCCCACGACAAAATCTATGGCATACCCATTTC
TCATACTATGCCTATGGGGGATAATTATAACCAGCTCCATCTGCCTGCGACAGACAGATT
TAAAGTCACTCATCGCCTACTCATCCGTCAGCCACATAGCATTGGTCATCGTAGCTATCC
TTGTTCAGACACCATGAAGTTTCATAGGAGCAACGGCCCTGATAATCGCACATGGCCTAA
CATCATCTATGTTATTTTGCCTTGCTAATTCAAATTATGAACGAATTCATAGCCGAACCA
TATTGATAGCCCGAGGACTCCAAACCCTTCTTCCCCTTATAGCCACTTGATGACTACTTG
CCAGCCTGACCAACCTAGCCCTACCCCCATCTATCAACCTAATCGGAGAATTACTCGTAA
CAATTACATCCTTCTCATGATCAAACATTACAGTTATCCTAATCGGCTTAAACATACTTA
TCACTGCCCTTTACTCCCTATACATACTAATTACCACACAACGAGGAAAACTTACATACC
ACTTACACAATTTAAGCCCATCACTCACACGAGAAAACACCCTAATATCTATACACATAC
TCCCCCTACTACTCCTCACCCTGAACCCCAAAATCATCTTGGGATCAA-CACTCTGTAGA
TATAGTTTAAACAAAACACTAGATTGTGAATCCAGCAATAGAAGCT-CAAATCCTCTTAT
CTACCGAGAAAGTAAT--CATAAGAACTGC-AATTCT-TAACCCCATATAT-AAATATA-
GGCTTCCTC---------------------------------------------------
-------------AACTTTTAAAGGATAAG-AGCTATCCGCTGGTCTTAGGAACC--AGA
AAATTGGT-GCAACTCCAAATAAAA-GTAATAAACCTACTCT---CCTCTTTTACCCTAA
TTACCCTAGCAATCCTAATCATACCG--------ATCATTACAGATTTAATAAACGCTCG
C-AAGGATCTCCCC-TATCCATCTT--ATGTAAAATC-CACTATCACA-CTCGCCTTTAT
CACCAGCCTAGTCCCGACGACACTATTTATGTTCTCAGGACAAGAAGTGATCATCTCCAA
TTGACACTGAATGACGATTCAGACTATAAAATTAACCCTAAGCTTCAAGCTAGACTACTT
TTCAATCCTGTTTATACCAGTAGCACTATTCGTCACCTGGTCCATCATAGAATTCTCAAT
ATGGTACATGAATACTGACCCCAAAATCGACCAATTCTCCAAATATCTCCTGCTATTCCT
CATTACAATAATAATCTTGGTAACCGCCAACAACCTATTCCAACTGTTCATTGGTTGAGA
AGGAGTTGGCATCATATCATTTTTACTTATCGGTTGATGACACGGACGAACCGATGCAAA
CACAGCAGCCTTACAAGCAATCTTGTACAACCGCATCGGGGACATCGGATTTATTCTATC
CATAATATGATTCTTATTATACTCAAATTCGTGAGAATTCCAACAAATATTTGTCCTAGA
TAAAAACCCCCATATAATCCCGCTAGCCGGTTTGCTCCTAGCAGCCACCGGAAAATCAGC
CCAGTTCGGACTACACCCATGACTACCATCGGCAATAGAAGGTCCAACTCCAGTTTCAGC
TCTACTCCACTCTAGCACAATAGTCGTGGCAGGAGTCTTTCTCCTAATCCGATTCTACCC
TTTAGTAGAAAATAACTCACCCATCCAGACCATAGCACTATGCCTTGGCGCTATTACCAC
ACTATTCACGGCAACATGCGCCCTCACACAAAATGATATCAAGAAAATTGTAGCCTTCTC
TACCTCTAGCCAACTGGGCCTAATAATAGTCACTATTGGCATTAACCAACCTCACCTAGC
CTTCCTACACATCTGTAACCACGCCTTTTTTAAAGCTATGCTCTTTATATGCTCGGGGAC
TATCATCCACAACCTAAACGACGAACAAGACATTCGAAAAATAGGAGGCCTATTTAAAAC
AATACCTCTCACATCTTCATCTCTCATCATCGGAAGCCTTGCACTTACAGGAATGCCCTT
CCTAACAGGCTTCTACTCAAAAGACCTAATCATTGAATCCGTAAACGTCTCTAACACTAA
CGCCTGAGCCCTGCTAGTCACACTAATCGCCACCTCACTAACTTCCATTTACAGCGCACG
GATCATTTTCTACGTGCTAACGGGCCAACCCCGATTTAACACTACAGCTACCATCAACGA
AAACAACCCATTGCTAATTAACTCAATTAAACGCCTAGCATTCGGTAGTATTTTTGCCGG
ATTTCTTCTATCCAATAACGTCATACCCATGAATGCTCCACAAACCACAATACCTACATA
CCTAAAAATAACCGCCCTGATAATTTCCATCACAGGATTTGCCTTAGCAATAGAACTAAA
CCTTATAACAAAAAACCTAAAACTCAAGTCACCATCAAATACACTCAAATTCTCAGGACT
ACTAGGATTTTTCCCAACAACCATGCACCGCCTCATACCTTCACTCAACTTAACCATAAG
CCAAAAAGCAGCATCCGTTCTATTGGACTTAACATGACTAGAAAAAACCATACCAAAAAA
CGTATCTCAACTGCAAATGATGACCTCAATCGCCTTATCT---AGCCAAAAAGGCTTAAT
CAAGTCATATTTTGCCGCACTCCTAATTTCAATGCTTCTAATTACACTTCTAAT---CAC
TTA---ATATACCCCT-------------------ACCCCGAACAATTTCAATAACAATT
AAAACACTGATCAGCAAGGATCATGCAGCAATCACAATAAATCAACTAGTTCAACCATAA
AGAGCAGTTACCCCTAAAGAATCCTCACGAACCACACCAACCTCTTTATCTAAAAACGTA
ATTCAGTTTTCTAGATTAGCAAAGCCA---ACTT---------CCACCCCCAACCCATC-
--ATGCCCTATTATCAACACTACCATTAACAACTCAATAATCAAACCTAATAACAAAGCC
CCCCAGATAACAACATTAGATCCCCAAGTTTCAGGATACTCTTCAGTAGCCATAGCTGTG
GTATAACCAAACACCACAAGTATCCCCCCCAGATAGATTAAAAATACTACCAAACCTACA
AAAGAACCCCCAATACTCACGACAATACCACAGCCCACAGCCCCACTAACAATAAGACCC
ACACCACCGTAAATAGGAGAAGGTTTAGAAGAAAAACTTATAAATCCTAACACAAAACCG
ACACTCAACGCAAACACAACATATATCATA-GTTCCCACATGGAGTTTA-ACCATGACCA
ATGATATG-AAAAACCATCGTTGTA-TTTCAACTATAAAAA-CACT-AATGACCAATACC
CGAAAAATTCACCCCCTAATGAAAATTATAAACAACTCATTCATCGACCTCCCAACACCC
TCCAACATCTCTTCATGATGAAACTTCGGCTCTCTTCTAGGAGCCTGCCTAGCCCTTCAA
ATCGTCACAGGACTATTCCTAGCAATACACTACACAGCAGACACAACAACCGCATTCTCC
TCCGTCACCCACATTTGCCGAGATGTAAATTACGGATGAATCATCCGATATCTCCATGCC
AATGGGGCATCCATGTTCTTCCTATGCTTGTTCATCCACGTCGGCCGAGGATTATATTAT
GGCTCCTTCACACTATCAGAAACCTGAAATATCGGCATCACCCTGCTCCTTACAGTAATA
GCCACGGCCTTTATAGGCTATGTTCTCCCATGGGGACAGATATCCTTCTGAGGCGCCACG
GTAATCACTAACCTGCTTTCGGCTATCCCCTATATTGGACCCAACCTAGTAGAATGAATC
TGAGGTGGCTTTTCTGTCGACAAAGCCACACTTACCCGATTCTTCGCATTTCACTTCATT
CTACCTTTTATCATCACAGCCCTAGCTGCAATTCATCTTCTTTTCCTTCATGAAACAGGA
TCTAACAACCCCCTAGGCATCTCATCAAACCCTGACAAAATCCCTTTCCACCCTTACTAT
GTAACTAAAGATCTACTAGGAGCCGTCCTCCTAATCCTTCTACTCATAACCCTAGTATTA
TTCTTTCCTGATCTATTAGGAGACCCTGACAACTACACCCCAGCTAACCCCTTAAATACA
CCACCCCATATTAAACCAGAATGATATTTCCTGTTTGCCTACGCTATCCTGCGATCTATT
CCCAATAAACTGGGAGGAGTACTAGCTCTGATCTCTTCTATCCTAATTCTAGCCATTATC
CCCCTACTCCAAACAACTAAACAACAAAGCATAATATTCCGACCCCTAAGCCAATGCCTA
TTCTGAATCCTAGTAGCCGACCTATGTACTCTCACGTGAATTGGAGGACAACCCGTTGAA
AACCCCTTCATTTCCATTGGCCAAACGGCATCCATCCTTTACTTCTCTCTTATCCTTGTT
ATCATGCCAACAGTAAGCCTAGTCGAAAACAAAATGCTTAAATGA-----AGAGCCCTAG
TAGTATAT--CCAAT-GCCTCGGTCTTGTAAACCGAA-AAAG-GAGAACAAT--TCTCCC
TGGGGT---AATTTCAAGGAAGAAGCTTC----AGCCCC--ACCTTCAGCCCCC-AAAGC
TGAAATTCTA--TTTAAACTACTCCTTG--------------------------------
-CCCGACATGGGACAGCCGCTAACACAATTCAAC--------TGC---------------
--ATTTTCCACG--------------------------GTCCGTCCTATGTACGTCGTGC
ATTATGCGCCTTTCCCCAT--TCATA---ATGCA--TTAGTACA--TATGTATAATATCG
TACA---TG-GTACA----TGATATGTGTATCGTGCATC-----TACTC--CATGCCT--
-GCA-TGCGT-A-TAAGCAAGTAC-AATATACCTATTAACCGTGCATAAAACATCAAATC
CGTAACTCCACTACAGGGAAAACA----CCCCATGACTATTCATCAACCTGATAAATCCC
TTGATTTGATAAGGCACATGAACTCATTAAT-------CGGATA-TAGCACATCTCGACA
T-TGATC-----------GGAC------A-G----AGCACATCAAATTCG----------
----------------TC--------------------------------AACTCTCGTC
AAAACGGATAA-TCACCTCCAATT--TCACTAGTG--GAACTACCATCCTC------CGT
GAAACCATCAACCCG-CCC--ACATAATGCC-CCT----CTTCTC-----GCTCCGGGC-
-CCATTAAAACTTG-GGGGTAGCTAG----------------ACTG-AAACTATAACT--
--GGCATCTGGTTCTTACCCCAGGGCCATA-ACAATACA-ACCGCT--CATT-CGTTCCC
CTTAAATAATACAT-CTCGATGGATTA-GTTACCAATTAGTCCGT--GAC----CCTGGC
ATCAA--TTGAAC-------------TGTCATG-----CCTCT-----------------
---GGTATCT--------TTT--AA--------TTTTCGGGG------------------
------------------------------------------------------------
------------------------------------------ATGCTTGGACTC------
--------------------------ACCA----------------------------TG
GCCTACG-----------------------CCGGC-------------------------
--------------CCGCGCGC---GGTACATTGAT---------------------TGT
---AG-------------------------------------------------------
--------------------------------------------CTGGACTA--------
--------------------AACATGTACATTCTT-------TACCCT------CATAAT
TATCAC------------------------------------------------AGTGGC
TATTT-AATTCA----------------------------TGCTCGAATGACATAAACA-
-----------------------TTTTTAACAGTTCATGT--------------------
-------------------------------------------GCATGCGC---ATGCAC
ATGAACTCCTCGTACGAACGCATACGCGCACGTACTTGATTT------------------
------------------------------------------------------------
------------------------------------------------------------
------------------------------------------------------------
------------------------------------------------------------
------------------------------------------------------------
-------AATACCAAATTACCTACACA--AA------------------CCCCCTTA---
-------CC-----CCCCGTTCTAAATCTTTCGCA---ATTATGGTACTTCCGCTC----
----------------CTGCC--------------AAA--CCCC-A--------------
------AAAA--C----------AAGAGCTTCCCACACTG--------------------
-----CCTACTCAACTAGAACTATCTAATTATCAATAACGACCACTTGCACGACCAAATA
ACCCCACCCAATTAGAAATTTTACTAAAATAAATTCTTTTTAAAGCAC------------
------------------TCACAA-TTTTAACTGTCATCCCAGTATTGTCTAACCCCC--
---------CCC----CCTCCCG----TTTACAAATTTAATTCCAAACCGACCCAAATT-
-----------------------AACTATAACCTTACCACAAACCCCAATCAACCCACT-
------------------------------------------------------------
---------------------------------AATACAACACCCTAGGACCCAACTATG
CACCGCATACCCCAAACCAAACAACTAAACCTAATATTCACCCAAACACAC---------
-ATACACCCCCCCCCCCCTTTTTTTTTCATACTAACATATCACCCAAAACCACCCTGCAA
CTAGCACAAATATAAA----
>V.variegata 19599 bases  74EEB761 checksum
GTT-AATGTAGCTTAAATT---ATCAAAGCAAAGCACTG-AAAATGCCTAGATGGATACA
TATA----TCCCATAAA--CATATAGGTTTGGTCCTGGCCTTCCTATTAGCT-ATTAGTA
AGATTACACATGCAAGTAACCGCA-CCCCCGTGAGAATGCCCTCTAA--ATCTATT----
-----ATTCGATT-AAAAGGAGCAGGTATCAAGCACAC--------CAATAGGTAGCTCA
CCACACCTTGC-TAAACCACA-CCCCTACGGGATACAGCAGTGA-TTAAATTTAAGC-AA
TAAACG--AAAG-TTTGACTAAGCTATACTAA-------CACCCAGGGTCGGTAAATTTT
CGTGCCAGCCACCGCGGTCATACGATTAACCCAAACTAAT-AC--AACTCGGCGTAAAGT
GTGT---TT-AAGACC-------CCTATAAAT--AAAATTAAA-TTTTATCCAAGCCGTA
AAAC-GCCCTAGCT-AAAATAAAAT--TAAACAACGAAAGTGATTTT-AATAA-TCTG-A
AAACACGACAACTAAGACCCAAACTGGGATTAGATA-CCCCACTATGCTTAGCCGTAAAC
CC-AAGTAATT--AATAAAC-AAAATTACTCGCCAGAGTACTACAAGCAAAAGCTT-AAA
ACTCAAAGGACTTGGCGGTACTTCACA-TCCCTCTAGAGGAGCCTGTTCTATAATCGATA
AA-CCCCGATAAACCTCACCACTTCTTGCTAATTCAACCTATATACCGCCATCCTCAGCA
AACCCTGTAAAGGTTT--AAAAGTAAGC-AAAAACACCA-----AGCATAAAAA-CGTT-
AGGTCAAGGTGTAGTCCATGAAGTGG-AAAGAAATGGGCTACATTTTCTAAT--ATAAGA
ACAACACAC--CAACAACAATCTTTATGAAACTAAA--GACCAAAGGAGGATTTAGCAGT
AAATTAAGAATAGAGAGCTTAATTGAA-T-AGGGCCATGAAGTACGCACACACCGCCCGT
CACCCTCCTCAACCTCCCA---GTA------TCAACTCAT-TAATTA-------------
----CAATTAACTAATCA-------------AGAGGAGACAAGTCGTAACAAGGTAAGCA
TACTGGAAAGTGTGCTTGG-AG-TATTCAAGGTGTAGCTTAA-CCTTAAAGCATCCGGCC
TACACCCGGAAGA-TTTCATAT--AATATGACCACCTCGAGA----CTAAAACTAGCCCA
AC-CTCACCCACAAATAATCAACCTACAAATTT--------TGA-ATCAAACCATTT---
-----ACCACTT---GACAACAGTATAGGAGATAGAAATTT-TA---ATCGGCGCTATAG
AGAAAGTACCGTAAGGG-AAAGATGAAAG---AACACTTTAAAAGTAT-ATAAAAGC-AA
AGTTCATCCCTTGTACC-TTTCGCATAATGACTTAACCAG-AATAACTTGACAAAAAGA-
ACTT-CAGCCAAC--AAACCCGAAACCGGACGAGCTACTC-ACAAATAGTTAC-AA-AGA
ACACACTCATCTATGTGGC-AAAATAGTG-AGAAAATTTATGAGTAGAGGTGAAAAGCCT
ATCGAGCCCGGTGATAGCTGGTTGTCCAGGAAA-GAATTTTAGTTCAACTTTAAAT-TTA
CTTAA-AGTA-----CT----CAAAACTTAACGTAAATTCAAATGTTAATCTAAAGA-GG
GACAGCTCTTTAGA-ATCAGA-CTACAACCTTT-AGTAGAGAGTAA-AAA------AATT
AATCCTCATAGTTGGCCTAAAAGCAGCCACCAATTAAG-AAAGCGTT-CAAGCTCAAC--
-CTATCACA----CCTAACCA--ATCCTAAACCTATATAACA---ATCTCCTACTAACC-
TACTGGACTAATCTATTACCAAATAGAAACATTACTGTTAATATAAGTAACAAG-AA-CC
CTAATTCT----CC-TAGCACAAGCCTATATCAGACCGAATA---CTCACTGATAATTAA
TC---AAAAAGA-TAAAACAAATCA---CAAATTTAAT--AAATATTACCAAAAC-AA--
CTGTTAACCCGACACAGGCGTGC-AC------AAA--GGAAAGATTAAAAAG-AGC-AAA
AGGAACTCGGCAAAAAC-TTAACCCCGCCTG-TTTACC-AAAAACATCACCTCTAGCATA
ACTAACATTAGAGGCACTGCCTGCCCAGTGACATA--CGTTCAACGGCCGCGGTACCCTG
ACCGTGC-AAAGGTAGCATAATCACTTGTTCTTT-AATTAAGGACTAGAATGAAAGGCCA
CACGAGGG-TTAAACTGTCTCTTGCTCTCAATCAGTG-AAATTGACCTTCCCGTGAAGAG
GCGGGAAT-ATAATAATAAGACGAGAAGACCCTATGG--AGCTT-AAATCAACTAA----
--CCCAATAGTATAAACATAATTAACCTA-CAAC------AGGCATAAA-C--ATCTAT-
---TAA------CTCTGGGTTAAAAA-TTTCGGTTGGGGTGACCTCGGAGTAAAATATAT
CCTCCGAA-TAATTTTAGCCTAGACCTTACCAGTCAAA--TCATAAA--TTCATACCTA-
---------------ATTGACCC---AAACTATTTTGATCAATGGAACAAGTTACCCT--
AGGGATAACAGCGCAATCCT-ATTATAGAGTCCATATCAACAA-TAGGG--TTTACGACC
TCGATGTTGGATCAGGACA-CCCTAATGGTGCAACCGCTATTAACGGTCCGTTTGTTCAA
CGGTTAA-AGTCCTACGTGATCTGAGTTCAGACCGGAGCAATCCAGGTCAGTTTCTATCT
A-TTTGATATTCCTCCCAGTAC-GAAAGGACAAGAGAAATAGAG-CCAACTTAACA-CAA
GTGCTCTTAAT-CCAATAGATGA-AAAAAACTTAATCTAA-TATAT---TACCCAATAT-
---CCTTCCCAA--GATCAGGA--TT-CATTAAGGTGGCAGAG-ACCGGTAATTGC-AT-
AAAACTTAAGAC-TTTATAATTCAGAGGTTCAACTCCTCTCCTTAATA-C----------
------------------------------------------------------------
--------------CTATGTTCTTAATTAATTTACTCCTCCTAATTATCCCTATTTTACT
AGCTATAGCTTTCCTTACACTAATCGAACGAAAAATCCTAGGCTATATACAATTTCGAAA
AGGCCCTAACGTAGTAGGACCACATGGCATAATCCAACCCTTCGCCGACGCAATAAAACT
ATTTATCAAAGAGCCACTACGACCTCTAACCTCTTCCTCATCACTCTACACTATCGCACC
CATATTAGCTCTAACCATCGCTCTCACCATATGAATTCCCCTACCACTTCCATACCCACT
AATCAATATAAATATAGGCCTCCTATTTGTCCTAGCCACCTCCAGCCTAGCCGTATACTC
AATTCTATGATCAGGTTGAGCTTCCAACTCAAAATATGCCCTAATTGGAGCTCTACGAGC
AGTAGCACAAACAATTTCATACGAAGTTACCCTAGCCATTATCTTACTATCTGTTCTCTT
AATAAGTGGGTCATTTACCCTATCAACCCTTATCACAACCCAGGAGTATCTCTGACTTAT
CATTCCATCATGACCCCTAGCCATAATATGATTTATCTCTACCCTAGCAGAAACAAACCG
TGCCCCTTTCGACCTTACAGAAGGAGAATCTGAACTTGTCTCAGGCTTCAACGTAGAATA
CGCCGCAGGCCCATTCGCCCTATTTTTCATAGCAGAGTATACAAATATTATTATAATAAA
TGCCCTAACCACTACTCTCTTCCTAGGGGCACTATATAACTCTTACTCCCCAGAAACATA
TACAATAAATTTTATCATCAAAACCCTACTCCTAATCATCCTATTCCTATGAGTACGAGC
ATCCTACCCACGATTCCGATACGATCAACTTATGCATTTATTATGAAAAAATTTCCTCCC
CCTAACACTAGCAATATGTATATGGTATATTTCACTTCCTATCTTAACATCATGTATTCC
TCCCCA-----AGTTT---AGAAATATGTCTGAT-AAAAGAATTAC-TTTGATAGAGTAA
ACAATAGAGGT-TTAAATCCTCTT--ATTTCTAGAATTATAGGCATTGAACCTACTCC-T
AAGGATCC-AAAATCCTTCGTGCTACCCAAAATTACA-CCATATTCTACA-----CAGTA
AGGTCAGCTAAACAAGCTATCGGGCCCATACCCC--GAAAATGTTGGTTTATA-TCCTTC
CCGTACT----AATAAAACCCATTATCCTTATACTCATTATATTTACTATTTTCATAGGA
ACAATACTAACAATAATTAGCTCCCACTGACTCTTAATGTGAATCGGATTAGAAATCAAT
ATATTAGCTATTATCCCTGTTCTTATAAAAAAAGCCAGCCCCCGATCCACAGAAGCTGCT
ACTAAGTACTTCCTAACACAAGCAACAGCCTCTATACTACTTATATTCACTATTATTATC
AATATATTATACTCCGGCCAATG------GGGCATCATCAACATACATAATCAATTAATT
TCCTTTATAATTATCATAGCACTAACAATAAAACTAGGCATAACCCCTTTTCACCTATGA
GTTCCCGAAGTCACCCAAGGAGTCCCATTAACATCAGGTATATTACTTCTAACATGACAA
AAGCTAGCCCCTATTTCCATTATGCTCCAAACTCACCCATCAATAAATCTTAATACCCTT
CTTTTAATTGCCCTACTATCAATCCTAGCAGGGGGTTGAGGAGGACTAAATCAAACCCAA
CTCCGAAAAATCCTAGCCTATTCATCCATTGCCCATATAGGCTGAATAGTAGCTATCCTT
ATATACTGCCCTTCCATAACAATCCTAAACCTAATAATCTATTTAATATTAACTATTATT
ATATTTACTATACTAAATATGTATACTAACACCACTACATTAACCTTATCAAATCTATGA
AACAAAACCCCTATCACTACCCTAATAATCCTAATCTCCCTACTATCCTTAGGAGGACTG
CCCCCCCTAACAGGTTTCCTCCCCAAATGAGCTATTATTCAAGAACTTACAAAAAACAAT
GATATTACACTAGCCGTAACCATAGCCATTTTAGCCCTATTAAACCTATACTTCTACATA
CGCTTAATATACTCTACCTCACTAACCCTATTTCCAACACTCAACAACACAAAAATAAAA
T---GACAGTTCCAACAAATAAAACATATACCCCTCCTATCCCCACTAATTATTCTATCC
ACCCTCACCCTTCCTTTATCACCAACCCTTCTAATCCTAAACTAGAAA-TTTAGG-TTAA
--ATAGACCAAGAGCCTTCAAAGCCCTAAGAAAGTAGATC-GTACTTAA-TTTCTG----
----CCACTCTTTAAGGACTGCAAGATTTTATCCTACATCAACTGAACGCAAATCAATCA
CTTTAT-TTAAGCTAAATCC-TC-ACCTAGATTGGTGGGCTCCAAC--CCCACG-AAAAC
TTAGTTAACAGCTAAACACCCTAGACAAC-TGGCTTCAATCTACTTCTCCCGCCTCTTAG
GGG---GAAAAAAGGC-GGGAGAAGCCCCGGCAGAATT---GAAG-----CTGCTTCTTA
GAA--TTTGCAATTCAACATGATATA--CACTTCAGGAC---TTGATAGAAAGA-GGCGT
--CCCCTCTGTCTTTAGA-TTTACAGTCTAATGCCTA-A--CTCAGCCATCCTATCTTA-
------------------CTC-ATGTTCACCAACCGTTGATTCTACTCAACAAACCACAA
AGATATTGGAACCCTTTATCTCCTATTTGGAGCTTGAGCGGGAATAGTAGGCACAGCCCT
TAGCCTCTTAATTCGAGCAGAACTCGGTCAACCTGGAGCTCTACTAGGAGATGATCAAAT
CTACAATGTCGTCGTAACAGCTCATGCCTTCGTTATAATCTTCTTCATAGTAATACCTAT
TATAATTGGTGGCTTTGGGAACTGATTAATCCCTTTAATAATTGGAGCACCCGATATAGC
ATTTCCCCGTATAAATAATATAAGCTTCTGACTTTTACCACCATCCTTCCTTCTCCTTCT
TGCATCCTCAATAGTAGAAGCAGGTGCAGGAACCGGATGGACTGTTTATCCCCCTCTAGC
AGGGAATTTAGCCCATGCAGGGGCCTCTGTAGATCTAACTATTTTTTCTCTTCATTTAGC
AGGAGTATCCTCAATTTTAGGTGCCATCAACTTTATCACAACAGTAATCAATATGAAACC
TCCAGCTATGTCACAGTATCAAACACCTTTATTTGTATGATCTGTAATAATTACCGCCAT
CCTTCTACTCCTGTCCTTACCTGTCCTAGCAGCAGGAATTACAATACTCCTAACTGATCG
TAACCTAAATACAACTTTCTTTGACCCTGCAGGAGGTGGTGATCCTATTCTCTATCAGCA
CCTATTTTGATTCTTCGGACACCCCGAAGTCTATATCTTAATCCTTCCTGGTTTCGGTAT
AATTTCCCACATTGTTACATATTATTCAGGTAAAAAAGAACCATTTGGCTATATAGGAAT
AGTCTGAGCCATAGTATCTATTGGCTTCTTAGGGTTCATTGTATGAGCCCATCACATATT
CACAGTAGGCATAGATGTAGATACTCGAGCATACTTCACATCTGCTACTATAATTATTGC
AATTCCTACTGGTGTAAAAGTATTTAGCTGATTAGCAACTCTCCACGGAGGTAACATCAA
ATGATCACCCGCTATACTATGAGCCCTAGGTTTTATTTTCCTATTCACAGTCGGCGGACT
AACAGGCATTGTACTTGCCAACTCATCACTAGATATTGTCCTCCATGACACTTATTACGT
AGTAGCCCACTTCCATTATGTCCTGTCCATAGGAGCAGTATTCGCTATTATAGGTGGTTT
TGTCCACTGATTTCCCCTATTTTCAGGTTATACCTTAAATAATACCTGAGCTAAAATCCA
TTTCTCAATCATATTTGTAGGCGTAAATATAACCTTTTTCCCTCAACACTTCCTAGGCTT
GTCTGGAATACCTCGACGCTACTCAGACTACCCAGACGCCTATACCATATGAAATACTAT
CTCGTCCATTGGATCTTTTATCTCCCTAATAGCCGTTATATTAATAATTTTTATAATCTG
AGAGGCCTTCGCCTCAAAACGAGAAGTTCTAATAGTAGAACTTACATCAACTAACCTAGA
GTGACTTCACGGCTGTCCCCCACCCTACCATACATTCGAAGAACCTACATAC-GTAAAAG
CATAATA-----CAAGAAAGGAAGGAATCGAACCTCCT-AAAACTGGTTTCAAGCCAACC
ACATAACCACTATGAC-TTTCTTAACTC--------------AAGATATTAG-TAAAAT-
TATTACATAACTTTGTCAAAGTTAACTTACAGGTTAGACCCCTGTATATCTTC-ATGGCT
CATCCAGTCCAACTAGGATTTCAAGACGCCGCTTCTCCTATTATAGAAGAACTCCTATAT
TTTCATGACCACACCCTAATAATTATATTTCTAATTAGCTCTTTAGTCCTATATATTATT
TCCCTAATACTCACTACTAAACTCACACATACAAGCACTATAGATGCTCAAGAAGTAGAG
ACAGTATGAACAATTCTACCCGCAGCAATTCTCATTCTTATTGCCCTCCCCTCACTACGT
ATCCTATACATAATGGACGAAATTACTTCTCCTTCCCTTACCCTTAAAACCATAGGTCAC
CAATGATATTGAAGTTATGAATATACGGATTACGAAAATTTATGCTTTGACTCATATATA
ACCCCCTGCTCAGACCTAAAACCCGGAGAACTTCGCTTACTTGAAGTAGATAATCGAGTC
GTTCTACCCACAGAACTATCAATCCGAACGCTAATCTCTTCAGAAGATGTATTACACTCA
TGAGCCGTACCTTCCTTAGGTATAAAAACAGATGCTATCCCAGGACGCTTAAATCAAGCT
ACACTAATAGCCTCTCGCCCAGGTGTCTACTACGGCCAATGTTCAGAAATCTGTGGTGCA
AATCACAGCTTTATACCAATCGTACTAGAACTAATTCCCCTAAAACACTTCGAAGAATGA
CTATTATCC----ATACTATAACA------------------------------------
-------------------------------------GCACTGTGAAGCTAACC--AGCA
TTAACCTTTTAAG-TTAAAGACTG-AAAGCCTTA-AATCTTTCCACAGTGA--ATGCCTC
AACTCGATACATCAACATGGCTAATTACAATTCTTTCTATAATCCTAACCCTCCTAATTG
TTTTTCAATTAAAGATTTTAAAATTCAACTAC---------CCTTTAAGCCCTATATTAA
ACT---TAATTAACAAACATCTATACACCCACCCC-TGAGAAACAAAATGAACGAAAATC
TATTTGCCTCATTCACTACCCCAACAATCGTAGAAATCCCTATTGTTATTATTATTATAA
TAATTCCTAGCATTTTATTTCCTTCCCCTGCTCGTCTTATCAATAACCGATTAACTTCTC
TACAACAATGACTAATTCAACTAGTACTAAAACAACTTATAACAATCCATAATGCCAAAG
GACGAACCTGATCCCTTATACTAGTTTCATTAATTTTATTTATTGCCTCCACTAACCTAC
TAGGCTTATTACCATACTCATTTACCCCCA-CTACCCAACTATCCATAAACCTAGGTATA
GCAATTCCACTCTGAGCAGCTGCAGTAATTAAAGGTTTACGCCACAAAACAAAAGCATCC
TTAGCCCATTTTCTACCACAAGGGACTCCCATCCCTCTAATTCCCGTAATAGTAATTATC
GAAACTATCAGCCTCTTTATTCAACCAATAGCCCTAGCTGTACGATTAACTGCTAATATC
ACAGCAGGTCACCTTCTCATACACTTAATTGGAGGAGCCACCCTAGAACTTATCTCTATC
TTCCCTTCTACAGCCCCAGTTACACTTATTATTCTTATTCTTCTTATAATTCTTGAATTC
GCTGTAGCCCTAATCCAAGCTTACGTCTTCACCCTATTAGTCAGCCTATATTTACAAGAT
AACAC-------------------------TTAATGACCCACCAGACCCACACTTACCAT
ATAGTTAATCCTAGCCCCTGACCCCTTACAGGAGCCTTATCTGCCCTCCTAATAACATCT
GGCCTCACCGTCTGATTTCACTTTAACTCTAATCTACTTTTATCTCTAGGCATAATAACA
AACCTACTTACAATATTCCAATGATGACGAGATATTGTACGAGAAGGCACATTTCAAGGC
CACCATACCTTAACTGTCCAAAAGGGCCTTCGATATGGAATAGTACTTTTTATTATCTCA
GAAGTCTTTTTCTTTGCCGGATTCTTCTGAGCCTTTTATCACTCAAGCTTAGCTCCTACC
CCCGAATTAGGTGGCTACTGACCCCCAATAGGCATTAATCCTCTTAATCCCCTAGAAGTT
CCATTACTCAATACAGCCGTACTCCTAGCCTCAGGCGTATCTATCACCTGAGCCCATCAC
AGCCTAATAGAAGGCGACCGAATACATATAATCCAAGCCTTGTTCATCACCATCGCCCTA
GGTATTTACTTCACACTTCTCCAAGCCTCAGAGTACTTCGAAACATCTTTTACAATTTCA
GACGGCGTATATGGCTCAACATTCTTTATAGCAACTGGTTTTCACGGCCTACATGTCATT
ATCGGATCTACCTTTCTTACTATCTGTTTCCTTCGCCAACTCAAATACCACTTCACCTCT
AACCATCACTTTGGCTTCGAAGCCGCAGCCTGATATTGACATTTCGTTGACGTAGTATGA
TTATTCCTTTATGTATCTATCTATTGATGAGGATCCTATTC-TTTTAGTATCGACCCAAT
ACAGTTGAC-TTCCAATTAACCAAC-TTCGGT-AAAAACC-GAAAAAGAATAAATTAATC
TTCCTCTAACTCTAACAATCAACATCACTCTAACCCTAATTCTTGTGACAATCGCATTCT
GACTTCCACAACTAAACATATACACAGAAAAATACAGTCCTTACGAATGCGGATTTGACC
CTATAAGTTCAGCCCGCCTGCCATTTTCCATAAAATTCTTTCTAGTAGCTATTACATTTC
TCCTATTCGATCTAGAAATTGCACTCCTCTTACCACTCCCCTGAGCATCTCAAACAACTA
ACCTAAAACTCACACTAACAATAGCTCTTATTTTAATCTTCATCCTAGCCGCAGGTCTCG
CCTATGAATGACTTCAAAAAGGACTAGAATGAACAGAATAATT-TGATAATTAGTTT-AA
CTCAAAAC-AAATGA-TTTCGACTCATTAAATTATG---ACTATTTCATAATTATC---A
AT-ATGCCTTCAATCTTCATCAACATTATCCTAGCATTTATTATCGCTCTATTAGGAATA
TTAATCTTTCGATCCCACCTAATATCCTCATTACTATGCTTAGAAAGCATAATATTATCC
ATGTTCATCCTAAGCACCCTCACCATCCTAAGTTTACATCTCACAATATCCTTCATAATA
CCAATTTTACTCCTAGTCTTCGCAGCCTGTGAAGCAGCCGTAGGACTGGCTTTACTAGTT
ACAGTATCCAACACATATGGCCTAGACTATATCCAAAACCTTAACCTTCTCCAATGCTAA
AAATTATTATACCTATAATTATAATACTCCCAATAACCTGATACTCCAATAAACCTATAA
TCTGAATTAACACAACCTTACACAGTCTAACAATTAGCCTCGTAGGTCTATCATTCTTAA
ATCAACTTAACGATAACAGCAACAACTTCTCATCAACTTTCTTCTCCGACCCACTATCAT
CCCCTCTTATAATACTAACAATATGACTTCTCCCACTCATAATTCTAGCAAGCCAACACC
ACCTTGCTAAAGAATCCTGAACCTTAAAAAAATCATACCTTTCTATGCTAATCTTTCTAC
AAATACTTCTAGTTATAACATTCACTGCTACCGAACTAATTCTATTCTATATTCTCTTCG
AAGCCACATTAATTCCAACCCTAATTATCATTACCCGTTGAGGTAATCAAACGGAACGAC
TAAACGCTGGCTTGTATTTTCTATTCTACACCCTAACTGGGTCCATACCACTTCTTGTAG
CACTAATTTATGTACAAAACTACTCAGGCTCACTAAACCTCCTAATAATAAACCTCTGCT
TTCAAGAATTACCTAATT---CTTGATCCAATAACCTCCTATGAATAGCATGCATTATAG
CTTTTATAATTAAAATACCCTTATACGGATTACATTTATGACTCCCTAAAGCCCATGTCG
AAGCTCCAATCGCAGGATCAATAGTTCTTGCAGCCGTACTTCTAAAACTAGGAGGCTATG
GAATAATACGAATCACCGTAATCTTAGATTCATTAACAAAATTCATAGCATATCCCTTCT
TTATGCTATGCTTATGGGGGATAATTATAACTAGCTCTATCTGTTTACGACAAACAGATC
TAAAATCACTCATCGCCTATTCATCAGTAAGTCACATAGCACTAGTAATTGTAGCTATCC
TTATTCAAACACCATGAAGCTTTATAGGGGCAACCATCCTAATAATCGCTCATGGCCTCA
CATCATCCATACTCTTCTGCCTTGCCAACTCAAATTACGAACGAATTCACAGCCGTACTA
TACTATTAGCACGAGGGGTCCAAGCCTTTCTTCCCCTCATAAGCACCTGATGACTACTTG
CCAGCCTAACTAACCTAGCTCTACCACCTTCTATTAATCTAATTGGTGAACTATTCGTAA
CCATAACATCCTTCTCATGATCAAATATCACAATTATTCTCATAGGCCTAAACATACTTA
TTACCGCCCTCTACTCACTCTATATACTAACCATAACACAACGAGGCAAACCTACGTATC
ATATATATAATCTTAATCCATCTCTCACACGAGAAAATACTTTAATAACCATACATATAT
TTCCCCTCCTCTTATTTATTCTAAACCCCAACACCATTCTAGGACCTA-CATATTGTAAA
TATAGTTTAAATAAAACACTAGATTGTGAATCTAGCAATAGAAACTCTAAACCTTCTTAT
TTACCGAGAA---AGTACTGCATGAACTGCTAACTCT-GCATCCCCTACAT-AAAAGTAT
GGCTTTCTC---------------------------------------------------
-------------AACTTTTAAAGGATAGA-AGTAATCCATTGGTCTTAGGAACC--AAA
AAATTGGT-GCAACTCCAAATAAAA-GTAATAAATATATTAA---CCTCCTTCACCCTAA
TCACACTAATAATTTTAACTTTACCT--------GTTATTATAAATATAACAGATATTCA
C-AAAAACTTCCCC-TACACACTAT--ACGTGAAATC-TTCCATCGTA-TGTGCTTTCAC
TACTAGCCTAATCCCAACCATACTATTTATTTTCTCAGGACAAGAAACAACTATCTCCAA
CTGACACTGAATAACAATTCAAACCATAAAACTATCTATAAGCTTTAAACTAGACCACTT
CTCAATACTATTCATACCAGTAGCACTATTCGTCACCTGATCTATCATAGAATTTTCAAT
GTGATATATACACTCGGATCCCAAAATTAATCAATTTTTTAAATATCTTCTTCTATTCCT
TATCACAATACTCATTCTAGTAACAGCTAATAACCTATTCCAACTATTCATCGGTTGGGA
AGGAGTAGGTATCATATCTTTCCTACTAATTGGCTGATGATATAGTCGAACAGATGCAAA
CACAGCAGCCCTTCAAGCAATCCTATATAACCGCATTGGGGATATCGGATTCATTCTAGC
CATAGCATGATTTCTAATATATTCTAACTCTTGAGAACTTCAACAAATAATAATACCAAA
CTATGACTCAAATATAATTCCACTAATCGGCCTTCTCCTAGCAGCCACTGGGAAATCAGC
CCAATTTGGACTACACCCTTGACTTCCATCAGCAATAGAAGGCCCCACCCCAGTTTCAGC
CCTACTCCACTCCAGCACAATAGTTGTTGCAGGAATTTTCCTCCTAATTCGATTCTATCC
CTTAATAGAAAACAATAAAATCATCCAAACCCTAACACTATGCTTAGGTGCCATTACCAC
TCTATTTACAGCAATCTGTGCTCTCACACAAAATGATATTAAAAAAATCGTAGCTTTCTC
TACCTCCAGCCAGCTGGGACTAATAATAGCTACTATTGGAATTAACCAACCCCATCTAGC
CTTCCTTCATATCTGCAATCACGCCTTCTTCAAGGCCATATTATTTCTATGCTCTGGGTC
CATTATTCATAACCTAAATAATGAACAAGACATCCGCAAAATAGGAGGCCTATTCAAATC
AATACCATTAACAGCATCCTCCCTTGTAATTGGAAGCCTAGCACTCACGGGCATGCCCTT
TTTAACAGGTTTCTACTCCAAAGACTCTATTATTGAATTTACAAGCACATCCAACACCAA
CGCCTGAGCCCTTACAATTACACTTATCGCAACCTCTATAACAGCCATCTATAGTACCCG
AATCATCTTCTATGCACTACTAAACCAACCCCGGTTTACAACCTCCGTAACCATCAACGA
AAACAACCCATTATTAACTAACTCAATTAAACGCCTAACACTCGGCAGTATTTTCGCCGG
ATTTTTCCTAATTAACTACACCCTACCCATAAATACCCCTCAAACAACAATACCTTTTTA
CCTAAAAACATTAGCTCTAATAATAACTATCACAGGCTTCGCCCTAGCAATAGAACTAAA
CCTCATAACAAATAACCTAAAATTCAAACCATCCTCACACATATTTAAATTCTCAAGTTC
TTTAGGATTTTACCCAATAACTATACACCGCCTAATCCCTCTATTCAACCTGCATCTAAG
CCAAAATACAGCATCTCTTCTACTAGACCTAATCTGATTAGAAAAAATCATACCAAAATC
CATTTCCAAACTACAAATACTATCTTCTATCTCCGTATCC---ACTCAAAAAGGAATAAT
CAAACTCTATTTCCTCTCATTTCTCATATCTATACTCTTTATCCCCTTACTAAT---TAT
ATA---ACACCCTTAATAA----------------CCTTCGAACAATTTCAACAACAATC
AAAACACTAATAAATAAAGATCATCCAGCAACAGCCATAAACGAACTAGTAAAATTATAT
AGTGAAGCCACCCCTAAAGAATCTTCACGAACTACACCACCCTCTTTACTCCCAAAAATT
ACCCAATCTTCAATACTACCAAAACTATCTAAAA------------TTCCTAAACTAAT-
--ATGATTAACCATTCATACCACCACAAATAACTCTAACCCTACCCCCAACAACAACACA
CCTCAAATAACAATACTAGACCCTCAAGTCTCAGGATACTCCTCCGTAGCCATAGCAGTA
GTATAACCAAATACCACAAGTATTCCACCCAAATAAATTAAAAATACTATTAAACCTATA
AAAGAACCCCCAAAACCTATAACAATCCCACATCCCACACCTCCACTAACAATTAACCCA
ACGCCCCCATAAATAGGAGAAGGCTTCGAAGAAATACCCATAAAACCCAACACAAACAAC
ACACTTAACAAAAATATAACATATATCATA-ATTTTTACATGGACTCTA-ACCATGACCA
ATGATATG-AAAAACCATCGTTGTA-TTTCAACTATAAAAA-CACT-AATGACTAACACC
CGAAAAAACCACCCTCTAATAAAAATTATAAACAACTCACTCATCGATCTCCCAGCACCA
TCCAATATCTCCTCATGATGAAATTTCGGCTCCCTCTTAGGAGCCTGCCTTACCTTACAA
ATTATCACAGGACTATTCCTAGCAATACACTACACAGCAGATACAACAACCGCATTTTCC
TCCGTTACCCATATTTGCCGCGACGTAAACTACGGCTGAATCATCCGCTATCTCCATGCT
AACGGAGCATCTATATTCTTCTTATGCTTATTTATCCACATCGGTCGAGGGTTATACTAT
GGGTCATTCACCCTACTAGAAACCTGAAACGTCGGTATTATCTTACTTTTCACAGTAATA
GCTACAGCCTTCATAGGATATGTCCTTCCATGAGGACAAATATCATTCTGAGGCGCTACA
GTGATTACAAACCTTTTATCAGCAATCCCATACATTGGTATTAACCTGGTAGAGTGAATC
TGAGGGGGTTTTTCCGTCGACAAAGCCACCCTGACCCGATTCTTCGCCTTTCACTTTATC
CTGCCCTTTATTATTATAGCATTAGTTATAGTTCACCTTCTATTTCTACACGAAACAGGA
TCCAACAACCCACTAGGCATCCCATCAAACTCCGACAAAATCCCATTCCACCCCTATTAC
ACTATCAAAGACTTTCTAGGACTCCTTCTCCTCATTCTCCTAACTTTAGCCCTAGTCCTA
TTCTCCCCCGACCTATTGACTGACCCCGACAACTACATACCAGCTAACCCCCTAAATACA
CCACCACACATCAAGCCAGAGTGATATTTCCTATTCGCCTACGCAATCTTACGATCTATT
CCTAATAAACTAGGAGGGGTCCTAGCCTTATTCTTCTCGATCCTAATTTTAGCTATTATC
CCCCTACTACACACAGCCAAACAACAAAGCATAATTTTCCGACCACTTAGCCAATACCTA
TTTTGAATTCTAATTGCCAACCTATTTACCCTCACATGAATCGGGGGCCAACCCGTCGAA
CATCCCTATATTGTTATCGGTCAAACAGCATCCATCCTTTACTTCTCCCTTATCCTTATT
ATCATACCCCTAGTTAACCTTATTGAAAATAAAATACTCAAATGA-----AGAGTCCCTG
TAGTATAAC-CTAACTACTTTGGCCTTGTAAACCAAA-AATG-GAGAATTCC--CCTCCC
AAGGAC----ATCTCAAGGAAGAAGCATT----AGCCCC--ACCTTCAGCACCC-AAAGC
TGACATTCTA--CTTAAACTACCCCTTG--------------------------------
--------------------ATGTATAATTTAAAATAGTAATTAC----------TAATA
AATTTAGTTCCA------------------------------TTTCTATGTACATCGTGC
ATAATGTGCCTTTCCTCAT--TAACATGTACCTA---TATTATA--CATGTATA--ATTT
TACA---TA-AGACA----TAATATGTATATCGTACATA-----CAGTT--CTAGCCTG-
-GCG-CGCAT-A-TAAGCAAGTAC---TTAGTCCCTAAGTTGTACATAAAACACTCCATG
TTATCGTTCATTCAACTCTATT------CCATACGCATA--TAAGCCAGTACATTACTCC
ATAATCGTGCATAGGCATTGTTCCTATAAC--------TGTACA-TAAAACATTCCTCAA
T-TGATC-----------GAAC------AAT----GGCGCATATCAGATC----------
-AGAAC----------TACTT-------------------------ATTCGATTCCTGTC
AATATGGATAT-CCACCTATACCAGATCGTAGCTT--AATCTACCATCCTC------CGT
GAAACCAGCAACCCG-CCC--GCAGAATGCC-TCT----CTTCTT-----GCTCTGAGC-
-CCATTCAAACTTG-GGGGTGTCTAT----------------ACTG-AAACTTTATCT--
--GGCCTCTGGTTCTTACCTCAGGGCCATGTGAGATATA-CCCGCT--CACT-CGTTCCC
CTTAAATAAGACAT-CTCGATGCTTGG--CAACTAATCAGCCCAT--GGC----ATGGGC
-ATAA--CTGTGT-------------TGTCAGG-----CAGAA-----------------
---GGTATTT--------TTT--AA--------TTTTC--GG-----TAT----------
------------------------------------------------------------
------------------------------------------GCACC--GACTC------
--------------------------AGCA----------------------------TG
GCCTACG-----------------------CCGGC-------------------------
--------------CCGCACCC---GGAGCATTAAT---------------------TGT
---AGC-----------TGAGCA-------------------------------------
--------------------------------------------TAGCATGT--------
--------------------AC-ATT------CTT-------TACCCT------CATAAT
TATCAT-----------------------------------------------AGGTGAC
TATTT-AATTCA----------------------------TGCTTGAAGGACATAAATA-
-AGTTTAAACACAAGAACGAGATCTTTTGCAAACGCTTGCAAAAGATCTCATAGATGCGT
ACG----------------------------------------ATAAGCGC---GTACAC
AC---ATGTACACACATGTACACACATGTACACACAT-------GTACACACATGTACAC
ACATGTACACACATGTACACACATGTACACACATGTACACACATGTACACACATGTACAC
ACATGTACACGCACACACGCATACACGCATACACGCATACACGCATACACGCATACACGC
ATACACGCATACACGCATACACGCATACACACACGCACGCATACATTTAA----------
------------------------------------------------------------
------------------------------------------------------------
-------ATACCCAGTTATTTTACGCA--AAC-----------------CCCCCTTA---
-------CC-----CCCCGTTCTAGACTTACACAG--ATTTTTGGTAAAACTAATC----
----------------TTGCC--------------AAA--CCCC-A--------------
------AAAA--C----------AAGAACTCCGCACTGATT-------------------
-----TAATTTAAACTAGAACT-------------------ATCTTTGTAAGTTTAAATT
TATTTTAGCTGTCATGTCCCTATTG--------ATTTTTTATATGCAAAAAATCCTGA--
------------------ACTCAGTTTTTACCAGTGTATTACCTCAATACCGCACCTTCT
TAAAGAGCCATT----TCCTGTAGATTATTATAAACTTAACAAAAAATACCAATACTAC-
-----------------------CCCAAAATATAATCTTTAAAACATACTCCAGGCATA-
------------------------------------------------------------
------------------------------------------------------------
-------------CCTAAATCACTAATCACTTCTCTCTTTTCCTATCCAAA---------
-AATAAGTATAGATCAACATAAAATCCTCCACAGCACCAGAAAAATCTCAA---------
--------------------
>E.fulvus1 19599 bases  C4EBDB15 checksum
GTT-AATGTAGCTTAAATT---ACCAAAGCAAGGCACTG-AAAATGCCTAGACGGGTACT
TCA-----CCCCATGAA--CACACAGGTTTGGTCCTAGCCTTTCTATTAGTT-ATCAGTA
AGATTACACATGCAAGTAACCGCA-CTCCAGTGAGAATGCCCTCCAA--ATCC-------
-----CTCCGATT-AAAAGGAGCAGGTATCAAGCACAT--------CAACAGATAGCTCA
CCACACCTTGC-TAAACCACA-CCCCCACGGGACACAGCAGTGA-TTAAATTTAAGC-AA
TAAACG--AAAG-TTTGACTAAGCTATACTGA-------TATATAGGGTTGGTAAA-TCT
CGTGCCAGCCACCGCGGTCATACGATTAACCCAAACTAATATA--AACCCGGCGTAAAGT
GTGT---TT-AAGACT-------CACATAAAT--AAAGTTAAA-TTTTATCTAAGCTGTA
AAAC-GCCCCAGCT-AAAATAAAAC--TAATCTACGAAAGTGACTTT-AATAT-TCTG-A
AAACACGACAACTAAGACTCAAACTGGGATTAGATA-CCCCACTATGCTTAGCCGTAAAC
CC-AAGTAATT--AATGAAC-AAAATTACTCGCCAGAGCACTACAAGCAATAGCTT-AAA
ACTCAAAGGACTTGGCGGTGCTTTATA-TCCCTCTAGAGGAGCCTGTTCTATAATCGATA
AA-CCCCGATAAACCTCACCACTCCTTGCTAATTCAACCTATATACCGCCATCCTCAGCA
AACCTTGTTAAGGCCT--AAAAGTAAGC-AAAAACACAG------ACATAAAAA-CGTT-
AGGTCAAGGTGTAGTCTATGGAGTGG-GAAGAAATGGGCTACATTTTCTAAC---ACAGA
ACAATTTCC--CAACAGCAGCCTTTATGAAATTAAA--AGCTAAAGGAGGATTTAGCAGT
AAATTAAGAATAGAGAGCTTAATTGAA-T-AGGGCCATGAAGCACGCACACACCGCCCGT
CACCCTCCTCAACT--------CAT----------------TAACTA-----------CT
TACTTTAT--AATTATATTAAACTTAAAACAAGAGGAGACAAGTCGTAACAAGGTAAGCA
TACTGGAAAGTGTGCTTGG-AA-TATTCAAAGTGTAGCTTAA-CCCTAAAGCATCTGGCC
TACACCCAGAAGA-TTTCATAA--TACATGACCACTTTGAAA----CTAAGACTAGCCCA
AC-------TTTACCTAAAAAACAATAAATCTATTAAACTTTAA-ATTAAACCATTC---
-----ACCACTA---AGCAATAGTATAGGAGATAGAAATTT-CA---CTTGGCGCTATAG
ACAAAGTACCGCAAGGG-AAAGATGAAAG----AACAATTAAAAGTAT-ATAAAAGC-AA
AGCTCACTACTTGTACC-TTTTGCATAATGACTTAACTAG-AGCAACTTGACAAAAAGA-
ATTT-TAGTCAAC--AAACCCGAAACCAGACGAGCTACTC-ATAAATAGTTATATA-AGA
GCACACTCATCTATGTGGC-AAAATAGTG-AGAAAATCTATGAGTAGAGGTAAAAAGCTT
ATCGAGCCTGGTGATAGCTGGTTGTTCGGGAAA-GAATTTTAGTTCAACTTTAAAT-TTA
CCCTA-AGTA-----CT----CAAAACCTAATGTAAATTTAAAATTTAATCTAAAGG-GG
GACAGCCCTTTAGA--ACAGG-CTACAACCTTT-AGTAGAGAGTAA-AAA------AACC
TTATTCCATAGTTGGCCTAAAAGCAGCTACCAATTAAG-AAAGCGTT-CAAGCTCAAC--
-ACACCAAA----TCAAACTG--ATCCCAAA---CTTTTACCCCAACCTCCTACCAACT-
AACCGAACCAATCTATCACTAGATAGAAGTACTACTGTTAATATAAGTAACAAG-AACCC
ACTATTCT----CC-TTGCATAAGCCTATATCAGATCGGATG---CCCGCTGATAGTTAA
ACAAAAACATAA-----ATCAAACA---CAACTTAAACA--ATATCTATCCAAAT-AA--
CTGTTAACCCAACACAGGCATGC-AC------TAA--GGAAAGATTAAAAGG-AGC-AAA
AGGAACTCGGCAAAAAC--TAACCCCGCCTG-TTTACC-AAAAACATCACCTCTAGCATG
ACTAGTATTAGAGGCACTGCCTGCCCAGTGACATA--TGTTCAACGGCCGCGGTATCCTG
ACCGTGC-AAAGGTAGCATAATCATTTGTTCTTT-AATTTAGGACTTGAATGAAAGGCCA
CACGAGGG-TTAAACTGTCTCATGCCCCCAATCAGTG-AAATTGACCTTCCCGTGAAGAG
GCGGGAAT-ACAACAATAAGACGAGAAGACCCTATGG--AGCTT-AAATCAATTAA----
--CCCAATTACATTTACTCAATAACCAAAGC---------GGGTATAAT-ATCTATTGA-
-----------TTTTTGGGTTAAAAA-TTTCGGTTGGGGTGACCTCGGAGCATAACTAAA
CCTCCGAA-CAATTTCAGCCTAGACTTCACTAGTCAAA--GCAACTTCCGTGCCAA----
---------------ATTGATCC---AAACTAATTTGACCAATGGAACAAGTTACCCT--
AGGGATAACAGCGCAATCCT-ATTATAGAGTCCATATCGACAA-TAGGG--TTTACGACC
TCGATGTTGGATCAGGACA-CCCCAATGGTGTAACCGCTATTAAAGGTCCGTTTGTTCAA
CGGTTAA-AGTCCTACGTGATCTGAGTTCAGACCGGAGTAATCCAGGTCGGTTTCTATCT
A-TTTAATATTCCTCCCAGTAC-GAAAGGACAAGAGAAATAGAG-CCAACTCAACA--GA
GAGCTCTCAAT-TTTATAGATGC-TATAAACTTAACCTAA-CACAT---TACTTAATAT-
---CCTACCCAA--GACCAGGG--TT-CGTTAAGGTGGCAGAG-CCCGGTAATTGC-AT-
AAAACTTAAGAC-TTTACAA-TCAGAGGTTCAACTCCTCTCCCTAACA------------
------------------------------------------------------------
-------------TTCATGTTCATACTTAATCTCCTCTTGCTAATTGTTCCCATTTTACT
AGCCATAGCTTTCCTTACACTAGCCGAACGAAAAATCCTAGGTTATATACAACTTCGAAA
AGGCCCAAATGTAGTGGGCCCTCACGGTATAATTCAACCCTTCGCCGACGCAATAAAATT
ATTTATTAAAGAACCACTACGACCCCTCACCTCTTCCTCCTCCCTCTACACCATCGCACC
AACACTAGCCTTAACTATCGCTCTCGTTATATGAATTCCACTACCACTCCCATATCCACT
AATTAATATAAATATGGGACTTCTATTTATCCTAGCAACCTCTAGTCTAGCCGTATATTC
AATTTTATGATCAGGCTGAGCTTCCAACTCAAAATATGCTTTAATCGGAGCTTTACGAGC
AGTTGCACAAACAATTTCATATGAAGTTACGCTAGCCATTATCCTTCTATCCCTCCTCCT
AATAAATGGTTCATTTACCCTCTCAACCCTTATCACAACTCAAGAATATCTTTGACTCAT
TATCCCCTCGTGACCCTTAGCCATAATATGATTTATTTCCACCTTAGCAGAAACAAACCG
AGCCCCTTTCGACCTAACAGAAGGAGAATCTGAACTTGTCTCAGGATTCAACGTAGAATA
TGCTGCGGGTCCATTCGCCCTATTTTTTATAGCAGAGTATACAAACATCATTATAATAAA
TGCCCTAACCACCACCCTATTCCTAGGAGCACTATACAATCTTCACACACCAGAAACATA
TACAACAAGTTTTGCCACTAAAACCTTACTTCTGACCACTCTCTTTCTATGAGTACGAGC
ATCCTACCCACGATTCCGATACGACCAACTCATACACTTATTATGAAAAAATTTTCTTCC
CCTAACATTAGCATTATGCATATGGTACATGTCACTACCCGTACTTACATCATGTATCCC
ACCCCA-----AATAT---AGAAATATGTCTGAC-AAAAGAATTAC-TTTGATAGAGTAA
ATAATAGAGGT-TTAAATCCTCTT--ATTTCTAGAATTACAGGAATTGAACCTGCTCC-T
AAGGATTC-AAAATCCCTCGTGCTACCCAAAA-CACA-CCCTATTCTATATT---TAGTA
AGGTCAGCTAAATAAGCTATCGGGCCCATACCCC--GAAAATGTTGGTTTATA-TCCTTC
CCGTACT----AATTAAACCCATCGTCCTAATACCAATTATACTAACTATCTTTATAGGG
ACTACATTAACAATAATTAGCTCTCATTGACTCCTAATGTGAATTGGATTAGAAATTAAC
ATATTAGCCATCATCCCTATCCTCATAGAAAAAGCTAACCCCCGATCAACAGAAGCCGCC
ACCAAATATTTTCTAACACAAGCAACAGCCTCTATATTACTTATATTTACCATTGTTATC
AACGCCATATACTCCGGTCAATG------AGGCATTACCAACATATGTAATCAATTAATT
TCTTTCTCAATTATCCTAGCACTAACAATAAAACTAGGCATAACCCCTTTTCACTTCTGA
GTACCCGAAGTTACTCAAGGAATCTCACTAATATCAGGCATATTACTCCTAACATGACAA
AAACTAGCCCCCATTTCCATTATACTTCAAATTTATCCATCAATTAATCCAAATATCCTC
CTTCTAATCACCACATTATCAATTATAGTAGGTGGTTGAGGAGGACTAAACCAAACCCAA
CTACGAAAAATCATAGCCTATTCATCCATTGCTCACATAGGCTGAATAATGGCAATCCTC
ATATATTGCCCCTCCATAACAATATTAAACCTATTAATTTACCTAATATTAACCATTGCC
ATGTTTACAATATTAAATATTAACACTAGTACTACAACACTCGCTCTATCAAACCTATGA
AATAAAGCCCCAACAATAACCATCACAATTCTTATCTCTCTACTATCCTTAGGAGGACTT
CCCCCACTTACAGGCTTCCTACCCAAATGAATTATTGCACAAGAACTTACAAAAAACAAC
AATATTATATTAGCAACAACTATAACCATTCTAGCTCTATTAAACTTATACTTCTACCTA
CGGCTAATCTACTCCACCTCACTAACCATATTTCCAACACTCAACAACCTAAAGATAAAA
T---GACAATTTCAACAAACAAAACAAATATTTCTCTTACCTCCATTAATTATTCTAACC
ACCCTCACTCTCCCCCTATCACCAGCCCTCCTAATCCTAAACTAGAAA-TTTAGG-TTAA
--ATAGACCAAGAGCCTTCAAAGCCCTAAGAAAGTATATA-ATACTTAA-TTTCTG----
---------TCATAAGGACTGCAAGACTCTATCTTACATCAACTGAACGCAAATCAATCA
CTTTAA-TTAAGCTAAGTCC-TC-ACCTAGATTGGTGGGCTCCAAC--CCCACG-AAAAT
TTAGTTAACAGCTAAATACCCTATTCAAC-TGGCTTCAATCTACTTCTCCCGCCTATCTA
GGGG--AAAAAAAGGC-GGGAGAAGCCCCGGCAGAATT---GAAG-----CTGCTTCTTT
GAA--CTTGCAATTCAATATGAATAAT-CACTTCAGGAC---TTGATAGAAAGA-GGAGC
--CACCTCTGTCTTTAGA-TTTACAGTCTAATGCTTT-A--CTCAGCCATTCTATCTTA-
------------------CTT-ATGTTCATCAATCGTTGATTCTACTCAACCAATCATAA
AGATATCGGAACTCTTTACCTCCTATTTGGGGCTTGAGCAGGCATGGTAGGAACAGCTCT
TAGCCTTTTAATTCGAGCAGAACTTGGTCAACCCGGGGCTTTATTAGGAGATGACCAAAT
CTACAATGTAATCGTAACAGCTCATGCTTTCGTTATAATCTTTTTCATAGTTATACCTAT
CATAATTGGGGGCTTTGGGAACTGACTAGTTCCCTTAATAATTGGAGCCCCTGATATAGC
ATTCCCTCGAATAAATAATATAAGCTTTTGGCTTCTACCACCATCCTTTCTACTACTTCT
AGCATCCTCAATAGTAGAAGCAGGTGCTGGAACTGGGTGGACCGTGTATCCTCCTCTAGC
TGGTAATTTAGCCCATGCAGGAGCCTCCGTAGATTTAACAATTTTTTCATTACACCTAGC
AGGAGTATCCTCAATTCTAGGGGCTATCAACTTTATCACCACAGTAATTAACATAAAACC
CCCAGCCATATCACAATATCAAACTCCTCTATTTGTATGATCCGTGATAATTACCGCTGT
CCTTTTACTTTTATCCCTACCAGTCCTAGCAGCAGGAATCACTATACTCTTAACTGACCG
CAATCTCAACACTACATTTTTTGATCCCGCAGGAGGAGGTGATCCAATTCTATATCAACA
CCTATTCTGATTCTTCGGACATCCTGAAGTCTACATCTTAATCCTCCCAGGTTTTGGCAT
AATTTCTCACATTGTCACATATTATTCAGGTAAAAAAGAGCCATTTGGTTATATAGGCAT
AGTCTGAGCTATAATATCTATTGGCTTCTTAGGATTTATCGTATGAGCGCACCATATATT
CACAGTAGGTATAGACGTAGATACTCGAGCATACTTTACGTCTGCCACTATAATTATTGC
TATTCCCACTGGTGTAAAAGTATTTAGCTGACTAGCAACACTACATGGCGGAAACATCAA
ATGGTCACCCGCTATACTATGAGCCCTTGGCTTTATTTTCCTATTCACGGTTGGAGGCTT
AACAGGAATTGTACTTGCCAATTCATCACTGGATATTGTTCTCCATGATACTTATTATGT
AGTAGCCCACTTCCATTATGTACTATCAATAGGAGCAGTCTTTGCTATCATAGGAGGCTT
TGTTCACTGATTTCCTTTATTTTCAGGATATACCTTAGACGACACTTGAGCTAAAATTCA
CTTCTCAATTATATTTGTGGGTGTAAACATAACCTTTTTCCCACAACACTTCTTAGGTTT
ATCTGGAATACCCCGACGCTATTCCGATTACCCGGACGCCTACACCATATGAAATACTGT
TTCATCCATCGGCTCTTTCATCTCCCTAACAGCAGTTATATTAATAGTTTTCATGATTTG
GGAGGCCTTTGCCTCAAAACGAGAGGTCCTAATAGTGGAACTCACACCAACTAACCTAGA
GTGACTTCACGGCTGCCCCCCACCCTATCATACATTTGAAGAACCTGCATAC-GTAAAAG
CATAGTA-----TAAGAAAGGAAGGATTCGAACCCCCT-TAAATTGGTTTCAAGCCAACT
GTGTAACCATTACAAC-TTTCTTTATAT--------------AAGATATTAG-TAAAAT-
TATTACATAACTTTGTCGAAGTTAATTCATAGGTTAAATCCCTGTATATCTTC-ATGGCT
TATCCAGTTCAACTAGGGTTCCAAGATGCTGCTTCCCCCATTATAGAAGAACTCCTATAC
TTTCACGACCACACTCTAATAATTATATTCCTAATCAGTTCTCTAGTCCTCTACATTATT
TCCCTTATACTTACTACTGAGCTCATTCATACAAGTACCATAGATGCCCAAGAAGTAGAA
ACAGTATGAACTATTCTGCCCGCAGTGATTCTAATCCTTATTGCCCTTCCATCATTACGC
ATCTTATATATAATAGATGAGATCACCACACCTTCCTTAACTCTTAAAACTATGGGCCAC
CAATGATACTGAAGCTATGAATATACGGATTATGAGAATCTGTGCTTTGACTCATACATG
ACTCCTCCCTCAGACCTAAAACCGGGAGAACTTCGTCTACTTGAAGTTGATAACCGAGTT
GTACTTCCAACAGAATTACCAATCCGAATACTAATTTCCTCAGAAGATGTTCTACACTCA
TGAACTATCCCCTCCCTAGGCGTAAAAACAGACGCTATTCCGGGACGCTTAAATCAAGCT
ACATTGATAGCTTCTCGCCCAGGCGTATATTACGGGCAGTGCTCAGAGATTTGCGGCGCC
AATCACAGTTTTATACCAATTGTACTTGAATTAGTTCCATTAAAACATTTCGAAGAATGA
CTTCTATCT----ATACTATAACG------------------------------------
-------------------------------------TCACTGCGAAGCTAATT--AGCA
TTAACCTTTTAAG-TTAAAGACTG-GAAGCCCC--GACCTTTCCGCAGTGA--ATGCCTC
AACTCGACACATCAACATGGCTAATTACAATTTTCTCCATAATTTTGACCCTACTAATTG
TTTTTCAACTGAAAGTTTCAAAATTCAATTAT---------CCCCTAAGCCCAACATTAA
AAG---ACATTAATAAATATTCACACACTAACCCT-TGAGAAACAAAATGAACGAAAATT
TATTTGCCTCTTTCATTACCCCAACAATTGTAGGAATTCCTATCGTCATCTTTATCGTTA
TAATTCCAAGCATTCTCTTTCCCTCCCCTACTCGCCTAATTAATAACCGACTAACCTCAT
TACAACAATGACTAATTCAGTTAATCCTAAAACAATTAATATTAATTCACAGTATCAAAG
GACGAACTTGATCTCTAATATTAATTTCACTAATTCTATTTATTGGCTCTACTAATTTAC
TAGGCTTATTGCCCCACTCATTTACTCCTA-CCACACAACTATCTATAAACCTAGGCATA
GCAATTCCACTCTGAGCAGCTGCGGTAATCAAAGGTTTCCGCCACAAAACAAAGGCATCC
CTGGCCCACTTCCTTCCTCAAGGAACACCAATCCCTTTAATTCCTATACTAGTAATTATT
GAAACCATTAGCCTCTTCATTCAACCTATAGCCCTGGCCGTACGACTAACTGCCAACATT
ACAGCAGGTCACCTTCTTATGCATCTAATTGGAGGGGCTACCTTAGTACTTTCTTCCATC
AGCCCTACTACAGCTTCGATCACATTCATTATCCTCACCCTTCTTACAATTCTTGAATTC
GCCGTTGCTCTAATTCAGGCCTATGTATTTACCCTACTAGTTAGCCTTTACTTACATGAC
AACAC-------------------------CTAATGACCCACCAAACCCACGCCTACCAT
ATAGTTAATCCTAGTCCCTGACCCCTAACTGGAGCTCTCTCTGCCCTACTAATAACATCT
GGCCTTGCCATATGATTCCACTTTAATAATACCACACTTCTATCCATAGGCATATTAACA
AATCTATTAACAATATATCAATGATGACGAGATATCGTGCGAGAAGGTACATTTCAAGGA
CATCATACCTCAATTGTCCAAAAAGGCCTCCGATATGGTATAGTACTATTTATTATTTCA
GAAATTTTTTTCTTCGCCGGGTTTTTCTGAGCCTTTTATCACTCAAGTTTAGCCCCTACT
CCTGAACTAGGTGGATGCTGACCTCCAACGGGCATTCACCCTCTTAACCCCCTTGAAGTT
CCACTACTTAACACAGCTGTACTCCTGGCCTCAGGTGTGTCTATCACTTGGGCTCACCAT
AGTCTAATGGAAGGTGATCGAACACATATACTTCAAGCCCTACTCATTACCATCACCTTA
GGTATTTACTTTACACTTCTCCAAGCCTCAGAGTATTTCGAAACATCCTTCACAATCTCA
GATGGTGTCTACGGCTCAACATTCTTTATAGCAACAGGCTTTCATGGCCTTCATGTTATT
ATTGGATCCACTTTCCTCACCGTTTGCTTCTTCCGCCAACTTAAATTTCACTTCACCTCT
AACCATCACTTTGGTTTCGAAGCCGCAGCCTGATATTGACACTTCGTCGACGTAGTATGA
CTATTCCTTTATGTATCCATTTATTGATGAGGATCTTATTC-TTTTAGTATTGACCTAAT
ACAATTGAC-TTCCAATCAATTAAC-TTCGGT-GAAAACC-GAAAAAGAAT-AATTAATC
TCCCACTTGCCCTCACAACTAATATTGTCCTAACACTACTTCTTGTAACAATCGCATTTT
GACTCCCACAACTAAACGTCTACACAGAAAAATATAGCCCTTATGAATGCGGGTTCGACC
CTATGGGTTCAGCCCGCCTACCCTTTTCCATAAAATTTTTTCTAGTAGCCATCACATTCC
TTCTATTTGACTTAGAAATTGCCCTCCTTCTTCCTCTCCCTTGAGCATCCCAAACAACTA
ACCCAAAACTTATACTAGCAGTAGCCCTCATCCTAGTTTCAATCCTAGCCGCAGGCCTTG
CCTACGAATGACTTCAAAAAGGCCTAGAATGAGTAGAATAACA-TGGTAATTAGTTT-AA
ATTAAAAT-AAATGA-TTTCGACTCATTAGATTATG---ACTAACTCATAATTATC---A
AT-ATGCCCTCAATTTCAACCAATATTATTCTAGCTTTCATCACTGCCCTTCTAGGTATA
TTAATCTTCCGATCCCATCTAATATCTTCACTACTATGTTTAGAAGGCATAATGTTATCC
ATATTTATCCTAAGCACCCTCACCATCCTAAATTTGCACTTCACAGCATCTTTCATGATA
CCTATCCTACTCTTAGTTTTCGCAGCCTGTGAAGCTGCCGTAGGCCTAGCCCTGTTAGTC
ACAGTATCCAACACCTACGGCTTAGACTACATTCAAAATCTAAACCTTCTCCAATGCTAA
AAATTATCATCCCCACAATCATATTATTTCCAGTAACTTGATACTCTAACAAAACCATAA
TTTGAATTAATACAACCTCACATAGCCTACTAATTAGCCTCGCAGGCCTATCATTCTTAA
ATCAATTCAGTGACAACAGTAACAATTTCTCATTAACTTTCTTCTCTGACCCATTATCAT
CCCCCCTTGTAATTTTAACAATATGACTTCTCCCACTCATGATTATGGCTAGCCAATATC
ATCTTACAAAAGAATCTTGAATCCTAAAAAAACTATATCTCTCCATATTAATTTCACTAC
AAATATTTTTAATTATAACATTCACCGCTACCGAACTAATCTTGTTTTATATTCTATTTG
AAGCTACCCTAATCCCAACCCTCATTATTATTACCCGCTGAGGTAACCAAACAGAACGAT
TAAACGCAGGCTTATACTTCCTATTTTATACTCTTATTGGATCCCTACCACTACTCGTAG
CATTAATTTATATCCAAAATTATATAGGTTCACTAAATATGCTGACAATAAAATTTTACC
TTCAAGAAATGCCCAACT---CCTGATCTAATAGCATCCTATGAATAGCATGTATCATGG
CATTTATAGTTAAAATACCCCTATATGGACTTCACCTATGATTACCCAAAGCCCACGTCG
AAGCCCCCATCGCAGGATCAATAGTCCTTGCAGCAGTACTTCTAAAACTAGGAGGATACG
GGATAATACGAATTACCACAATTCTCGACCCGCTAACAAAACACATAGCATACCCTTTCC
TCATATTATGCTTATGAGGAATAATCATAACTAGCTCTATTTGCCTACGACAAACAGACC
TAAAGTCACTCATCGCCTACTCATCAGTGAGCCATATGGCATTAGTGGTTGTAGGAATCC
TTATCCAAACACCATGAAGCTTCATAGGAGCAACCATCCTAATAGTTGCACACGGCCTTA
CATCATCTATATTATTCTGCCTTGCCAACTCAAATTACGAGCGAATTCATAGCCGTACAA
TACTATTAGCACGAGGAATTCAAGCCCTCCTCCCTCTCATAGCTACCTGATGACTGCTTG
CCAGCCTAACCAACCTGGCTTTACCACCTTCAATTAATTTAATTGGTGAGCTATTCGTAA
CCATAGCTTCCTTCTCATGATCAAACATTACAATTATCTTAGTAGGCCTAAATATACTCA
TTACCGCCCTATACTCACTCTACATATTAACTATTACACAACGAGGCAAGCTCACATACC
ATACATATAATCTCAACCCATCCCTGACACGAGAAAATACCCTAATATCCATACACATAC
TCCCCCTCCTTCTACTTACTCTAAACCCTAAGATTATCCTAGGACTCA-CATACTGTAAA
TATAGTTTAAACAAAACACTAGATTGTGAATCTAATGATAGAAGCT-TAAATCTTCTTAT
TTACCGAGAGAA-AATAATGTACGAACTGCTAACTCT-ACACTCCGTATAT-AACAATAT
GGTTCTCTC---------------------------------------------------
-------------AACTTTTAAAGGATAGA-AGTCATCCGTTGGTCTTAGGAACC--AAA
AAATTGGT-GCAACTCCAAATAAAA-GTAATAAACCTACTAA---CCTCTTTTACCCTTG
TTACACTAATAATCTTAACATTACCC--------GTTATTATAAATATCATAAATGCCTA
T-AAAGACTACTCA-TTCACACTGC--ATGTAAAATC-TTCTATCGCA-TGCGCTTTTAC
TACCAGCCTCATTCCGACTGCACTATTTATTTCTTCAGGACAAGAAGCAATCATTTTTCA
CTGACATTGAATAACAATTCAAACCCTAAAACTATCCATCAGCTTCAAATTAGACTATTT
TTCAATACTATTCGTACCAGTAGCACTATTCGTCACCTGATCCATCATAGAATTTTCAAT
ATGATATATACATTCGGATCCCAACATTGACCAGTTCTTCAAATATCTTCTATTATTCCT
TATCACTATACTAATTTTAGTAACAGCTAACAACCTATTTCAACTTTTTATCGGCTGGGA
AGGAGTCGGCATTATATCCTTCTTACTAATTGGTTGATGATATGGGCGAACAGACGCAAA
CACAGCAGCCCTTCAAGCAATCTTATATAATCGAATTGGAGATATCGGGTTCATCTTAGC
CATAGCATGATTCCTAATATACTCCAATACATGAGAATTCCAACAAATATTTATACTAAA
CCACAACCCGAGCATAATTCCACTAATCGGCCTTCTCCTAGCAGCCACCGGAAAATCAGC
CCAATTTGGACTACATCCCTGACTACCATCAGCAATAGAAGGCCCGACTCCAGTTTCAGC
CCTACTCCATTCCAGCACAATAGTCGTTGCAGGGATTTTCCTCCTAATCCGATTCCATCC
CCTAATAGAAAGCAATCAATCCATTCAGACCCTAATATTATGCCTAGGCGCCATTACTAC
ACTATTTACAGCAATCTGTGCCCTCACACAAAATGATATCAAAAAAATCGTAGCTTTCTC
CACCTCAAGCCAACTAGGATTAATAATAGTTACTATAGGAATTAACCAACCCTACCTAGC
TTTTCTCCACATCTGCAATCATGCCTTCTTCAAAGCCATGTTATTTATGTGCTCCGGATC
AATTATCCACAATTTAAACGATGAACAAGACATTCGAAAAATAGGAGGCCTATTTAAATC
AATACCCTTCACATCATCCTCCCTTACAATCGGGAGCCTAGCCCTTACAGGAATGCCTTT
TCTAACAGGCTTCTACTCCAAAGACCTCATTATCGAATCCGCAAATTTATCCAATGTCAA
CGCCTGAGCCCTTACAATCACACTCATCGCAACCTCCATAACAGCCATTTACAGCACCCG
TATTATTTTCTACGCTCTATTGGGCCAACCTCGATTCACAACCTCAACCCCCATTAATGA
AAATAACCCCCTACTAATCAACTCAATTAAACGCCTAACACTCGGCAGCATCTTCGCCGG
ATTTTTCCTAACCAACAATATCTTACCTATAAATACTCCCCAAATAACAATACCACTTCA
CCTAAAACTCACAGCCCTGACAGTAACTATTATAGGATTTGCCTTAGCAATAGAACTAAA
TCTTATAACAAAAAATTTAAGTCTCAAGTTACCTTCACATTTATTCAATTTCTCAAACTC
TCTAGGATATTACCCAACAACCACACACCGCTTAATCCCTTCACATAACTTAAACCTAAG
CCAAAATACAGCGTCCCTCCTTCTAGATTTAATCTGACTGGAAAAAGCCATACCAAAAAA
TTTATCCCACCTACAAATACTATCCTCCACCATTATTTCA---AACCAAACAGGTCTAAT
CAAATTCTATTTCCTCTCGTTCCTTATATCCCTACTCTTTACCCTCTTACTATT---CAT
ATA---ACTCCTATCA-------------------CCTCCGAATAATTTCAATAACAATC
AAAACACTAACAAACAAAGACCAACCTGCAACAGCTGCAAATCAACTAGCACTACCATAT
AAGGAAGCCACACCTAAACAATCCTCACGAACCACACCACCCCCCTTACTCTCAAAACTT
ACTCAATCCTCTACACCACCAAAAACA---CCCT---------CCACCCCAAAACCACC-
--ATGCTCTAATATTCACATTACCATAAATAATTCTACACTCACCCCCAACAATACTACT
CCCCAAATAACAACATTAGACCCTCAAGTCTCAGGATATTCCTCCGTAGCCATAGCTGTA
GTATAGCCAAAAACAACAAGTATACCACCCAAATAAATTAAAAATACTATTAAACCTATA
AAAGAACCCCCAAACCCCATAACAATACCACAACCCAAAGCCCCACTAATAATAAGCCCC
ACCCCACCATAAATAGGAGAAGGTTTTGAAGAAATACTCACAAAACCTAACACAAGTAAA
ATGCTTAATAAAAACATGACATATATCATA-ATTCTTACATGGACTCTA-ACCATGACCA
ATGACATG-AAAAATCATCGTTGTA-CTTCAACTACAAAAA-CACT-AATGAACAACATC
CGAAAGAATCACCCCTTGATAAAGATTATAAACAACTCATTCATTGATCTCCCAGCACCA
TCTAACATCTCTTCATGATGAAATTTCGGTTCCCTCCTAGGGGCCTGCCTAGCTCTACAA
ATCATTACAGGACTATTCCTAGCAATACACTACACAGCAGACACAACAACAGCATTTTCC
TCTGTTACCCACATCTGCCGTGACGTGAATTATGGCTGAATTATTCGCTACCTCCACGCC
AATGGAGCATCCATATTCTTCTTATGCTTATTTATTCACATCGGCCGAGGGCTGTATTAT
GGCTCATTCACCTTAACAGAGACCTGAAACATCGGTATTATCCTACTATTCACAGTAATA
GCCACAGCTTTTATAGGATATGTCCTTCCATGAGGACAAATATCATTCTGAGGGGCTACA
GTAATTACAAATCTCCTCTCAGCAATTCCATACATTGGTTCTAACTTAGTAGAATGAATC
TGAGGCGGTTTCTCCGTCGATAAAGCCACCCTGACCCGATTCTTCGCCTTTCACTTCATC
TTACCCTTCATTATTGCAGCCCTAGTGCTAGTACACCTCCTTTTCCTTCACGAAACAGGA
TCTAACAACCCACTAGGAACTTCATCAGACTCCGACAAAATTCCCTTCCACCCCTATTAC
ACCATTAAAGACTTACTAGGACTACTCCTTCTTATCCTCCTAACAATAATACTCGTACTA
TTCTCCCCAGACCTATTAGGTGACCCCGACAACTACACACCAGCTAACCCTCTCAGCACT
CCACCCCATATTAAACCAGAATGATACTTTCTATTTGCCTACGCTATTCTACGATCCATC
CCTAACAAACTAGGAGGAGTATTAGCCCTAATCTTCTCTATCCTAATCTTAGCAATTATT
CCTATTCTCCATACAGCCAAACAACGAAGCATATTATTCCGACCCCTTAGTCAGTGTCTA
TTCTGAACCCTAACAGCCGACCTATTTATCCTTACATGAATTGGAGGCCAACCCGTCGAA
TACCCGTTCATCACTATTGGTCAAGCAGCATCCATTTTATACTTCACCCTCATCCTTATT
CTTATACCAATGGTAAGCCTGATTGAAAATAAGATACTCAAATGA-----AGAGTCCTTG
TAGTACAAACACAAT-ACCCTGGTCTTGTAAACCAGA-AATG-GGGAACCC---TCTCCC
AAGGAC----ACCTCAAGGAGGAAGCACT----AGCCCC--ACCTTCAGCACCC-AAAGC
TGAAATTCTA--TTTAAACTACTCCTTG--------------------------------
-------------------CCTATACAACATAAA---------------------TAGTA
CTACTT---------------------------------------TTATGTATATCGTGC
ATTATGTGCCTTTCCCCAT--TAATAT--GTATTA-GTACTATA--TATGTTTA--ATCT
TACA---TA-GGACA----TATATGTATAATCGTACATA-----CAATT--CCAGTCC--
-TCA-TGCAT-A-TAAGCAAGTCC--AATCAACCTATTATCGTACATAAAACATACTAAC
AAGACGTACATAAAAACCTAGT------CCACACGCATA--TAAGCCAGTACATTATTTC
ATAG----------------------------------CGTACA-TAGCACATTCCTCAA
T-TAATC-----------GGAC------ACT----TGCGCATATAATGTC----------
-AAAAT----------TT------------------------------------CTCGTC
AATACGGATAT-CCCTCTCCATTAGATCGTAGCTT--AATCTACCATCCTC------CGT
GAAACCAGCAACCCG-CCC--GCAGAATGCC-CCT----CTTCTT-----GCTCTACGC-
-CCATC-AAACTTG-GGGGTGTCTAT----------------ACTG-AAACTTTATCT--
--GGCCTCTGGTTCTTACCTCAGGGCCATA-CCATTATA-CCCGCC--CACT-CGTTCCC
CTTAAATGAGACAT-CTCGATGGATTA-ATTACTAATCAGCCCAT---------GGCATG
GACATAACTGAGC-------------TGTCAGG-----CAGAT-----------------
---GGTATTT--------TTT--AA--------TTTTCG---------------------
------------------------------------------------------------
------------------------------------------GTATGCAGG---------
--------------------------GATG----------------------------CA
GCATGGCCTGCGCCGACGCG--------GCTCGGC-------------------------
--------------CCACGCCCAAGGGCATATTAATGCAGCAAATCATAATATGTACCTT
CTTAGCCCTCATAATGATCATAGATGACTATTTAATTCATGCTCGAAAGACA--------
--------------------------------------------TAACAACC--------
--------------------ACAGTT-GACTATTTATACCAATGCCCGTAGAACCATAAC
TACCAC-----------------------------------------------AAGTGGC
TATTT-TATTCA----------------------------TGCTTGAAGGACATAGGAG-
------------ATACACCCACACCCACACCCACACGCACATGCACATGCACATGCACAT
GCACATGCACATGCACATGCACAT-------------------GCACATGC---ACATGC
AC---ATGCACATGCACATGCACATGCACATGCACAT-------GCACATGCACATGCAC
ATGCACATGCACATGCACATGCACATGCACATGCACATGCACATGCACATGCACATGCAC
ATGCACATGCACATGCACATGCACATGCACATGCACATGCACATGCACATGCACATGCAC
ATGCACATGCACATGCACATGCACATGCACATGCACATGCACATGCACATGCACATGCAC
ATGCACATGCACATGCACATGCACATGCACATGCACATGCACATGCACATGCACATGCAC
ATGCACACCCACATGCACATGCACATGCACACCCACACCCGCGCGCGTTAAAT-------
-------ATACCAAATTATCTTACGCA--AA------------------CCCCCCTA---
-------CC-----CCCCATTTTAGTTTTGTACAG-----ATTTTGGTATTCACTC----
----------------TTGCC--------------AAA--CCCC-A--------------
------AAAA--C----------AAAAGCTCCGCACT-----------------------
-----GACTTTCAACTAAAACT--------------------------------------
----------AGTGCCTTATTTGT---------ATCTTT---------------------
------------------ACTAAAATTTTAACTGCCATGTCCCTATTAATTTATACCCCC
CCCCTAAAATCCTGAACCCAATAATTACTAGTGTTTTACCTATAAGCCTTACCTAACTT-
-----------------------AAGGAGCTGCCCCTCAAATAACTAAATCAACGTAAT-
------------------------------------------------------------
--------------------------------AATTAATAATTAAACCCAATCTTATATT
CCTAATTCAATCAAAACCGTAGCAATCCTTCCCTTACCTACAGGCCCCAAAAATAGATTT
AATATTAGTACCATTCTCAAACTACCCTTCATAACGACCCAGAACTTAA-----------
--------------------
>E.fulvus2 19599 bases  A6A8CB85 checksum
GTT-AATGTAGCTTAAATT---ACCAAAGCAAGGCACTG-AAAATGCCTAGACGGGTACT
TCA-----CCCCATGAA--CACACAGGTTTGGTCCTAGCCTTTCTATTAGTT-ATCAGTA
AGATTACACATGCAAGTAACCGCA-CTCCAGTGAGAATGCCCTCCAA--ATCC-------
-----CTCCGATT-AAAAGGAGCAGGTATCAAGCACAT--------CAACAGATAGCTCA
CCACACCTTGC-TAAACCACA-CCCCCACGGGACACAGCAGTGA-TTAAATTTAAGC-AA
TAAACG--AAAG-TTTGACTAAGCTATACTGA-------TATATAGGGTTGGTAAA-TCT
CGTGCCAGCCACCGCGGTCATACGATTAACCCAAACTAATATA--AACCCGGCGTAAAGT
GTGT---TT-AAGACT-------CACATAAAT--AAAGTTAAA-TTTTATCTAAGCTGTA
AAAC-GCCCCAGCT-AAAATAAAAC--TAATCTACGAAAGTGACTTT-AATAT-TCTG-A
AAACACGACAACTAAGACTCAAACTGGGATTAGATA-CCCCACTATGCTTAGCCGTAAAC
CC-AAGTAATT--AATGAAC-AAAATTACTCGCCAGAGCACTACAAGCAATAGCTT-AAA
ACTCAAAGGACTTGGCGGTGCTTTATA-TCCCTCTAGAGGAGCCTGTTCTATAATCGATA
AA-CCCCGATAAACCTCACCACTCCTTGCTAATTCAACCTATATACCGCCATCCTCAGCA
AACCTTGTTAAGGCCT--AAAAGTAAGC-AAAAACACAG------ACATAAAAA-CGTT-
AGGTCAAGGTGTAGTCTATGGAGTGG-GAAGAAATGGGCTACATTTTCTAAC---ACAGA
ACAATTTCC--CAACAGCAGCCTTTATGAAATTAAA--AGCTAAAGGAGGATTTAGCAGT
AAATTAAGAATAGAGAGCTTAATTGAA-T-AGGGCCATGAAGCACGCACACACCGCCCGT
CACCCTCCTCAACT--------CAT----------------TAACTA-----------CT
TACTTTAT--AATTATATTAAACTTAAAACAAGAGGAGACAAGTCGTAACAAGGTAAGCA
TACTGGAAAGTGTGCTTGG-AA-TATTCAAAGTGTAGCTTAA-CCCTAAAGCATCTGGCC
TACACCCAGAAGA-TTTCATAA--TACATGACCACTTTGAAA----CTAAGACTAGCCCA
AC-------TTTACCTAAAAAACAATAAATCTATTAAACTTTAA-ATTAAACCATTC---
-----ACCACTA---AGCAATAGTATAGGAGATAGAAATTT-CA---CTTGGCGCTATAG
ACAAAGTACCGCAAGGG-AAAGATGAAAG----AACAATTAAAAGTAT-ATAAAAGC-AA
AGCTCACTACTTGTACC-TTTTGCATAATGACTTAACTAG-AGCAACTTGACAAAAAGA-
ATTT-TAGTCAAC--AAACCCGAAACCAGACGAGCTACTC-ATAAATAGTTATATA-AGA
GCACACTCATCTATGTGGC-AAAATAGTG-AGAAAATCTATGAGTAGAGGTAAAAAGCTT
ATCGAGCCTGGTGATAGCTGGTTGTTCGGGAAA-GAATTTTAGTTCAACTTTAAAT-TTA
CCCTA-AGTA-----CT----CAAAACCTAATGTAAATTTAAAATTTAATCTAAAGG-GG
GACAGCCCTTTAGA--ACAGG-CTACAACCTTT-AGTAGAGAGTAA-AAA------AACC
TTATTCCATAGTTGGCCTAAAAGCAGCTACCAATTAAG-AAAGCGTT-CAAGCTCAAC--
-ACACCAAA----TCAAACTG--ATCCCAAA---CTTTTACCCCAACCTCCTACCAACT-
AACCGAACCAATCTATCACTAGATAGAAGTACTACTGTTAATATAAGTAACAAG-AACCC
ACTATTCT----CC-TTGCATAAGCCTATATCAGATCGGATG---CCCGCTGATAGTTAA
ACAAAAACATAA-----ATCAAACA---CAACTTAAACA--ATATCTATCCAAAT-AA--
CTGTTAACCCAACACAGGCATGC-AC------TAA--GGAAAGATTAAAAGG-AGC-AAA
AGGAACTCGGCAAAAAC--TAACCCCGCCTG-TTTACC-AAAAACATCACCTCTAGCATG
ACTAGTATTAGAGGCACTGCCTGCCCAGTGACATA--TGTTCAACGGCCGCGGTATCCTG
ACCGTGC-AAAGGTAGCATAATCATTTGTTCTTT-AATTTAGGACTTGAATGAAAGGCCA
CACGAGGG-TTAAACTGTCTCATGCTCCCAATCAGTG-AAATTGACCTTCCCGTGAAGAG
GCGGGAAT-ACAACAATAAGACGAGAAGACCCTATGG--AGCTT-AAATCAATTAA----
--CCCAATTACATTTACTCAATAACCAAAGC---------GGGTATAAT-ATCTATTGA-
-----------TTTTTGGGTTAAAAA-TTTCGGTTGGGGTGACCTCGGAGCATAACTAAA
CCTCCGAA-CAATTTCAGCCTAGACTTCACTAGTCAAA--GCAACTTCCGTGCCAA----
---------------ATTGATCC---AAACTAATTTGACCAATGGAACAAGTTACCCT--
AGGGATAACAGCGCAATCCT-ATTATAGAGTCCATATCGACAA-TAGGG--TTTACGACC
TCGATGTTGGATCAGGACA-CCCCAATGGTGTAACCGCTATTAAAGGTCCGTTTGTTCAA
CGGTTAA-AGTCCTACGTGATCTGAGTTCAGACCGGAGTAATCCAGGTCGGTTTCTATCT
A-TTTAATATTCCTCCCAGTAC-GAAAGGACAAGAGAAATAGAG-CCAACTCAACA--GA
GAGCTCTCAAT-TTTATAGATGC-TATAAACTTAACCTAA-CACAT---TACTTAATAT-
---CCTACCCAA--GACCAGGG--TT-CGTTAAGGTGGCAGAG-CCCGGTAATTGC-AT-
AAAACTTAAGAC-TTTACAA-TCAGAGGTTCAACTCCTCTCCCTAACA------------
------------------------------------------------------------
-------------TTCATGTTCATACTTAATCTCCTCTTGCTAATTGTTCCCATTTTACT
AGCCATAGCTTTCCTTACACTAGCCGAACGAAAAATCCTAGGTTATATACAACTTCGAAA
AGGCCCAAATGTAGTGGGCCCTCACGGTATAATTCAACCCTTCGCCGACGCAATAAAATT
ATTTATTAAAGAACCACTACGACCCCTCACCTCTTCCTCCTCCCTCTACACCATCGCACC
AACACTAGCCTTAACTATCGCTCTCGTTATATGAATTCCACTACCACTCCCATATCCACT
AATTAATATAAATATGGGACTTCTATTTATCCTAGCAACCTCTAGTCTAGCCGTATATTC
AATTTTATGATCAGGCTGAGCTTCCAACTCAAAATATGCTTTAATCGGAGCTTTACGAGC
AGTTGCACAAACAATTTCATATGAAGTTACGCTAGCCATTATCCTTCTATCCCTCCTCCT
AATAAATGGTTCATTTACCCTCTCAACCCTTATCACAACTCAAGAATATCTTTGACTCAT
TATCCCCTCGTGACCCTTAGCCATAATATGATTTATTTCCACCTTAGCAGAAACAAACCG
AGCCCCTTTCGACCTAACAGAAGGAGAATCTGAACTTGTCTCAGGATTCAACGTAGAATA
TGCTGCAGGTCCATTCGCCCTATTTTTTATAGCAGAGTATACAAACATCATTATAATAAA
TGCCCTAACCACCACCCTATTCCTAGGAGCACTATACAATCTTCACACACCAGAAACATA
TACAACAAGTTTTGCCACTAAAACCTTACTTCTGACCACTCTCTTTCTATGAGTACGAGC
ATCCTACCCACGATTCCGATACGACCAACTCATACACTTATTATGAAAAAATTTTCTTCC
CCTAACATTAGCATTATGCATATGGTACGTGTCACTACCCGTACTTACATCATGTATCCC
ACCCCA-----AATAT---AGAAATATGTCTGAC-AAAAGAATTAC-TTTGATAGAGTAA
ATAATAGAGGT-TTAAATCCTCTT--ATTTCTAGAATTACAGGAATTGAACCTGCTCC-T
AAGGATTC-AAAATCCCTCGTGCTACCCAAAA-CACA-CCCTATTCTATATT---TAGTA
AGGTCAGCTAAATAAGCTATCGGGCCCATACCCC--GAAAATGTTGGTTTATA-TCCTTC
CCGTACT----AATTAAACCCATCGTCCTAATACCAATTATACTAACTATCTTTATAGGG
ACTACATTAACAATAATTAGCTCTCATTGACTCCTAATGTGAATTGGATTAGAAATTAAC
ATATTAGCCATCATCCCTATCCTCATAGAAAAAGCTAACCCCCGATCAACAGAAGCCGCC
ACCAAATATTTTCTAACACAAGCAACAGCCTCTATATTACTTATATTTACCATTGTTATC
AACGCCATATACTCCGGTCAATG------AGGCATTACCAACATATGTAATCAATTAATT
TCTTTCTCAATTATCCTAGCACTAACAATAAAACTAGGCATAACCCCTTTTCACTTCTGA
GTACCCGAAGTTACTCAAGGAATCTCACTAATATCAGGCATATTACTCCTAACATGACAA
AAACTAGCCCCCATTTCCATTATACTTCAAATTTATCCATCAATTAATCCAAATATCCTC
CTTCTAATCACCACATTATCAATTATAGTAGGTGGTTGAGGAGGACTAAACCAAACCCAA
CTACGAAAAATCATAGCCTATTCATCCATTGCTCACATAGGCTGAATAATGGCAATCCTC
ATATATTGCCCCTCCATAACAATATTAAACCTATTAATTTACCTAATATTAACCATTGCC
ATGTTTACAATATTAAATATTAACACTAGTACTACAACACTCGCTCTATCAAACCTATGA
AATAAAGCCCCAACAATAACCATCACAATTCTTATCTCTCTACTATCCTTAGGAGGACTT
CCCCCACTTACAGGCTTCCTACCCAAATGAATTATTGCACAAGAACTTACAAAAAACAAC
AATATTATATTAGCAACAACTATAACCATTCTAGCTCTATTAAACTTATACTTCTACCTA
CGGCTAATCTACTCCACCTCACTAACCATATTTCCAACACTCAACAACCTAAAGATAAAA
T---GACAATTTCAACAAACAAAACAAATATTTCTCTTACCTCCATTAATTATTCTAACC
ACCCTCACTCTCCCCCTATCACCAGCCCTCCTAATCCTAAACTAGAAA-TTTAGG-TTAA
--ATAGACCAAGAGCCTTCAAAGCCCTAAGAAAGTATATA-ATACTTAA-TTTCTG----
---------TCATAAGGACTGCAAGACTCTATCTTACATCAACTGAACGCAAATCAATCA
CTTTAA-TTAAGCTAAGTCC-TC-ACCTAGATTGGTGGGCTCCAAC--CCCACG-AAAAT
TTAGTTAACAGCTAAATACCCTATTCAAC-TGGCTTCAATCTACTTCTCCCGCCTATCTA
GGGG--AAAAAAAGGC-GGGAGAAGCCCCGGCAGAATT---GAAG-----CTGCTTCTTT
GAA--CTTGCAATTCAATATGAATAAT-CACTTCAGGAC---TTGATAGAAAGA-GGAGC
--CACCTCTGTCTTTAGA-TTTACAGTCTAATGCTTT-A--CTCAGCCATTCTATCTTA-
------------------CTT-ATGTTCATCAATCGTTGATTCTACTCAACCAATCATAA
AGATATCGGAACTCTTTACCTCCTATTTGGGGCTTGAGCAGGCATGGTAGGAACAGCTCT
TAGCCTTTTAATTCGAGCAGAACTTGGTCAACCCGGGGCTTTATTAGGAGATGACCAAAT
CTACAATGTAATCGTAACAGCTCATGCTTTCGTTATAATCTTTTTCATAGTTATACCTAT
CATAATTGGGGGCTTTGGGAACTGACTAGTTCCCTTAATAATTGGAGCCCCTGATATAGC
ATTCCCTCGAATAAATAATATAAGCTTTTGGCTTCTACCACCATCCTTTCTACTACTTCT
AGCATCCTCAATAGTAGAAGCAGGTGCTGGAACTGGGTGGACCGTGTATCCTCCTCTAGC
TGGTAATTTAGCCCATGCAGGAGCCTCCGTAGATTTAACAATTTTTTCATTACACCTAGC
AGGAGTATCCTCAATTCTAGGGGCTATCAACTTTATCACCACAGTAATTAACATAAAACC
CCCAGCCATATCACAATATCAAACTCCTCTATTTGTATGATCCGTGATAATTACCGCTGT
CCTTTTACTTTTATCCCTACCAGTCCTAGCAGCAGGAATCACTATACTCTTAACTGACCG
CAATCTCAACACTACATTTTTTGATCCCGCAGGAGGAGGTGATCCAATTCTATATCAACA
CCTATTCTGATTCTTCGGACATCCTGAAGTCTACATCTTAATCCTCCCAGGTTTTGGCAT
AATTTCTCACATTGTCACATATTATTCAGGTAAAAAAGAGCCATTTGGTTATATAGGCAT
AGTCTGAGCTATAATATCTATTGGCTTCTTAGGATTTATCGTATGAGCGCACCATATATT
CACAGTAGGTATAGACGTAGATACTCGAGCATACTTTACGTCTGCCACTATAATTATTGC
TATTCCCACTGGTGTAAAAGTATTTAGCTGACTAGCAACACTACATGGCGGAAACATCAA
ATGGTCACCCGCTATACTATGAGCCCTTGGCTTTATTTTCCTATTCACGGTTGGAGGCTT
AACAGGAATTGTACTTGCCAATTCATCACTGGATATTGTTCTCCATGATACTTATTATGT
AGTAGCCCACTTCCATTATGTATTATCAATAGGAGCAGTCTTTGCTATCATAGGAGGCTT
TGTTCACTGATTTCCTTTATTTTCAGGATATACCTTAGACGACACTTGAGCTAAAATTCA
CTTCTCAATTATATTTGTGGGTGTAAACATAACCTTTTTCCCACAACACTTCTTAGGTTT
ATCTGGAATACCCCGACGCTATTCCGATTACCCGGACGCCTACACCATATGAAATACTGT
TTCATCCATCGGCTCTTTCATCTCCCTAACAGCAGTTATATTAATAGTTTTCATGATTTG
GGAGGCCTTTGCCTCAAAACGAGAGGTCCTAATAGTGGAACTCACACCAACTAACCTAGA
GTGACTTCACGGCTGCCCCCCACCCTATCATACATTTGAAGAACCTGCATAC-GTAAAAG
CATAGTA-----TAAGAAAGGAAGGATTCGAACCCCCT-TAAATTGGTTTCAAGCCAACT
GTGTAACCATTACAAC-TTTCTTTATAT--------------AAGATATTAG-TAAAAT-
TATTACATAACTTTGTCGAAGTTAATTCATAGGTTAAATCCCTGTATATCTTC-ATGGCT
TATCCAGTTCAACTAGGGTTCCAAGATGCTGCTTCCCCCATTATAGAAGAACTTCTATAC
TTTCACGACCACACTCTAATAATTATATTCCTAATCAGTTCTCTAGTCCTCTACATTATT
TCCCTTATACTTACTACTGAGCTCATTCATACAAGTACCATAGATGCCCAAGAAGTAGAA
ACAGTATGAACTATTCTGCCCGCAGTGATTCTAATCCTTATTGCCCTTCCATCATTACGC
ATCTTATATATAATAGATGAGATCACCACACCTTCCTTAACTCTTAAAACTATGGGCCAC
CAATGATACTGAAGCTATGAATATACGGATTATGAAAATCTGTGCTTTGACTCATACATG
ACTCCTCCCTCAGACCTAAAACCGGGAGAACTTCGTCTACTTGAAGTTGATAACCGAGTT
GTACTTCCAACAGAATTACCAATCCGAATACTAATTTCCTCAGAAGATGTTCTACACTCA
TGAACTATCCCCTCCCTAGGCGTAAAAACAGACGCTATTCCGGGACGCTTAAATCAAGCT
ACATTGATAGCTTCTCGCCCAGGCGTATATTACGGGCAGTGCTCAGAGATTTGCGGCGCC
AATCACAGTTTTATACCAATTGTACTTGAATTAGTTCCATTAAAACATTTCGAAGAATGA
CTTCTATCT----ATACTATAACG------------------------------------
-------------------------------------TCACTGCGAAGCTAATT--AGCA
TTAACCTTTTAAG-TTAAAGACTG-GAAGCCCC--GACCTTTCCGCAGTGA--ATGCCTC
AACTCGACACATCAACATGGCTAATTACAATTTTCTCCATAATTTTGACCCTACTAATTG
TTTTCCAACTGAAAGTTTCAAAATTCAATTAT---------CCCCTAAGCCCAACATTAA
AAG---ACATTAATAAATATTCACACACTAACCCT-TGAGAAACAAAATGAACGAAAATT
TATTTGCCTCTTTCATTACCCCAACAATTGTAGGAATTCCTATCGTCATCTTTATCGTTA
TAATTCCAAGCATTCTCTTTCCCTCCCCTACTCGCCTAATTAATAACCGACTAACCTCAT
TACAACAATGACTAATTCAGTTAATCCTAAAACAATTAATATTAATTCACAGTATCAAAG
GACGAACTTGATCTCTAATATTAATTTCACTAATTCTATTTATTGGCTCTACTAATTTAC
TAGGCTTATTGCCCCACTCATTTACTCCTA-CCACACAACTATCTATAAACCTAGGCATA
GCAATTCCACTCTGAGCAGCTGCGGTAATCAAAGGTTTCCGCCACAAAACAAAGGCATCC
CTGGCCCACTTCCTTCCTCAAGGAACACCAATCCCTTTAATTCCTATACTAGTAATTATT
GAAACCATTAGCCTCTTCATTCAACCTATAGCCCTGGCCGTACGACTAACTGCCAACATT
ACAGCAGGTCACCTTCTTATGCATCTAATTGGAGGGGCTACCTTAGTACTTTCTTCCATC
AGCCCTACTACAGCTTCGATCACATTCATTATCCTCACCCTTCTTACAATTCTTGAATTC
GCCGTTGCTCTAATTCAGGCCTATGTATTTACCCTACTAGTTAGCCTTTACTTACATGAC
AACAC-------------------------CTAATGACCCACCAAACCCACGCCTACCAT
ATAGTTAATCCTAGTCCCTGACCCCTAACTGGAGCTCTCTCTGCCCTACTAATAACATCT
GGCCTTGCCATATGATTCCACTTTAATAATACCACACTTCTATCCATAGGCATATTAACA
AATCTACTAACAATATATCAATGATGACGAGATATCGTGCGAGAAGGTACATTTCAAGGA
CATCATACCTCAATTGTCCAAAAAGGCCTCCGATATGGTATAGTACTATTTATTATTTCA
GAAATTTTTTTCTTCGCCGGGTTTTTCTGAGCCTTTTATCACTCAAGTTTAGCCCCTACT
CCTGAACTAGGTGGATGCTGACCTCCAACGGGCATTCACCCTCTTAACCCCCTTGAAGTT
CCACTACTTAACACAGCTGTACTCCTGGCCTCAGGTGTGTCTATCACTTGGGCTCACCAT
AGTCTAATGGAAGGTGATCGAACACATATACTTCAAGCCCTACTCATTACCATCACCTTA
GGTATTTACTTTACACTTCTCCAAGCCTCAGAGTATTTCGAAACATCCTTCACAATCTCA
GATGGTGTCTACGGCTCAACATTCTTTATAGCAACAGGCTTTCATGGCCTTCATGTTATT
ATTGGATCCACTTTCCTCACCGTTTGCTTCTTCCGCCAACTTAAATTTCACTTCACCTCT
AACCATCACTTTGGTTTCGAAGCCGCAGCCTGATATTGACACTTCGTCGACGTAGTATGA
CTATTCCTTTATGTATCCATTTATTGATGAGGATCTTATTC-TTTTAGTATTGACCTAAT
ACAATTGAC-TTCCAATCAATTAAC-TTCGGT-GAAAACC-GAAAAAGAAT-AATTAATC
TCCCACTTGCCCTCACAACTAATATTGTCCTAACACTACTTCTTGTAACAATCGCATTTT
GACTCCCACAACTAAACGTCTACACAGAAAAATATAGCCCTTATGAATGCGGGTTCGACC
CTATGGGTTCAGCCCGCCTACCCTTTTCCATAAAATTTTTTCTAGTAGCCATCACATTCC
TTCTATTTGACTTAGAAATTGCCCTCCTTCTTCCTCTCCCTTGAGCATCCCAAACAACTA
ACCCAAAACTTATACTAGCAGTAGCCCTCATCCTAGTTTCAATCCTAGCCGCAGGCCTTG
CCTACGAATGACTTCAAAAAGGCTTAGAATGAGTAGAATAACA-TGGTAATTAGTTT-AA
ATTAAAAT-AAATGA-TTTCGACTCATTAGATTATG---ACTAACTCATAATTATC---A
AT-ATGCCCTCAATTTCAACCAATATTATTCTAGCTTTCATCACTGCCCTTCTAGGTATA
TTAATCTTCCGATCCCATCTAATATCTTCACTACTATGTTTAGAAGGCATAATGTTATCC
ATATTTATCCTAAGCACCCTCACCATCCTAAATTTGCACTTCACAGCATCTTTCATGATA
CCTATCCTACTCTTAGTTTTCGCAGCCTGTGAAGCTGCCGTAGGCCTAGCCCTGTTAGTC
ACAGTATCCAACACCTACGGCTTAGACTACATTCAAAATCTAAACCTTCTCCAATGCTAA
AAATTATCATCCCCACAATCATATTATTTCCAGTAACTTGATACTCTAACAAAACCATGA
TTTGAATTAATACAACCTCACATAGCCTACTAATTAGCCTCGCAGGCCTATCATTCTTAA
ATCAATTCAGTGACAACAGTAACAATTTCTCATTAACTTTCTTCTCTGACCCATTATCAT
CCCCCCTTGTAATTTTAACAATATGACTTCTCCCACTCATGATTATGGCTAGCCAATATC
ATCTTACAAAAGAATCTTGAATCCTAAAAAAACTATATCTCTCCATATTAATTTCACTAC
AAATATTTTTAATTATAACATTCACCGCTACCGAACTAATCTTGTTTTATATTCTATTTG
AAGCTACCCTAATCCCAACCCTCATTATTATTACCCGCTGAGGTAACCAAACAGAACGAT
TAAACGCAGGCTTATACTTCCTATTTTATACTCTTATTGGATCCCTACCACTACTCGTAG
CATTAATTTATATCCAAAATTATATAGGTTCACTAAATATGCTGACAATAAAATTTTACC
TTCAAGAAATGCCCAACT---CCTGATCTAATAGCATCCTATGAATAGCATGTATCATGG
CATTTATAGTTAAAATACCCCTATATGGACTTCACCTATGATTACCCAAAGCCCACGTCG
AAGCCCCCATCGCAGGATCAATAGTCCTTGCAGCAGTACTTCTAAAACTAGGAGGATACG
GGATAATACGAATTACCACAATTCTCGACCCGCTAACAAAACACATAGCATACCCTTTCC
TTATATTATGCTTATGAGGAATAATCATAACTAGCTCTATTTGCCTACGACAAACAGACC
TAAAGTCACTCATCGCCTACTCATCAGTGAGCCATATGGCATTAGTGGTTGTAGGAATCC
TTATCCAAACACCATGAAGCTTCATAGGAGCAACCATCCTAATAGTTGCACACGGCCTTA
CATCATCTATATTATTCTGCCTTGCCAACTCAAATTACGAGCGAATTCATAGCCGTACAA
TACTATTAGCACGAGGAATTCAAGCCCTCCTCCCTCTCATAGCTACCTGATGACTGCTTG
CCAGCCTAACCAACCTGGCTTTACCACCTTCAATTAATTTAATTGGTGAGCTATTCGTAA
CCATAGCTTCCTTTTCATGATCAAACATTACAATTATCTTAGTAGGCCTAAATATACTCA
TTACCGCCCTATACTCACTCTACATACTAACTATTACACAACGAGGCAAGCTCACATACC
ATACATATAATCTCAACCCATCCCTGACACGAGAAAATACCCTAATATCCATACACATAC
TCCCCCTCCTTCTACTTACTCTAAACCCTAAGATTATCCTAGGACTCA-CATACTGTAAA
TATAGTTTAAACAAAACACTAGATTGTGAATCTAATGATAGAAGCT-TAAATCTTCTTAT
TTACCGAGAGAA-AATAATGTACGAACTGCTAACTCT-ACACTCCGTATAT-AACAATAT
GGTTCTCTC---------------------------------------------------
-------------AACTTTTAAAGGATAGA-AGTCATCCGTTGGTCTTAGGAACC--AAA
AAATTGGT-GCAACTCCAAATAAAA-GTAATAAACCTACTAA---CCTCTTTTACCCTTG
TTACACTAATAATCTTAACATTACCC--------GTTATTATAAATATCATAAATGCCTA
T-AAAGACTACTCA-TTCACACTGC--ATGTAAAATC-TTCTATCGCA-TGCGCTTTTAC
TACCAGCCTCATTCCGACTGCACTATTTATTTCTTCAGGACAAGAAGCAATCATTTTTCA
CTGACATTGAATAACAATTCAAACCCTAAAACTATCCATCAGCTTCAAATTAGACTATTT
TTCAATACTATTCGTACCAGTAGCACTATTCGTCACCTGATCCATCATAGAATTTTCAAT
ATGATATATATATTCGGATCCCAACATTGACCAGTTCTTCAAATATCTTCTATTATTCCT
TATCACTATACTAATTTTAGTAACAGCTAACAACCTATTTCAACTTTTTATCGGCTGGGA
AGGAGTCGGCATTATATCCTTCTTACTAATTGGTTGATGGTATGGGCGAACAGACGCAAA
CACAGCAGCCCTTCAAGCAATCTTATATAATCGAATTGGAGATATCGGGTTCATCTTAGC
CATAGCATGATTCCTAATATACTCCAATACATGAGAATTCCAACAAATATTTATACTAAA
CCACAACCCGAGCATAATTCCACTAATCGGCCTTCTCCTAGCAGCCACCGGAAAATCAGC
CCAATTTGGACTACATCCCTGACTACCATCAGCAATAGAAGGCCCGACTCCAGTTTCAGC
CCTACTCCATTCCAGCACAATAGTCGTTGCAGGGATTTTCCTCCTAATCCGATTCCATCC
CCTAATAGAAAGCAATCAATCCATTCAGACCCTAATATTATGCCTAGGCGCCATTACTAC
ACTATTTACAGCAATCTGTGCCCTCACACAAAATGATATCAAAAAAATCGTAGCTTTCTC
CACCTCAAGCCAACTAGGATTAATAATAGTTACTATAGGAATTAACCAACCCTACCTAGC
TTTTCTCCACATCTGCAATCATGCCTTCTTCAAAGCCATGTTATTTATGTGCTCCGGATC
AATTATCCACAATTTAAACGATGAACAAGACATTCGAAAAATAGGAGGCCTATTTAAATC
AATACCCTTCACATCATCCTCCCTTACAATCGGGAGCCTAGCCCTTACAGGAATGCCTTT
TCTAACAGGCTTCTACTCCAAAGACCTCATTATCGAATCCGCAAATTTATCCAATGTCAA
CGCCTGAGCCCTTACAATCACACTCATCGCAACCTCCATAACAGCCATTTACAGCACCCG
TATTATTTTCTACGCTCTATTGGGCCAACCTCGATTCACAACCTCAACCCCCATTAATGA
AAATAACCCCCTACTAATCAACTCAATTAAACGCCTAACACTCGGCAGCATCTTCGCCGG
ATTTTTCCTAACCAACAATATCTTACCTATAAATACTCCCCAAATAACAATACCACTTCA
CCTAAAACTCACAGCCCTGACAGTAACTATTATAGGATTTGCCTTAGCAATAGAACTAAA
TCTTATAACAAAAAATTTAAGTTTCAAGTTACCTTCACATTTATTCAATTTCTCAAACTC
TCTAGGATATTACCCAACAACCACACACCGCTTAATCCCTTCACATAACTTAAACCTAAG
CCAAAATACAGCGTCCCTCCTTCTAGATTTAATCTGACTGGAAAAAGCCATACCAAAAAA
TTTATCCCACCTACAAATACTATCCTCCACCATTATTTCA---AACCAAACAGGTCTAAT
CAAATTCTATTTCCTCTCGTTCCTTATATCCCTACTCTTTACCCTCTTACTATT---CAT
ATA---ACTCCTATCA-------------------CCTCCGAATAATTTCAATAACAATC
AAAACACTAACAAACAAAGACCAACCTGCAACAGCTGCAAATCAACTAGCACTACCATAT
AAGGAAGCCACACCTAAACAATCCTCACGAACTACACCACCCCCCTTACTCTCAAAACTT
ACTCAATCCTCTACACCACCAAAAACA---CCCT---------CCACCCCAAAACCACC-
--ATGCTCTAATATTCACATTACCATAAATAACTCTACACTCACCCCCAACAATACTACT
CCCCAAATAACAACATTAGACCCTCAAGTCTCAGGATATTCCTCCGTAGCCATAGCTGTA
GTATAGCCAAAAACAACAAGTATACCACCCAAATAAATTAAAAATACTATTAAACCTATA
AAAGAACCCCCAAACCCCATAACAATACCACAACCCAAAGCCCCACTAATAATAAGCCCC
ACCCCACCATAAATAGGAGAAGGTTTTGAAGAAATACTCACAAAACCTAACACAAGTAAA
ATGCTTAATAAAAACATGACATATATCATA-ATTCTTACATGGACTCTA-ACCATGACCA
ATGACATG-AAAAATCATCGTTGTA-CTTCAACTACAAAAA-CACT-AATGAACAACATC
CGAAAGAATCACCCCTTGATAAAAATTATAAACAACTCATTCATTGATCTCCCAGCACCA
TCTAACATCTCTTCATGATGAAATTTCGGTTCCCTCCTAGGGGCCTGCCTAACTCTACAA
ATCATTACAGGACTATTCCTAGCAATACACTACACAGCAGACACAACAACAGCATTTTCC
TCTGTTACCCACATCTGCCGTGACGTGAATTATGGCTGAATTATTCGCTACCTCCACGCC
AATGGAGCATCCATATTCTTCTTATGCTTATTTATTCACATCGGCCGAGGGCTGTATTAT
GGCTCATTCACCTTAACAGAGACCTGAAACATCGGTATTATCCTACTATTCACAGTAATA
GCCACAGCTTTTATAGGATATGTCCTTCCATGAGGACAAATATCATTCTGAGGGGCTACA
GTAATTACAAATCTCCTCTCAGCAATTCCATACATTGGTTCTAACTTAGTAGAATGAATC
TGAGGCGGTTTCTCCGTCGATAAAGCCACCCTGACCCGATTCTTCGCCTTTCACTTCATC
TTACCCTTCATTATTGCAGCCCTAGTGCTAGTACACCTCCTTTTCCTTCACGAAACAGGA
TCTAACAACCCACTAGGAACTTCATCAGACTCCGACAAAATTCCCTTCCACCCCTATTAC
ACCATTAAAGACTTACTAGGACTACTCCTTCTTATCCTCCTAACAATAATACTCGTACTA
TTCTCCCCAGACCTATTAGGTGACCCCGACAACTACACACCAGCTAACCCCCTCAGCACT
CCACCCCATATTAAACCAGAATGATACTTTCTATTTGCCTACGCTATTCTACGATCCATC
CCTAACAAACTAGGAGGAGTATTAGCCCTAATCTTCTCTATCCTAATCTTAGCAATTATT
CCTATTCTCCATACAGCCAAACAACGAAGCATATTATTCCGACCCCTTAGTCAGTGTCTA
TTCTGAACCCTAACAGCCGACCTATTTATCCTTACATGAATTGGAGGCCAACCCGTCGAA
TACCCGTTCATCACTATTGGTCAAGCAGCATCCATTTTATACTTCACCCTCATCCTTATT
CTTATACCAATGGTAAGCCTGATTGAAAATAAGATACTCAAATGA-----AGAGTCCTTG
TAGTACAAACACAAT-ACCCTGGTCTTGTAAACCAGA-AATG-GGGAACCC---TCTCCC
AAGGAC----ACCTCAAGGAGGAAGCACT----AGCCCC--ACCTTCAGCACCC-AAAGC
TGAAATTCTA--TTTAAACTACTCCTTG--------------------------------
-------------------CCTATACAACATAAA---------------------TAGTA
CTACTT---------------------------------------TTATGTATATCGTGC
ATTATGTGCCTTTCCCCAT--TAATAT--GTATTA-GTACTATA--TATGTTTA--ATCT
TACA---TA-GGACA----TATATGTATAATCGTACATA-----CAGTT--CCAGTCC--
-TCA-TGCAT-A-TAAGCAAGTCC--AATCAACCTATTATCGTACATAAAACATACTAAC
AAGACGTACATAAAAACCTAGT------CCACACGCATA--TAAGCCAGTACATTACTTC
ATAG----------------------------------CGTACA-TAGCACATTCCTCAA
T-TAATC-----------GGAC------ACT----TGCGCATGTAATGTC----------
-AAAAT----------TT------------------------------------CTCGTC
AATACGGATAT-CCCTCTCCATTAGATCGTAGCTT--AATCTACCATCCTC------CGT
GAAACCAGCAACCCG-CCC--GCAGAATGCC-CCT----CTTCTT-----GCTCTGCGC-
-CCATC-AAACTTG-GGGGTGTCTAT----------------ACTG-AAACTTTATCT--
--GGCCTCTGGTTCTTACCTCAGGGCCATA-CCATTATA-CCCGCT--CACT-CGTTCCC
CTTAAATGAGACAT-CTCGATGGATTA-ATTACTAATCAGCCCAT---------GGCATG
GACATAACTGAGC-------------TGTCAGG-----CAGAT-----------------
---GGTATTT--------TTT--AA--------TTTTCG---------------------
------------------------------------------------------------
------------------------------------------GTATGCAGG---------
--------------------------GATG----------------------------CA
GCATGGCCTGCGCCGACGCG--------GCTCGGC-------------------------
--------------CCACGCCCAAGGGCATATTAATGCAGCAAATCATAATATGTACCTT
CTTAGCCCTCATAATGATCATAGATGACTATTTAATTCATGCTCGAAAGACA--------
--------------------------------------------TAACAACC--------
--------------------ACAGTT-GACTATTTATACCAATGCCCGTAGAACCATAAC
TACCAC-----------------------------------------------AAGTGGC
TATTT-TATTCA----------------------------TGCTTGAAGGACATAGGAG-
------------ATACACCCACACCCACACCCACACGCACACGCACATGCACATGCACAT
GCACATGCACATGCACAT-------------------------GCACATGC---ACATGC
AC---ATGCACATGCACATGCACATGCACATGCACAT-------GCACATGCACATGCAC
ATGCACATGCACATGCACATGCACATGCACATGCACATGCACATGCACATGCACATGCAC
ATGCACATGCACATGCACATGCACATGCACATGCACATGCACATGCACATGCACATGCAC
ATGCACATGCATGCGCATGCACATGCACATGCACATGCACATGCACATGCACATGCACAT
GCACATGCACATGCACATGCACATGCACATGCATGCACATGCACATGCACATGCACATGC
ACATGCACATGCACATGCACATGCACATGCACATGCACATGCACACGCACACCTGCGCGC
GTTAAATATACCAAATTATCTTACGCA--AA------------------CCCCCCTA---
-------CC-----CCCCATTTTAGTTTTGTACAG-----ATTTTGGTATTCACTT----
----------------TTGCC--------------AAA--CCCC-A--------------
------AAAA--C----------AAAAGCTCCGCACT-----------------------
-----GACTTTCAACTAAAACT--------------------------------------
----------AGTGCCTTATTTGT---------ATCTTT---------------------
------------------ACTAAAATTTTAACTGCCATGTCCCTATTAATTTATACCCCC
CCCCTAAAATCCTGAACCCAATAATTACTAGTGTTTTACCTATAAGCCTTACCTAACTT-
-----------------------AAGGAGCTGCCCCTCAAATAACTAAATCAACGTAAT-
------------------------------------------------------------
--------------------------------AATTAATAATTAAACCCCAACTTATATT
CCTAATTCAATCAAAACCGTAGCAATCCTTCCCTTACCTACAGGCCCCAAAAATAGATTT
AATATTAGTACCATTCTCAAACTACCCTTCATAACGACCCAGAACTTAA-----------
--------------------
>E.rufus 19599 bases  444F87B9 checksum
GTT-AATGTAGCTTAAACT---ACCAAAGCAAGGCACTG-AAAATGCCTAGACGGGTACT
TCA-----CCCCATGAA--CACACAGGTTTGGTCCTAGCCTTCCTATTAGTT-ATCAGTA
AGATTACACATGCAAGTAACCGCA-CTCCAGTGAGAATGCCCTCCAA--ATCT-------
-----CTCCGATT-AAAAGGAGCAGGTATCAAGCACAT--------CAACAGATAGCTCA
CCACACCTTGC-TAAACCACA-CCCCCACGGGACACAGCAGTGA-TTAAATTTAAGC-AA
TAAACG--AAAG-TTTGACTAAGCTATACTGA-------TATATAGGGTTGGTAAA-TCT
CGTGCCAGCCACCGCGGTCATACGATTAACCCAAACTAATATA--AACCCGGCGTAAAGT
GTGT---TT-AAGACT-------CACATAAAT--AAAGTTAAA-TTTTATCTAAGCTGTA
AAAC-GCCCTAGCT-AAAACAAAAC--TAATCTACGAAAGTGACTTT-AATAT-TCTG-A
AAACACGACAACTAAGACTCAAACTGGGATTAGATA-CCCCACTATGCTTAGCCGTAAAC
CC-AAGTAATT--AATGAAC-AAAATTACTCGCCAGAGCACTACAAGCAATAGCTT-AAA
ACTCAAAGGACTTGGCGGTGCTTTATA-TCCCTCTAGAGGAGCCTGTTCTATAATCGATA
AA-CCCCGATAAACCTCACCACTCCTTGCTAATTCAACCTATATACCGCCATCCTCAGCA
AACCTTGTTAAGGCCT--AAAAGTAAGC-AAAAACACAG------ACATAAAAA-CGTT-
AGGTCAAGGTGTAGTCTATGGAGTGG-GAAGAAATGGGCTACATTTTCTAAT---ACAGA
ACAATTACC--CAACAGCAGCCTTTATGAAATTAAA--AGCTAAAGGAGGATTTAGCAGT
AAATTAAGAATAGAGAGCTTAATTGAA-T-AGGGCCATGAAGCACGCACACACCGCCCGT
CACCCTCCTCAACT--------CAT----------------TAACTA-----------CT
TACTTTAT--AATTACATTAAACTTAAAACAAGAGGAGACAAGTCGTAACAAGGTAAGCA
TACTGGAAAGTGTGCTTGG-AA-TATTCAAAGTGTAGCTTAA-CCCTAAAGCATCTGGCC
TACACCCAGAAGA-TTTCATAA--TACATGACCACTTTGAAA----CTAAAACTAGCCCA
AC-------TTTACCTAAAAAACAATAAATCTATTAAACTTTAA-ATTAAACCATTT---
-----ACCACTA---AGCAATAGTATAGGAGATAGAAATTT-CA---CTCGGCGCTATAG
ACAAAGTACCGCAAGGG-AAAGATGAAAG----AACAATTAAAAGTAT-ATAAAAGC-AA
AGCTCACTACTTGTACC-TTTTGCATAATGACTTAACTAG-AGCAACTTGACAAAAAGA-
ATTT-TAGTCAAC--AAACCCGAAACCAGACGAGCTACTC-ATAAATAGTTACATA-AGA
GCACACTCATCTATGTGGC-AAAATAGTG-AGAAAATCTATGAGTAGAGGTAAAAAGCTT
ATCGAGCCTGGTGATAGCTGGTTGTTCGGGAAA-GAATTTTAGTTCAACTTTAAAT-TTA
CCCTA-AGTA-----CT----CAAAACCCAATGTAAATTTAAAATATAATCTAAAGG-GG
GACAGCCCTTTAGA--ACAGG-CTACAACCTTT-AGTAGAGAGTAAAAAA------AATC
TTATTCCATAGTTGGCCTAAAAGCAGCTACCAATTAAG-AAAGCGTT-CAAGCTCAAC--
-ACACCAAA----TCAAACTG--ATCCCAAA-CT-TTTACCCC--ACCTCCTACCAACT-
AACCGAACCAATCTATCACTAGATAGAAGCACTACTGTTAATATAAGTAACAAG-AATCC
ACTATTCT----CC-TTGCATAAGCCTATATCAGATCGGATG---CCCACTGATAGTTAA
ACAAAAACATAA-----ATCAAACA---CAACTTAAACA--ATATCTATCCAAAT-AA--
CTGTTAATCCAACACAGGCATGCAC-------TAA--GGAAAGATTAAAAGG-AGC-AAA
AGGAACTCGGCAAAAAC--TAACCCCGCCTG-TTTACC-AAAAACATCACCTCTAGCATG
ACTAGTATTAGAGGCACTGCCTGCCCAGTGACATA--TGTTCAACGGCCGCGGTATCCTG
ACCGTGC-AAAGGTAGCATAATCATTTGTTCTTT-AATTTAGGACTTGAATGAAAGGCCA
CACGAGGG-TTAAACTGTCTCATGCTCCCAATCAGTG-AAATTGACCTTCCCGTGAAGAG
GCGGGAAT-ACAATAATAAGACGAGAAGACCCTATGG--AGCTT-AAATCAATTAA----
--CCCAAATACATTTACTCAATAACCAAAGC---------GGGTATAAT-ATCTATTGA-
----------TTTTTTGGGTTAAAAA-TTTCGGTTGGGGTGACCTCGGAGCATAACTAAA
CCTCCGAA-CAATTTCAGCCTAGACTTCACTAGTCAAA--GCAACTTCCGTGCTAA----
---------------ATTGATCC---AAACTAATTTGACCAATGGAACAAGTTACCCT--
AGGGATAACAGCGCAATCCT-ATTATAGAGTCCATATCGACAA-TAGGG--TTTACGACC
TCGATGTTGGATCAGGACA-CCCCAATGGTGTAACCGCTATTAAAGGTCCGTTTGTTCAA
CGGTTAA-AGTCCTACGTGATCTGAGTTCAGACCGGAGTAATCCAGGTCGGTTTCTATCT
A-TTTAATATTCCTCCCAGTAC-GAAAGGACAAGAGAAATAGAG-CCAACTCAACA--GA
GAGCTCTCAAT-TTTATAGATGC-TATAAACTTAACCTAA-CACAT---TACTTAATAC-
---CCTACCCGA--GACCAGGG--TT-CGTTAAGGTGGCAGAG-CCCGGTAATTGC-AT-
AAAACTTAAGAC-TTTACAA-TCAGAGGTTCAACTCCTCTCCCTAACA------------
------------------------------------------------------------
-------------TTCATGTTCATACTTAATCTCCTCTTGCTAATTGTCCCCATTTTACT
AGCCATAGCTTTCCTTACGCTAGCCGAACGAAAAATCCTAGGTTATATACAACTTCGAAA
AGGCCCAAATGTAGTAGGCCCTCACGGTATAATTCAACCCTTCGCCGACGCAATAAAATT
ATTTATTAAAGAACCACTACGACCCCTCACCTCTTCCTCCTCCCTCTACACCATTGCACC
AACACTAGCCTTAACTATCGCTCTCGTTATATGAATTCCACTACCACTCCCATATCCACT
AATTAATATAAACATAGGACTTCTATTTATCCTAGCAACCTCTAGTCTAGCCGTATATTC
AATTTTATGATCAGGCTGAGCTTCCAACTCAAAATATGCTTTAATCGGAGCTTTACGAGC
AGTTGCACAAACAATTTCATATGAAGTTACACTAGCCATTATCCTTCTATCCCTCCTCCT
AATAAATGGTTCATTTACCCTTTCAACCCTTATCACAACTCAAGAATATCTTTGACTCAT
TATCCCCTCGTGACCCTTAGCCATAATATGATTTATTTCCACCTTAGCAGAAACAAACCG
AGCCCCTTTCGACCTAACAGAAGGAGAATCCGAACTTGTCTCAGGTTTCAACGTAGAATA
TGCTGCGGGTCCATTCGCCCTATTTTTTATAGCAGAATATACAAACATCATTATAATAAA
TGCCCTAACCACCACCCTATTCCTAGGAGCACTATATAACCTTCACACACCAGAAACATA
TACAACAAGTTTTGCCACTAAAACCTTACTTCTGACCACTCTCTTTCTATGAGTACGAGC
ATCCTACCCACGATTCCGATACGACCAACTCATACACTTATTATGAAAAAATTTTCTTCC
CCTAACATTAGCATTATGCATATGGTACGTGTCATTACCCGTACTTACATCATGTATTCC
ACCCCA-----AATAT---AGAAATATGTCTGAC-AAAAGAATTAC-TTTGATAGAGTAA
ATAATAGAGGT-TTAAATCCTCTT--ATTTCTAGAATTACAGGAATTGAACCTGCTCC-T
AAGGATTC-AAAATCCCTCGTGCTACCCAAAA-CACA-CCCTATTCTATATT---TAGTA
AGGTCAGCTAAATAAGCTATCGGGCCCATACCCC--GAAAATGTTGGTTTATA-TCCTTC
CCGTACT----AATTAAACCCATCGTCCTAATACCAATTATACTAACCATCTTTATAGGG
ACTACATTAACAATAATTAGCTCTCATTGACTCCTAATGTGAATTGGGTTAGAAATTAAC
ATATTAGCCATCATCCCTATCCTCATAGAAAAAGCTAACCCCCGATCAACAGAAGCCGCC
ACCAAATATTTTCTAACACAAGCAACAGCCTCTATATTACTTATATTTACCATTGTTACC
AACGCCATATACTCCGGTCAATG------AGGCATTACCAACATATGTAATCAATTAATT
TCCTTCTCAATTATCCTAGCACTAACAATAAAACTAGGCATAACCCCCTTTCACTTCTGA
GTACCCGAAGTTACTCAAGGAATCTCACTAATATCAGGCATATTACTCCTAACATGACAA
AAACTAGCCCCCATTTCCATTATACTTCAAATCTACCCATCAATTAATCCAAATATCCTC
CTTCTAATCACCACATTATCAATTATAGTAGGTGGTTGAGGAGGACTAAACCAAACCCAA
CTACGAAAAATCATAGCCTATTCATCCATCGCTCACATAGGCTGAATAATGGCAATCCTC
ATATATTGCCCCTCCATAACAACATTAAACCTATTAATTTACCTAATATTAACCATTGCC
ATGTTTACAATACTAAATATTAACACTAGTACTACAACACTCGCTCTATCAAACCTATGA
AATAAAACCCCAACAATAACCATCACAATTCTTATCTCTCTACTATCCTTAGGAGGACTT
CCCCCACTTACAGGCTTTCTACCCAAATGAATTATTGCACAAGAACTTACAAAAAACAAC
AATATTATATTAGCAACAACTATAACCATTCTAGCTCTATTAAACTTATATTTCTACCTA
CGGCTAATCTACTCCACCTCACTAACCATATTTCCAACACTCAACAACCTAAAGATAAAA
T---GACAATTTCAACAAACAAAACAAATATTTCTCTTACCTCCATTAATTATTCTAACC
ACCCTCACTCTCCCCCTATCACCAGCCCTCCTAATCCTAAACTAGAAA-TTTAGG-TTAA
--ATAGACCAAGAGCCTTCAAAGCCCTAAGAAAGTATATG-ATACTTAA-TTTCTG----
---------TCATAAGGACTGCAAGACTCTATCTTACATCAACTGAACGCAAATCAATCA
CTTTAA-TTAAGCTAAGTCC-TC-ACCTAGATTGGTGGGCTCCAAC--CCCACG-AAAAT
TTAGTTAACAGCTAAATACCCTATTCAAC-TGGCTTCAATCTACTTCTCCCGCCTATCTA
GGGGA-AAAAAAAGGC-GGGAGAAGCCCCGGCAGAATT---GAAG-----CTGCTTCTTT
GAA--TTTGCAATTCAATATGAATAAT-CACTTCAGGAC---TTGATAGAAAGA-GGAGC
--CACCTCTGTCTTTAGA-TTTACAGTCTAATG-CTT-A--CTCAGCCATTCTATCTTA-
------------------CTT-ATGTTCATCAATCGTTGATTCTACTCAACCAATCATAA
AGATATCGGAACTCTTTATCTCCTATTTGGGGCTTGAGCAGGCATAGTAGGAACAGCTCT
TAGCCTTTTAATTCGAGCAGAACTTGGTCAACCCGGGGCCTTATTAGGAGATGATCAAAT
CTACAATGTAATCGTAACAGCTCATGCTTTCGTTATAATCTTTTTCATAGTTATACCTAT
CATAATTGGGGGCTTTGGGAACTGACTAGTTCCCTTAATAATTGGAGCCCCTGATATGGC
ATTTCCTCGAATAAATAATATAAGCTTTTGGCTTCTACCACCATCCTTTCTACTACTTCT
AGCATCCTCAATAGTAGAAGCAGGCGCTGGAACTGGGTGAACCGTATATCCTCCTCTAGC
TGGTAATTTAGCCCATGCAGGAGCCTCCGTAGATCTAACAATTTTTTCATTACACCTAGC
AGGAGTATCCTCAATTCTAGGGGCCATCAACTTCATCACCACAGTAATTAACATAAAACC
CCCAGCCATATCACAATATCAAACTCCTCTATTTGTATGATCCGTGATAATTACCGCTGT
CCTTTTACTTCTATCCCTACCAGTTCTAGCAGCAGGAATCACTATACTCTTAACTGACCG
CAATCTCAACACTACATTTTTTGATCCGGCAGGAGGAGGTGATCCAATTCTATATCAACA
CCTATTCTGATTCTTCGGACATCCTGAAGTCTACATCTTAATCCTCCCAGGTTTTGGCAT
AATTTCTCACATTGTCACATACTATTCAGGTAAAAAAGAGCCATTTGGTTATATAGGCAT
AGTCTGAGCTATAATATCTATTGGCTTCTTAGGATTTATCGTATGAGCGCACCATATATT
CACAGTAGGTATAGACGTAGATACTCGAGCATATTTTACGTCTGCCACTATAATTATTGC
TATTCCCACTGGTGTAAAAGTATTTAGCTGACTAGCAACACTACATGGCGGAAACATCAA
ATGATCACCCGCTATATTATGAGCCCTTGGCTTTATTTTCCTATTCACGGTTGGAGGCTT
AACAGGAATTGTACTTGCCAACTCATCACTGGATATTGTTCTCCATGATACTTATTATGT
AGTAGCCCACTTTCATTATGTATTATCAATAGGAGCAGTCTTTGCTATCATAGGAGGCTT
TGTTCACTGATTTCCTCTATTTTCAGGGTATACCTTAGACGACACTTGAGCTAAAATTCA
CTTCTCAATTATATTTGTGGGTGTAAACATAACCTTTTTCCCACAACACTTCTTAGGTTT
ATCTGGGATACCCCGACGCTATTCCGACTACCCGGATGCCTACACCATATGAAATACTGT
TTCATCCATCGGCTCTTTCATCTCCCTAACAGCAGTTATATTAATAGTTTTCATGATTTG
GGAGGCCTTTGCCTCAAAACGAGAAGTCCTAACAGTGGAACTCACACCAACTAACCTAGA
GTGACTTCACGGCTGCCCCCCACCCTACCATACATTTGAAGAACCTGCATAT-GTAAAAG
CATAGTA-----TAAGAAAGGAAGGATTCGAACCCCCT-TAAATTGGTTTCAAGCCAACT
GTGTAACCATTACAAC-TTTCTTTATAT--------------AAGATATTAG-TAAAAT-
TATTACATAACTTTGTCGAAGTTAACTCATAGGTTAAATCCCTGTATATCTTC-ATGGCT
TATCCAGTTCAACTAGGGTTCCAAGACGCTGCTTCCCCCATTATAGAAGAACTTTTATAC
TTTCACGACCACACTCTAATAATTATATTCCTAATCAGTTCTCTAGTCCTCTATATTATT
TCCCTTATACTTACTACTGAGCTCATTCATACAAGCACCATAGATGCCCAAGAAGTAGAA
ACAGTATGAACTATTCTGCCCGCAGTGATTCTCATCCTCATTGCCCTTCCATCATTACGC
ATCCTATACATAATAGATGAGATTACCACACCTTCCTTAACTCTTAAAACTATGGGCCAC
CAATGATACTGAAGCTATGAATATACGGATTATGAAAATCTGTGCTTTGACTCATACATA
ACTCCTCCCTCAGACCTAAAACCGGGAGAACTTCGTCTACTTGAAGTTGATAATCGAGTT
GTACTTCCAACAGAATTACCAATCCGAATACTAATCTCCTCAGAAGATGTTCTACACTCA
TGAACTATCCCCTCCCTAGGCGTAAAAACAGACGCTATTCCGGGACGCTTAAATCAAGCT
ACATTGATGGCTTCTCGCCCAGGTGTATATTACGGACAATGCTCAGAGATTTGCGGCGCC
AATCACAGTTTTATACCAATCGTACTTGAATTAGTTCCATTAAAACATTTTGAAGAATGA
CTTCTATCT----ATACTATAACG------------------------------------
-------------------------------------TCACTGCGAAGCTAATT--AGCA
TTAACCTTTTAAG-TTAAAGACTG-GAAGCCCC--GACCTTTCCGCAGTGA--ATGCCTC
AACTCGACACATCAACATGGCTAATCACAATTTTCTCCATAATTTTGACCCTACTAATTG
TTTTCCAACTGAAAATTTCAAAATTCAATTAC---------CCCCTAAGCCTAACATTAA
AAG---ACACTAATAAATACTCACACACTAACCCT-TGAGAAACAAAATGAACGAAAATT
TATTTGCCTCTTTCATTACCCCAACAATTGTAGGAATCCCTATCGTCATCTTTATCATTA
TAATTCCAAGCATTCTCTTTCCCTCCCCTACTCGCCTAATTAATAACCGACTAACCTCAT
TACAACAATGACTAATTCAGTTGATCCTAAAACAATTAATATTAATTCACAATATCAAAG
GACGAACTTGATCTCTAATATTAATCTCACTAATTCTATTTATTGGCTCTACTAATTTAC
TAGGCTTATTGCCCCACTCATTCACTCCTA-CCACACAACTATCTATAAATCTAGGCATA
GCAATTCCACTCTGAGCAGCTGCGGTAATCAAAGGTTTCCGCCACAAAACAAAGGCATCC
CTGGCCCACTTCCTACCTCAAGGAACACCAATCCCTTTAATTCCCATACTAGTAATTATT
GAAACCATTAGCCTCTTCATTCAACCTATAGCCCTGGCCGTACGACTAACTGCCAATATT
ACAGCAGGCCACCTTCTTATGCATCTAATTGGAGGGGCTACCTTAGTACTTTCTTCCATC
AGCCCTACTACAGCTTCGATCACATTCATTATCCTCACCCTTCTTACAATTCTTGAATTC
GCCGTTGCTCTAATTCAGGCCTATGTATTTACCCTACTAGTTAGCCTTTACTTACATGAC
AACAC-------------------------CTAATGACCCACCAAACCCACGCCTACCAC
ATAGTTAATCCTAGTCCCTGACCCCTAACTGGAGCTCTCTCTGCCCTACTAATAACATCT
GGTCTTGCCATATGATTCCACTTTAATAATACCACACTTCTAACCATAGGCATATTAACA
AATCTACTAACAATATATCAATGATGACGAGATATTGTGCGAGAAGGTACATTTCAAGGA
CATCATACCTCAATTGTCCAAAAAGGCCTCCGATATGGTATAGTACTATTTATTATTTCA
GAAATTTTTTTCTTCGCCGGGTTTTTCTGAGCCTTTTATCACTCAAGTTTAGCCCCTACT
CCTGAACTAGGTGGATGCTGACCTCCAACGGGCATTCACCCTCTTAACCCCCTTGAAGTC
CCACTACTTAATACAGCTGTACTCCTGGCCTCAGGTGTGTCTATCACTTGGGCTCACCAT
AGTCTAATGGAAGGTGATCGAATACATATACTTCAAGCCCTACTCATTACCATCACCTTA
GGTATTTACTTTACACTTCTCCAAGCCTCAGAATATTTCGAAACATCCTTCACAATCTCA
GATGGTGTCTACGGCTCAACATTCTTTATAGCAACAGGCTTTCATGGCCTCCATGTTATT
ATTGGATCCACTTTCCTCACCGTTTGCTTCTTCCGCCAACTCAAATTTCACTTCACCTCT
AATCATCACTTTGGTTTCGAAGCCGCAGCCTGATATTGACACTTCGTCGACGTAGTATGA
CTATTCCTTTATGTATCCATTTATTGATGAGGATCTTATTC-TTTTAGTATTGACCCAAT
ACAATTGAC-TTCCAATCAATTAAC-TTCGGT-GAAAACC-GAAAAAGAAT-AATTAACC
TCCCACTTGCCCTCACAACTAATATTGTTCTAACACTACTTCTTGTAACAATCGCATTTT
GACTCCCACAACTAAACGTCTACACAGAAAAATATAGCCCTTATGAATGCGGGTTCGACC
CTATGGGTTCAGCCCGCCTACCCTTTTCCATAAAATTTTTTCTAGTAGCCATCACATTCC
TTCTATTTGACTTAGAAATTGCCCTCCTTCTTCCTCTCCCTTGAGCATCCCAAACAACTA
ACCCAAAACTTATACTAGCAGTGGCCCTCATCCTAGTTTCAATCCTAGCAGCAGGCCTTG
CCTACGAATGACTTCAAAAAGGCCTAGAATGAGTAGAATAACA-TGATAATTAGTTT-AA
ATTAAAAT-AAATGA-TTTCGACTCATTAGATTATG---ACTAACTCATAATTATC---A
AT-ATGCCCTCAATTTCAACCAATATTATTCTAGCTTTCATCACTGCCCTTCTAGGTATA
TTAATCTTCCGATCCCATTTAATATCTTCACTACTATGTTTAGAAGGCATAATGTTATCC
ATATTTATTCTAAGTACCCTCACCATCCTAAATTTGCACTTCACAGCATCTTTCATGATA
CCTATCCTACTTTTAGTTTTCGCGGCCTGTGAAGCTGCCGTAGGCCTAGCCCTGTTAGTC
ACAGTATCCAACACCTACGGCTTAGACTACATTCAAAATCTAAACCTTCTCCAATGTTAA
AAATTATCATCCCCACAATCATATTATTTCCAGTAACTTGATACTCTAATAAAACCATAA
TTTGAATTAATACAACCTCACATAGTCTGCTAATTAGCCTCGCAGGCCTGTCATTCTTAA
ATCAATTCAGTGACAACAGTAACAATTTCTCATTAACTTTCTTCTCTGACCCATTATCAT
CCCCCCTTGTAATTTTAACAATATGACTTCTCCCACTCATGATTATGGCTAGCCAATATC
ATCTTACAAAAGAATCCTGAATCCTAAAAAAACTTTATCTCTCCATATTAATTTCACTAC
AAATATTTTTAATTATAACATTTACCGCTACCGAACTAATTTTGTTTTACATTCTATTTG
AAGCTACCCTAATCCCAACCCTCATTATTATTACCCGCTGAGGTAACCAAACAGAACGAT
TAAACGCAGGCTTATACTTCCTGTTTTATACTCTTATTGGATCCCTACCATTACTCGTAG
CATTAATTTATATTCAAAATTATTTAGGTTCACTAAATATACTAACAATAAAATTTTACC
TTCAAGAAATGCCCAACT---CCTGATCTAATAGCATCCTATGAATAGCATGTATCATGG
CATTTATAGTTAAAATACCCCTATATGGACTTCACCTATGACTACCCAAAGCCCACGTCG
AAGCCCCCATCGCAGGATCAATAGTCCTTGCAGCAGTACTTCTAAAACTAGGAGGATACG
GAATAATACGAATCACCACAATTCTCGACCCACTAACAAAACACATAGCATATCCTTTCC
TTATGTTATGTTTATGAGGAATAATCATAACTAGCTCTATTTGTCTACGACAAACAGACC
TAAAGTCACTCATCGCCTACTCATCAGTGAGCCATATGGCATTGGTGGTTGTAGGAATTC
TTATCCAAACACCATGAAGCTTCATAGGAGCAACCATCCTAATAGTTGCACATGGCCTTA
CATCATCTATATTATTCTGCCTTGCCAACTCAAATTACGAGCGAATCCATAGCCGTACAA
TACTATTAGCACGAGGAATTCAAGCCCTCCTCCCTCTCATAGCTACCTGATGACTGCTTG
CCAGCCTAACCAACCTGGCTTTACCACCTTCAATTAATTTAATTGGTGAGCTATTCGTAA
CCATAGCCTCCTTCTCATGATCAAACATTACAATTATCTTAGTAGGCCTAAATATACTCA
TTACCGCCCTATACTCACTTTACATATTAACTATTACACAACGAGGTAAGCTCACATATC
ACACATATAATCTCAACCCATCCCTGACACGAGAAAATACCCTAATATCCATACACATAC
TTCCCCTCCTCCTACTTACTCTAAACCCTAAAATTATCCTAGGACTCA-CATACTGTAAA
TATAGTTTAAACAAAGCACTAGATTGTGAATCTAATGATAGAAGCT-TAAATCTTCTTAT
TTACCGAGAGAA-AATAACGTACGAACTGCTAACTCT-ACACTCCGTATAT-AACAATAT
GGTTCTCTC---------------------------------------------------
-------------AACTTTTAAAGGATAGA-AGTCATCCGTTGGTCTTAGGAACC--AAA
AAATTGGT-GCAACTCCAAATAAAA-GTAATAAATCTACTAA---CCTCTTTTACCCTTG
TTACACTAATAATCTTAACATTACCC--------GTTATTATAAATATCATAAATGCCTA
T-AAAGATTACTCA-TTCACACTAC--ATGTAAAATC-TTCTATCGCA-TGCGCTTTTAC
TACCAGCCTCATCCCAACTGCACTATTTATTTCTTCAGGACAAGAAGCAATCATTTTTCA
CTGACATTGAATAACAATTCAAACCCTAAAACTATCCATCAGCTTCAAATTAGACTATTT
TTCAATACTATTCGTACCAGTAGCACTATTTGTCACCTGATCCATCATAGAATTTTCAAT
ATGGTATATACATTCGGATCCCAACATTGATCAGTTCTTCAAATATCTTCTATTATTCCT
TATCACTATACTGATTTTAGTAACAGCTAACAACCTATTTCAACTTTTTATCGGCTGGGA
AGGAGTCGGCATTATATCCTTCTTACTAATTGGTTGATGATATGGGCGAACAGACGCAAA
CACAGCAGCCCTTCAAGCAATCTTATATAATCGCATTGGAGATATCGGGTTCATCTTAGC
TATAGCATGATTCCTAATATATTCCAACACATGAGAATTCCAACAAATATTTATACTAAA
CCACAACCCGAGCATAATTCCACTAATCGGTCTTCTCCTAGCAGCCACCGGAAAATCAGC
CCAATTTGGACTACATCCCTGACTACCATCAGCAATAGAAGGCCCGACTCCAGTTTCAGC
CCTACTCCATTCCAGCACAATAGTCGTTGCAGGAATCTTCCTCCTAATCCGATTCCACCC
CCTAATAGAAAGCAATCAATCCATTCAGACCCTAATATTATGCCTAGGCGCCATTACTAC
ACTATTCACAGCAATCTGTGCCCTCACACAAAATGATATCAAAAAGATCGTAGCTTTCTC
CACCTCAAGCCAACTAGGATTAATAATGGTTACTATAGGAATTAACCAACCCTACCTAGC
TTTTCTCCACATCTGTAATCACGCCTTCTTCAAAGCCATGTTATTTATGTGCTCCGGATC
AATTATCCATAATTTAAACGACGAACAAGACATTCGAAAAATAGGAGGCCTATTTAAATC
AATACCCTTCACATCATCCTCCCTTACAATCGGGAGCCTAGCCCTTACAGGAATGCCTTT
TCTAACAGGCTTCTACTCCAAAGACCTAATTATCGAATCCGCAAATTTATCCAACGTCAA
CGCCTGAGCCCTTACAATTACACTCATCGCAACCTCCATAACAGCTATTTACAGCACCCG
TATTATTTTCTATGCCCTATTAGGCCAACCTCGATTCACAACCTCAACCCCCATTAATGA
AAATAACCCCTTACTAATTAACTCAATTAAACGCCTAACACTCGGCAGCATCTTCGCCGG
ATTTTTCCTAACCAACAATATCTTACCTATAAACATCCCCCAAATAACAATACCACTTCA
CCTAAAACTCACAGCCCTAACAGTAACTATTATAGGGTTTGCCTTAGCAATAGAACTAAA
TCTTATAACAAAAAATTTAAATCTCAAATTACCCTCACATTTATTCAATTTCTCAAACTC
TCTAGGATATTATCCAACAACCACACACCGCCTAATCCCTTCACATAACTTAAACCTAAG
CCAAAACACAGCATCCCTCCTTCTAGATTTAATCTGACTGGAAAAAGCCATACCAAAAAA
TTTATCCCACCTACAAATACTATCCTCCACCATCATTTCA---AACCAAACAGGCCTAAT
CAAATTCTATTTCCTCTCATTCCTTATATCCCTACTCCTTACCCTCTTACTATT---CAT
ATA---ATTCCTATCA-------------------CCTCCGAATAATTTCAATAACAATC
AAAACACTAACAAACAAAGACCAACCTGCAACAGCTGCAAATCAACTAGCACTATCATAT
AAGGAAGCCACACCTAAACAATCCTCACGAACTACACCACCCCCTTTACTCTCAAAACTT
ACTCAATCCTCTACACCACCAAAAACA---CCCC---------CCACCCCAAAACCACC-
--ATGCTCTAATATTCACATTACCATAAATAACTCTACACTCACCCCCAACAATACTACC
CCCCAAATAACAACATTAGACCCTCAAGTCTCAGGATACTCTTCCGTAGCCATAGCTGTA
GTATAGCCAAAAACAACAAGTATACCACCCAAATAAATTAAAAATACTATCAAACCTATA
AAAGAACCCCCAAACCCCATAACAATACCACAACCCAAAGCTCCACTAATAATAAGCCCC
ACCCCACCATAAATAGGAGAAGGTTTTGAAGAAATACTCACAAAACCTAGCACAAGTAAA
ATGCTTAATAAAAACATGACATATATCATA-ATTCTTACATGGACTCTA-ACCATGACCA
ATGACATG-AAAAATCATCGTTGTA-CTTCAACTACAAAAA-CACT-AATGAACAACATC
CGAAAGAATCACCCCTTGATAAAAATTATAAACAACTCATTCATTGATCTCCCAGCACCA
TCCAATATCTCTTCATGATGAAATTTCGGTTCCCTCCTAGGGGCCTGCCTAGCTCTACAA
ATCATTACAGGACTATTCCTAGCAATACACTACACAGCAGACACAACAACAGCATTTTCC
TCTGTTACCCACATCTGCCGTGACGTAAACTATGGCTGAATTATTCGCTACCTCCACGCC
AATGGAGCATCCATATTCTTCTTATGCTTATTTATTCACATCGGCCGAGGACTGTACTAT
GGCTCATTCACCTTAACAGAGACCTGAAACATCGGTATTATCCTACTATTCACAGTAATA
GCCACAGCTTTTATAGGGTATGTCCTTCCATGAGGACAAATATCATTTTGAGGGGCTACA
GTAATTACAAATCTCCTCTCAGCAATTCCATATATTGGTTCTAACTTAGTAGAATGAATC
TGAGGCGGTTTCTCCGTCGATAAAGCCACCCTGACCCGCTTCTTCGCCTTTCACTTTATC
TTACCCTTCATTATTGCAGCCCTAGTACTAGTACACCTCCTCTTCCTTCACGAAACAGGA
TCTAACAACCCACTAGGAACTTCATCAGACTCCGACAAAATTCCTTTCCACCCCTATTAC
ACCATTAAAGACTTACTAGGGCTACTCCTTCTTATCCTCCTAACAATAATACTTGTACTA
TTCTCCCCAGACCTATTAGGTGACCCCGACAACTACACACCAGCTAACCCTCTCAGCACT
CCACCCCATATTAAACCAGAATGATACTTTCTATTTGCCTACGCTATCCTACGATCCATC
CCTAACAAACTAGGAGGTGTATTAGCCCTAATCTTCTCTATCCTAATCCTAGCAATTATT
CCCATTCTCCATACAGCCAAACAACGAAGCATACTATTCCGACCCCTTAGTCAGTGTCTA
TTCTGAACCCTAACAGCCGACCTATTTATCCTTACATGGATTGGAGGCCAACCCGTCGAA
TACCCGTTCATCGCCATTGGTCAAGCAGCATCCATTTTATACTTCACCCTCATCCTTATT
CTTATACCAATAGTAAGCCTGATTGAAAATAAGATACTCAAATGA-----AGAGTCCTTG
TAGTACAAACTCAAT-ACCCTGGTCTTGTAAACCAGA-AATG-GGGAACC----TCTCCC
AAGGAC----ACCTCAAGGAGGAAGCACT----AGCCCC--ACCTTCAGCACCC-AAAGC
TGAAATTCTA--CTTAAACTACTCCTTG--------------------------------
----------------CCTATATAACACAAATAG--------TAC---------------
----------------------------------------TACTTTTATGTATATCGTGC
ATTATGTGCCTTTCCCCAT--TAATAT--GTACTA-GTACTATA--TATGTTTA--ATCT
TACA---TA-GGACA----TATATGTATAATCGTACATA-----CAGTT--CCAGTCC--
-TCA-TGCAT-A-TAAGCAGGTCC--AGTCTACCTATTACCGTACATAAAACATACCGAT
AAGACGTACATAAGAGTCTAGT------CCATACGCATA--TAAGCCAGTACATTACTTC
ATAG----------------------------------CGTACA-TAGCACATTCCTCAA
T-TAATC-----------GGAC------ACT----TGCGCATTCAATGTC----------
-AAAAT----------TT------------------------------------CTCGTC
AATACGGATAT-CCCCTTCCATTAGATCGTAGCTT--AATCTACCATCCTC------CGT
GAAACCAGCAACCCG-CCC--GTAGAATGCC-CCT----CTTCTT-----GCTCTACGC-
-CCATT-AAACTTG-GGGGTGTCTAT----------------ACTG-AAACTTTATCT--
--GGCCTCTGGTTCTTACCTCAGGGCCATA-CCATTATA-CCCGCT--CACT-CGTTCCT
CTTAAATGAGACAT-CTCGATGGATTG-ATTACTAATCAGCCCAT---------GGCATG
GACATAACTGAGC-------------TGTCAGG-----CAGAT-----------------
---GGTATTT--------TTT------------TAATTTTCG------------------
------------------------------------------------------------
------------------------------------------GTATGCAGG---------
--------------------------GATG----------------------------CA
GCATGGCCTGCGCCGACGCG--------GCTCGGC-------------------------
--------------CCACGCCCAAGGGCATATTAAT------------------------
---GCAGCAAATCAT---------------------------------------------
------------------------------------------------------------
--------------------AATATGTACCTTCTT-------TGCCCT------CATAAT
GATCAC-----------------------------------------------AGATGAC
TATTT-AATCCA----------------------------TGTTCGAAAGACATAACAA-
------------------------------------------------------------
------------------------------------------------------------
------------------------------------------------------------
------------------------------------------------------------
------------------------------------------------------------
------------------------------------------------------------
------------------------------------------------------------
------------------------------------------------------------
------------------------------------------------------------
-------CC---------------------------------ATAGTTGACTATTT----
----------------ATACC--------------AATGCCCGT----------------
------AGAA--C----------CATAACTA-----------------------------
----------CCACTAGTGGCT--------------------------------------
---------------------------------ATTTT----------------------
------------------ATTCAT------------------------------------
----------------GCTTGAAGGACATAAGAGAT------------------------
------------------------------------------------------------
------------------------------------------------------------
------------------------------------------------------------
------------------------------------------------------------
------------------------------------------------------------
--------------------
>E.mongoz 19599 bases  8A9EAEC9 checksum
GTT-AATGTAGCTTAAACC---ACTAAAGCAAGGCACTG-AAAATGCCTAGACGGGTATT
TCA-----CCCCATGAA--CACACAGGTTTGGTCCTAGCCTTCCTATTAGTT-ATCAGTA
AGATTACACATGCAAGTAACCGCA-CTCCAGTGAGAATGCCCTCCAA--ATCC-------
-----CTCCGATT-AAAAGGAGCAGGTATCAAGCACAT--------CAATAGATAGCTCA
CCACACCTTGC-TAAACCACA-CCCCCACGGGACACAGCAGTGA-TTAAGTTTAAGC-AA
TAAACG--AAAG-TTTGACTAAGCTATACTGA-------TATCTAGGGTTGGTAAA-TCT
CGTGCCAGCCACCGCGGTCATACGATTAACCCAAACTAATATT--AACCCGGCGTAAAGT
GTGT---TT-AAGACT-------TACATAAAT--AAAGTTAAA-TTTTATCCAAGCCGTA
AAAC-GCCCTAGCT-AAAATAAAAC--TAATCTACGAAAGTGACTTT-AATAT-TCTG-A
AAACACGACAACTAAGACTCAAACTGGGATTAGATA-CCCCACTATGCTTAGCCGTAAAC
CC-AAGTAATT--AATGAAC-AAAATTACTCGCCAGAGCACTACAAGCAACAGCTT-AAA
ACTCAAAGGACTTGGCGGTGCTTTATA-TCCCTCTAGAGGAGCCTGTTCTATAATCGATA
AA-CCCCGATAAACCTCACCACTTCTTGCTAATTCAATCTATATACCGCCATCCTCAGCA
AACCTTATTAAGGCCT--AGAAGTAAGC-AAAAACACAG------ACATAAAAA-CGTT-
AGGTCAAGGTGTAGTCTATGGAGTGG-AAAGAAATGGGCTACATTTTCTAT---ATAAGA
ACAATTTCC--CAACAGCAGCCTTTATGAAATTAAA--AGCTAAAGGAGGATTTAGCAGT
AAATTAAGAATAGAGAGCTTAATTGAA-T-AGGGCCATGAAGCACGCACACACCGCCCGT
CACCCTCCTCAACT---------------------------TATCAA--------TCACT
TACTTAAT--AATTACACTAGACTTAAAACAAGAGGAGACAAGTCGTAACAAGGTAAGCA
TACTGGAAAGTGTGCTTGG-AA-CACTCAAAGTGTAGCTTAA-TCCTAAAGCATCTGGCC
TACACCCAGAAGA-TTTCACAA--CACATGACCACTTTGAAA----CTAAAGCTAGCCCA
AC-------TCTACCTAAAAATCAATAAATCTATTAAACTTTAA-ATTAAACCATTC---
-----ACCACTA---AGCAAAAGTATAGGAGATAGAAATTT-CA---CTCGGCGCTATAG
ACAAAGTACCGCAAGGG-AAAGATGAAAG----AACAATTAAAAGTAC-ATAAAAGC-AA
AGCTCACTACTTGTACC-TTTTGCATAATGACTTAACTAG-AACAACTTGACAAAAAGA-
ATTT-TAGTCAAC--AAACCCGAAACCAGACGAGCTACTC-ATAAATAGCTACATA-AGA
GCACACTCATCTATGTGGC-AAAATAGTG-AGAAAATCTATGAGTAGAGGTGAAAAGCCT
ATCGAGCCTGGTGATAGCTGGTTGTTCGGGAAA-GAATTTTAGTTCAACTTTAAAT-TTA
CCCTA-AGTA-----CT----CAAAACCTAATGTAAATTTAAAATTTAATCTAAAGG-GG
GACAGCCCTTTAGA--ACAGG-CTACAACCTTT-AGTAGAGAGTAA-AAA------AATC
TTATTCCATAGTTGGCCTAAAAGCAGCTATCAATTAAG-AAAGCGTT-CAAGCTCAAC--
-ACACCAAA----CCAAACCG--ATCCCAAA-CCTCTATCCTA--ACCTCCTACCAACT-
AACCGAACCAATCTATCACTAAATAGAAGCATTACTGTTAATATAAGTAACAAG-AATTT
AATATTCT----CC-TCGCATAAGCCTATATCAGATCGGATA---CTCACTGATAGTTAA
AC-----------AAAAAATAAATCAAACACAACTTAAATAATACTTATCCAAAT-AA--
CTGTTAATCCAACACAGGTGTGCAC-------TAA--GGAAAGATTAAAAGG-AGC-AAA
AGGAACTCGGCAAAAAC--TAACCCCGCCTG-TTTACC-AAAAACATCACCTCTAGCATA
ACTAGTATTAGAGGCACTGCCTGCCCAGTGACACA--TGTTCAACGGCCGCGGTATCCTG
ACCGTGC-AAAGGTAGCATAATCATTTGTTCTTT-AATTTAGGACTTGAATGAAGGGCCA
CACGAGGG-TTAAACTGTCTCAAGCTCCCAATCAGTG-AAATTGACCTTCCCGTGAAGAG
GCGGGAAT-GCAATAATAAGACGAGAAGACCCTATGG--AGCTT-AAATTAATTAA----
--CCCAGATACATTCACTCAAAAACCAAAAC---------GGATATAAT-ATTTATTGA-
-----------TTTTTGGGTTAAAAA-TTTCGGTTGGGGTGACCTCGGAGCATAACTCAA
CCTCCGAA-CAATTTCAGCCTAGACCTCACTAGTCAAA--GCAACTCCCGTACTAA----
---------------ATTGATCC---AAACTAATTTGATCAATGGAACAAGTTACCCT--
AGGGATAACAGCGCAATCCT-ATTATAGAGTTCATATCGACAA-TAGGG--TTTACGACC
TCGATGTTGGATCAGGACA-CCCCAATGGTGTAACCGCTATTAAAGGTCCGTTTGTTCAA
CGGTTAA-AGTCCTACGTGATCTGAGTTCAGACCGGAGCAATCCAGGTCGGTTTCTATCT
A-TTTAATATTTCTCCCAGTAC-GAAAGGACAAGAGAAATAGAG-CCAACTCAATA--GA
GAGCTCTCAAT-TTTATAGATGC-TATAAACTTAACCTAG-CACAT---TACTTAATAC-
---CTCACCCAA--GACCAGGG--TT-CGTTAAGGTGGCAGAG-CCCGGTAATTGC-AT-
AAAACTTAAGAC-TTTACAA-TCAGAGGTTCAACTCCTCTCCCTAACA------------
------------------------------------------------------------
-------------TTTATGTTTATAGTAAATCTCCTCTTGCTAATTATCCCTATTTTACT
AGCTATAGCTTTCCTTACGCTAGCCGAACGAAAAATCCTAGGTTATATACAACTTCGAAA
GGGCCCAAATGTAGTAGGCCCACACGGTATAATTCAACCCTTTGCCGACGCAATAAAACT
ATTTATTAAAGAACCACTACGACCCCTTACCTCTTCCTCTTCCCTCTACACCATTGCACC
AACACTAGCCTTAACTATCGCTCTCGTCATATGAATTCCACTACCACTTCCATATCCACT
AATTAACATGAATATAGGACTTCTATTTATCCTAGCAACCTCTAGTCTAGCCGTGTATTC
AATCCTATGATCAGGCTGAGCTTCCAACTCAAAATACGCTTTAATTGGAGCTTTACGAGC
AGTTGCACAAACAATTTCATACGAAGTTACACTAGCCATTATTCTTCTATCTCTCCTCCT
AATAAATGGCTCATTTACCCTTTCAACCCTTATCACAACTCAAGAGTATCTTTGACTCAT
TATTCCCTCATGACCCTTAGCCATAATATGATTTATTTCCACCTTAGCAGAAACAAACCG
AGCCCCCTTCGACCTAACAGAAGGAGAATCCGAACTTGTCTCAGGTTTCAACGTAGAGTA
TGCTGCAGGTCCATTCGCCCTATTTTTCATAGCAGAATATACAAACATCATTATAATAAA
TGCCCTAACTACCACCCTATTCCTAGGAGCACTATATAACCTCCACACACCAGAAACATA
TACAACAAGCTTTACCACTAAAACCTTACTTCTGACCACTCTCTTCCTATGAGTCCGAGC
ATCCTACCCACGATTCCGATACGATCAACTTATACACTTATTATGAAAAAATTTTCTTCC
CCTAACACTAGCATTATGCATATGATATGTATCATTACCCGTACTAACATCATGTATCCC
ACCCCA-----AATAT---AGAAATATGTCTGAC-AAAAGAATTAC-TTTGATAGAGTAA
ATAATAGAGGT-TTGAATCCTCTT--ATTTCTAGAATTACAGGAATTGAACCTGCTCC-T
AAGGATCC-AAAATCCCTCGTGCTACCCAAAA-CACA-CCCTATTCTATACA---CAGTA
AGGTCAGCTAAACAAGCTATCGGGCCCATACCCC--GAAAATGTTGGTTTATATCCTTCC
CCGTACT----AATTAAACCCATCGTCCTAACATTAATTATACTAACTATCTTTATAGGA
ACTACACTAACAATAATTAGCTCCCATTGACTCCTAATGTGAATTGGATTAGAAATTAAT
ATATTAGCCATAATCCCTATCCTCATAAAAAAAACTAGTCCCCGATCAACGGAAGCCGCC
ACCAAATATTTTCTAACACAAGCAACAGCCTCTATACTACTTATATTTACCATTGTCACC
AACGCCATATACTCCGGTCAGTG------AAGCATTACCAACATATATAATCAATTAATT
TCCTTCACAATTATCCTAGCACTAACAATAAAACTAGGCATAACCCCCTTTCACTTCTGA
GTACCCGAAGTTACTCAAGGAATCTCACTAATATCAGGTATATTACTCCTAACATGACAA
AAATTAGCCCCCATTTCCATTATACTTCAAATTTATCCATCAACAAACCCTAGTATCCTC
CTTCTAATCACCACACTATCAATTATAGTAGGAGGTTGAGGGGGACTAAACCAAACTCAA
CTGCGAAAAATCCTAGCCTATTCATCCATCGCCCATATAGGCTGAATAATGGCAATCCTC
ATATACTGCCCATCCATAACAATATGAAACCTATTAATCTACCTAATATTAACCATCGCC
GTATTTACAATATTGAATATTAACACCAGTACTACAACACTCGCTCTATCAAACTTATGA
AATAAAACCCCAATAATAACTATCACAATTCTTATCTCCTTACTATCCTTAGGAGGACTT
CCTCCACTTACAGGCTTTTTACCCAAATGAGTTATTGTACAAGAACTTACAAAAAACAAC
AATATTATATTAGCAACAACTATAACTATTCTAGCTCTATTAAACTTATATTTCTACCTA
CGGCTAATCTACTCCACCTCACTAACTATATTCCCAACACTCAACAACCTAAAGATAAAA
T---GACAATTCCAACAAACAAAACAAATATTTCTCTTACCACCATTAATTACTCTAACC
ACCCTCACTCTCCCCCTATCACCAGCCCTCCTAATCCTAAACTAGAAA-TTTAGG-TTAA
--ATAGACCAAGAGCCTTCAAAGCCCTAAGAAAGTATATA-ATACTTAA-TTTCTG----
---------CCATAAGGACTGCAAGATTCTATCTCACATCAACTGAACGCAAATCAATCA
CTTTAA-TTAAGCTAAGTCC-TC-ACCTAGATTGGTGGGCTCCAAC--CCCACG-AAAAT
TTAGTTAACAGCTAAACACCCTATTCAAC-TGGCTTCAATCTACTTCTCCCGCCTATCTA
GGGG--AAAAAAAGGC-GGGAGAAGCCCCGGCAGAATT---GAAG-----CTGCTTCTTT
GAA--TTTGCAATTCAATATGAGTAAT-CACCTCAGGAC---TTGATAGAAAGA-GGAGG
C-CACCTCTGTCCTTAGA-TTTACAGTCTAATGCTTT-A--CTCAGCCATTCTATCTTA-
------------------CTT-ATGTTCATCAATCGTTGATTCTATTCAACTAATCATAA
AGATATCGGAACTCTTTACCTCTTATTTGGGGCTTGAGCAGGAATGGTAGGAACAGCCCT
TAGCCTTTTAATTCGAGCAGAACTTGGTCAACCCGGGGCTTTATTGGGAGATGATCAAAT
CTACAATGTGATCGTAACAGCTCATGCTTTCGTCATAATTTTTTTCATAGTTATACCTAT
CATAATTGGGGGCTTTGGGAACTGACTAGTTCCCTTAATAATTGGAGCTCCTGATATAGC
ATTCCCTCGAATAAATAATATAAGCTTTTGGCTTCTACCACCATCCTTCTTGCTACTTCT
AGCGTCTTCAATAGTAGAAGCAGGCGCTGGAACTGGGTGGACCGTATACCCCCCTCTAGC
TGGGAATTTGGCCCATGCAGGAGCCTCCGTAGACCTAACAATTTTTTCATTACACCTAGC
AGGGGTATCCTCAATTCTAGGGGCCATCAACTTTATCACCACAGTAATTAACATAAAACC
CCCAGCCATATCACAATATCAAACACCTCTGTTTGTATGATCCGTGATAATTACCGCTGT
CCTTTTACTTCTATCCCTACCGGTTCTAGCAGCAGGAATCACTATACTCTTGACTGACCG
TAACCTCAACACAACATTTTTTGACCCTGCGGGAGGAGGTGATCCAATTCTATATCAACA
TTTATTCTGATTCTTCGGACACCCTGAAGTCTACATCTTAATCCTTCCAGGTTTTGGCAT
AATTTCCCACATTGTCACATACTACTCAGGTAAAAAAGAACCCTTTGGTTATATAGGCAT
AGTCTGAGCTATGATATCTATTGGCTTCTTAGGATTTATCGTATGAGCACACCATATATT
CACAGTAGGCATAGACGTAGATACTCGAGCATACTTCACGTCTGCCACTATAATTATTGC
TATTCCTACTGGTGTAAAAGTATTCAGCTGGTTAGCAACACTACATGGCGGGAACATCAA
ATGGTCACCCGCTATATTATGGGCCCTCGGCTTTATTTTCCTATTCACGGTTGGAGGCCT
AACAGGAATTGTACTTGCCAACTCATCACTAGACATTGTTCTCCACGATACTTATTATGT
AGTAGCCCATTTCCATTATGTACTATCAATAGGAGCAGTCTTTGCTATCATAGGAGGCTT
TGTCCACTGATTTCCCTTATTTTCAGGGTATACCTTAGACGATACTTGAGCTAAAATTCA
TTTCTCAATTATATTTGTAGGTGTAAACATAACCTTTTTCCCACAACACTTCTTAGGTTT
ATCTGGAATACCCCGACGTTATTCCGATTACCCGGACGCCTACACCATATGAAACACTGT
TTCATCCATCGGCTCTTTCATCTCCCTAACAGCAGTAATACTAATAGTTTTCATGATTTG
AGAGGCCTTTGCCTCAAAACGAGAAGTCCTAATAGTGGAACTCACACCAACTAATCTAGA
ATGGCTTCACGGTTGCCCTCCACCCTATCATACATTTGAAGAACCTACATAT-GTAAAAG
CATAGTA-----TAAGAAAGGAAGGATTCGAACCCCCT-CAAATTGGTTTCAAGCCAACT
GTGTAACCATTACAAC-TTTCTCTATGT--------------AAGATATTAG-TAAAAC-
TATTACATAACTTTGTCGAAGTTAACTCATAGGTTAGATCCCTGTATATCTTC-ATGGCT
TATCCAGTTCAACTAGGGTTCCAAGATGCTGCTTCCCCTATTATAGAAGAACTTTTATAC
TTCCATGACCACACCTTAATAATTATATTCCTAATTAGTTCTCTAGTCCTCTACATTATT
TCCCTTATACTCACTACTGAGCTTATCCATACAAGTACTATAGACGCCCAAGAAGTAGAA
ACAGTATGAACTATTCTGCCCGCAGTAATTCTTATCCTTATTGCCCTCCCATCATTACGC
ATCCTATATATAATAGATGAAATCACCACACCCTCCTTAACTCTTAAAACTATGGGCCAC
CAATGATACTGAAGCTATGAGTACACGGACTATGAGAATCTGTGCTTTGACTCATACATA
ACTCCTCCTTCAGACCTAAAACCGGGAGAACTTCGTTTACTCGAAGTTGATAATCGAGTT
GTGCTTCCAACAGAGCTACCAATCCGAATACTAATTTCCTCAGAAGATGTTTTACATTCA
TGAACTATTCCTTCCCTAGGAGTAAAAACAGACGCTATTCCAGGACGCTTAAATCAAGCT
ACATTGATAGCTTCTCGCCCAGGCGTATATTACGGACAATGCTCAGAAATTTGCGGTGCC
AATCACAGTTTTATACCAATTGTACTTGAATTAGTTCCATTAAAAATTTTCGAAGAATGA
CTTCTATCT----ATACTATAACG------------------------------------
-------------------------------------TCACTGCGAAGCTAATT--AGCA
TTAACCTTTTAAG-TTAAAGATTG-AAAGCCCT--GACCTTTCCGCAGTGA--ATGCCTC
AACTCAACACATCAACATGGCCAATTACAATTCTCTCCATAATTTTGACCCTACTAATTG
TTTTTCAACTGAAAATTTCAAAATTCAATTAC---------CCCCTAAGCCTGACATTAA
AAG---ACACTAATAAATATTCACACGTTAGTCCT-TGAGAAACAAAATGAACGAAAATT
TATTTGCCTCTTTCATTACCCCAACAATTGTAGGAATTCCTATCGTCATATTTATTATCC
TAATCCCAAGCATCTTCTTTCCCTCCCCTACTCGCCTAATTAACAATCGACTAACCTCAT
TACAACAATGACTAATTCAGTTAATCCTAAAACAACTAATATTAATTCACAATATTAAAG
GACGAACTTGATCTCTAATATTAATCTCACTAATTTTATTCATTGGCTCTACCAATTTAT
TAGGCTTATTACCCCACTCATTTACCCCTA-CCACACAACTATCTATAAACTTAGGCATA
GCAATTCCACTCTGAGCAGCTGCAGTAATCAAAGGTTTCCGCCACAAAACAAAGATATCC
CTGGCCCATTTCCTACCTCAAGGAACACCCATTCCTTTAATTCCCATACTAGTAATTATT
GAGACCATTAGCCTCTTCATTCAACCTATAGCCCTAGCCGTACGACTAACTGCCAATATT
ACAGCAGGTCACCTCCTTATGCATCTAATTGGAGGAGCTACCTTAGTACTTTCTTCCATC
AGCCCTACTACAGCTTTAATTACATTTATCATCCTTACCCTTCTTACAATTCTTGAATTC
GCCGTTGCCCTAATTCAGGCCTATGTATTTACTCTACTAGTTAGCCTTTACTTACATGAC
AACAC-------------------------CTAATGACCCACCAAACCCACGCCTACCAT
ATAGTCAATCCTAGTCCCTGACCCCTAACTGGAGCTCTCTCTGCCCTACTAATAACATCT
GGCCTTGCCATATGATTTCACTTTAATACCACTACACTTCTATCTGTAGGCATATTAACA
AATCTACTAACAATATACCAATGATGACGAGACATTGTACGAGAAGGTACATTTCAAGGC
CATCATACCTCAATTGTCCAAAAAGGCCTCCGATATGGAATAGTTCTATTTATTATTTCA
GAGATTTTTTTCTTCGCAGGATTTTTCTGAGCCTTTTATCACTCAAGTCTAGCCCCTACC
CCCGAACTAGGTGGATGCTGACCTCCAACGGGCATTCACCCTCTTAACCCTCTAGAAGTC
CCACTACTCAATACAGCAGTACTCCTGGCCTCAGGTGTATCTATCACTTGAGCTCATCAT
AGTCTAATGGAAGGACATCGAACACATATACTTCAAGCCCTACTCATTACCATCACCTTA
GGTATTTATTTTACACTTCTCCAAGCCTCGGAATATTTCGAAACATCCTTTACAATCTCA
GATGGTGTCTATGGCTCAACATTCTTTATAGCAACAGGCTTTCATGGCCTTCATGTTATT
ATTGGATCCACTTTCCTCACAGTCTGCTTCTTCCGCCAACTCAAATTCCACTTTACCTCC
AACCATCACTTTGGTTTCGAAGCCGCAGCCTGATACTGGCACTTCGTCGACGTAGTATGA
CTATTCCTCTACGTATCCATTTATTGATGAGGATCTTATTC-TTTTAGTATTGACCTAAT
ACAATTGAC-TTCCAATCAATCAAC-TTCGGTAAAAAACC-GAAAAAGAAT-AATTAACC
TCCCACTTGCCCTCACAACTACTATTATTCTAACACTGCTACTTGTAACAATCGCATTTT
GACTCCCACAATTAAATGTCTACACAGAAAAATATAGCCCTTATGAGTGCGGATTTGACC
CTATGGGTTCAGCCCGCCTACCCTTTTCCATAAAATTTTTTCTAGTAGCTATTACATTTC
TTCTATTTGACTTAGAAATTGCCCTCCTTCTTCCCCTCCCTTGAGCATCCCAAACAATTA
ACCCAAAACTCATATTAACAGTAGCCCTCATCCTAGTCTCAATCCTAGCTGCAGGCCTTG
CTTACGAATGACTTCAAAAGGGACTAGAATGAGTAGAATAACA-TGATAATTAGTTT-AA
ATTAAAAT-AAATGA-TTTCGACTCATTAGATTATG---ACTGATCCATAATTATC---A
AT-ATGCCCTCAATTTCAACCAATATTATTCTAGCTTTCATCACTGCCCTTCTAGGTATG
CTAATCTTCCGATCCCATCTGATATCTTCACTACTATGCTTAGAAGGCATAATACTGTCT
ATATTTATTCTAAGTACCCTCACTATTCTAAATCTACACTTTACAGCATCTTTCATAATG
CCTATCCTACTCTTAGTCTTCGCGGCCTGTGAGGCTGCTGTAGGCCTAGCCCTATTAGTC
ACAGTATCCAACACCTACGGCTTAGACTATATTCAAAACCTAAACCTTCTCCAATGTTAA
AAATTATTATCCCCACAATCATATTATTCCCAGTAACCTGATATTCCAATAACAACATAG
TCTGAATTAACACAACCTCACATAGCCTGCTAATTAGCCTCACAGGCTTATTATTCTTAA
ATCAATTCAATGACAACAGTAATAACTTCTCATTAACTTTCTTCTCCGACCCACTATCAT
CCCCCCTTATAATTTTAACAATATGACTCCTCCCACTCATGATTATGGCTAGCCAATATC
ATCTTACAAAAGAATCCTGAATCCTAAAAAAACTGTATCTCTCCATACTAATTTCACTAC
AAATATTCCTAGTTATAACATTTACCGCTACCGAACTAATTTGGTTTTATATCCTATTTG
AAGCTACCCTAATCCCAACCCTCATTATTATTACCCGCTGGGGTAATCAAACAGAACGAT
TAAACGCAGGCTTATACTTCCTATTTTATACTCTTATTGGGTCCCTACCACTACTTGTAG
CTTTAATTTATATCCAAAATTACTTAGGTTCACTAAATATACTAACAATAAAATACTATC
TCCAAGAAATACCCAATT---CCTGATCTAATAACATATTATGAATAGCATGTATCATGG
CATTTATAGTTAAAATACCCTTATACGGACTCCACCTATGACTGCCCAAAGCCCACGTCG
AAGCCCCTATCGCAGGATCAATAGTTCTTGCAGCAGTACTTCTAAAGCTAGGAGGATACG
GAATAATACGAATTACCACAATTCTCGACCCGCTAACAAAACACATAGCATATCCTTTCC
TTATATTATGCTTATGGGGGATAATTATAACTAGTTCTATTTGTCTACGACAAACAGACC
TGAAATCACTCATCGCTTACTCATCAGTAAGCCATATAGCATTAGTGGTTGTAGGAATTC
TTATCCAAACACCATGAAGCTTCATAGGAGCAACCATTCTAATAGTTGCACACGGCCTTA
CATCATCTATATTATTCTGCCTTGCCAACTCAAATTACGAGCGAATTCACAGCCGTACAA
TATTACTAGCACGAGGGATTCAAGCCCTCCTCCCTCTCATAGCTACCTGATGACTGCTTG
CCAGCCTAACCAACCTGGCTTTACCACCTTCAATTAATTTAATCGGCGAACTGTTTGTAG
TCATAGCCTCCTTCTCATGATCAAATATTACAATTATCTTAATAGGCCTAAATATACTCA
TTACCGCCCTTTACTCACTCTACATATTGACTATTACACAACGAGGCAAGCTCACATACC
ATATACATAATCTTAGCCCATCCCTGACACGAGAAAATACCCTAATATCCATACACATAC
TTCCCCTCCTCCTACTTACTCTAAATCCCAAAATCATCCTAGGACTTA-CATACTGTAAA
TATAGTTTAAACAAAACACTAGATTGTGAATCTAATAATAGAAGCT-TAAATCTTCTTAT
TTACCGAGAGAAAAATAATGTACGAACTGCTAATTCT-ACACCCCATATAT-AACAATAT
GGTTCCCTC---------------------------------------------------
-------------AACTTTGAAAGGATAGAGAGTCATCCGTTGGTCTTAGGAACC--AAA
GAATTGGT-GCAACTCCGAATAAAA-GTGATAAATCTACTAA---CCTCTTTTACCCTCG
TTACACTAATAATCTTAACACTACCC--------ATTATTATAAATATCATAAATGCCTA
T-AAAGATTACTACCCATTTACACTACATGTAAAATC-TTCCATCGCA-TGCGCTTTCAC
CACCAGCCTCATCCCAACCGCACTATTTATTTCCTCAGGACAAGAAGCAACCATTTTTAA
CTGACACTGGATAACAATCCAAACCCTAAAACTATTCATCAGCTTCAAACTAGATCATTT
TTCAATACTATTTATACCAGTAGCACTATTTGTCACTTGATCCATCATAGAGTTTTCAAT
ATGGTATATACATTCGGACCCCAAAATTGACCAATTCTTCAAATACCTTCTATTATTCCT
TATTACTATACTGATTTTAGTAACAGCTAACAACTTATTTCAACTTTTCATCGGTTGGGA
GGGAGTCGGCATCATATCTTTCTTACTAATTGGTTGGTGGTATGGGCGAACAGACGCAAA
CACAGCAGCCCTTCAAGCAATCTTATATAACCGCATGGGAGACGTCGGGTTTATCCTAGC
CATGGCATGATTCCTAATATATTACATTACATGAGAATTTCAACAAATATTTATATTAAA
CTATGACCCAAGCATGATTCCACTGATTGGCCTTCTCCTAGCAGCCACTGGAAAATCAGC
CCAATTTGGACTACATCCCTGACTACCATCAGCAATAGAAGGCCCAACTCCAGTTTCAGC
CCTACTCCATTCCAGCACAATAGTCGTTGCAGGAATTTTCCTCCTAATCCGATTCCACCC
CCTAATAGAAAATAATAAACCCATTCAGACCCTGATATTATGTCTAGGTGCCATTACTAC
ACTATTCACAGCAATCTGTGCCCTCACACAAAATGATATCAAAAAAATCGTAGCTTTCTC
CACCTCAAGCCAACTAGGGTTAATAATAGTCACTATAGGTATTAACCAACCTTACCTAGC
TTTTCTCCACATCTGCAATCACGCCTTCTTCAAAGCTATGTTATTTATGTGCTCCGGATC
AATCATTCACAATCTAAACGACGAACAAGACATCCGAAAAATGGGAGGCCTATTTAAATC
AATACCCTTTACATCATCTTCCCTTACAATCGGAAGCCTAGCCCTTACAGGAATACCTTT
TCTAACAGGCTTTTACTCCAAAGACCTCATTATCGAATCCGCAAATACATCTAATATCAA
CGCCTGAGCCCTTACAATCACACTCATCGCAACTTCCATAACAGCTATTTACAGTACCCG
TATCATCTTCTACGCTCTACTAGGCCAACCCCGATTCACAACCTCAACCCCCATTAATGA
AAATAACCCCTTACTAATTAACTCAATCAAACGCCTAACACTTGGCAGCATCTTCGCCGG
ATTTTTTCTAACCAACAACATCCTACCTATAAATATCCCCCAAATAACAATACCACTCTA
CCTAAAATTCACAGCCCTAGCAGTAACTATTACAGGATTTGCTTTAGCAATAGAACTAAA
TCTTATAACAAAAAATTTAAACCTCAAGTTACCTTCACATTTATTCAAGTTCTCAAACTC
CCTAGGATATTACCCAACAATCACACATCGCCTAATCCCTTCACATAACTTAAACCAAAG
CCAAAATACAGCATCTCTCCTTCTAGATCTAATCTGATTAGAAAAAGCCATACCAAAAAA
TTTATCCCACTTACAAATACTATCCTCCACCATAATTTCA---AACCAAACAGGTCTAAT
CAAATTCTACTTCCTCTCATTCCTTATATCCCTACTCTTTACCCTCTTACTATT---CAT
ATA---ATTCCCCTACCA-----------------CCTCCGAATAATTTCGATAACAATC
AAAACACTAACAAACAAAGACCAACCTGCAACAGCCACAAATCAACTGGCACTATCATAT
AAGGAAGCCACACCTAAACAATCCTCACGAACTACACCACCCCCTTTACTCTCAAAACTC
ACTCAATCCTCTACACCACCAAAAACA---CTCT---------CCACCCCCAAACCACC-
--GTGCTCTACTATTCACATTACCATAAGTAACTCTACACCTACCCCCAACAACACTACC
CCCCAAATAACAACATTAGACCCCCAAGTCTCAGGATACTCCTCCGTAGCCATAGCCGTA
GTATAGCCAAAAACAACGAGTATACCACCCAAATAGATTAAAAATACTATTAAACCTATA
AAAGAACCCCCAAACCCCATAACAATACCACAACCCAAAGCTCCACTAATAATAAGCCCC
ACACCACCATAGATAGGAGAAGGCTTTGAAGAAATGCTCACAAAACCTAACACAAGTAAA
ATGCTTAATAAGAACATAACATATATCATA-ATTCTTACATGGACTCTA-ACCATGACCA
ATGATATG-AAAAACCATCGTTGTA-CTTCAACTACAAAAA-CATT-AATGAACAATATC
CGAAAGAATCACCCCTTAATAAAAATTATAAACAGCTCATTCATTGACCTCCCAGCACCA
TCTAATATCTCTTCATGATGGAACTTCGGTTCCCTACTAGGAGCCTGCCTAGCCCTACAA
ATCATTACAGGACTATTCCTAGCAATACATTACACAGCAGACACAACAACCGCATTTTCC
TCCGTTGCCCACATCTGCCGTGACGTAAACTACGGCTGAATCATTCGCTACCTCCACGCC
AACGGAGCATCCATATTCTTCTTATGCTTATTTATTCACATCGGCCGAGGACTGTATTAT
GGCTCATTTACCTTAACAGAAACCTGAAACATCGGTATTATTTTATTATTTACAGTAATA
GCCACAGCCTTTATAGGGTACGTTCTCCCATGAGGACAAATATCATTCTGAGGGGCTACA
GTAATTACAAATCTCCTCTCAGCAATTCCATATATTGGTACTAACCTAGTAGAATGGATC
TGAGGCGGTTTCTCCGTCGATAAAGCCACCTTGACCCGATTCTTCGCCTTTCACTTCATC
CTACCTTTTATTATCGTAGCCCTAGTACTAATACATCTCCTTTTTCTTCACGAAACAGGA
TCTAACAACCCGCTAGGAACTTCATCAGACTCTGATAAAATCCCCTTCCATCCCTACTAT
ACCATTAAAGACTTACTAGGACTACTCCTTCTTATTATCCTAATAATAACACTCGTATTA
TTCTCCCCAGACCTACTAGGCGACCCCGACAACTACACACCAGCTAACCCTCTCAACACC
CCACCCCATATTAAACCAGAATGATACTTCCTATTTGCCTATGCTATTTTACGATCTATC
CCCAACAAACTAGGAGGAGTACTAGCCCTAATCTTCTCCATTCTAATTTTAGCAATTATC
CCTATTCTTCATACAGCCAAACAACGAAGCATGCTATTCCGACCCCTCAGCCAATGCTTA
TTCTGAACCCTAGTAGCCGACCTACTTATCCTTACATGAATTGGAGGCCAACCCGTCGAA
TATCCATTCATCGCCATTGGCCAAGCAGCATCCATTCTATACTTCACCCTCATCCTTATT
CTTATGCCAATAGTAAGCCTAATTGAGAACAAAATACTTAAATGA-----AGAGTCCTTG
TAGTACAAACTTAAT-ACCCTGGTCTTGTAAACCAGA-AATG-GAGAACC----TCTCCC
AAGGAC----ACCTCAAGGAAGAAGCACC----AGCCCC--ACCTTCAGCACCC-AAAGC
TGAAATTCTA--CTTAAACTACTCCTTG--------------------------------
--------CCTACACATACAAACAACAC--------------TAC---------------
-------------------------------------------TTTTATGTATATCGTGC
ATTATGTGCCTTTCCCCAT--TAACAT--GTATTA-GTACTATA--TATGTTTA--ATCT
TACA---TA-GGACA----TATATGTATAATCGTACATA-----CAATT--CCAGTCC--
-TCA-TGCAT-A-TAAGCAAGTAT--AATCAACCTAATACCGTACGCAAAACATACAAGT
AAGACGTACATAAAACTTCAGT------CCATACGCATA--TAAGCCAGTACATTACTCC
ATAA----------------------------------CGTACA-TAGCACATTCCTCAA
T-TAATC-----------GGAC------ACT----TGCGCATACAATGTC----------
-AAAAT----------TT------------------------------------CTCATC
AATACGGATAT-CCCTCTCCACTAGATCGTAGCTT--AATCTACCATCCTC------CGT
GAAACCAGCAACCCG-CCC--ACTGAATGCC-CCT----CTTCTT-----GCTCTGTGC-
-CCATG-CACCTTG-GGGGTGTCTAT----------------ACTG-AAACTTTATCT--
--GGCCTCTGGTTCTTACCTCAGGGTCATA-CCACTATA-CCCGCC--CACT-CGTTCCC
CTTAAATGAGACAT-CTCGATGGATTA-GTTACTAATCAGCCCAT---------GGCATG
GACATAACTGAGC-------------TGTCAGG-----CAGAT-----------------
---GGTATTT--------TTTA-----------ATTTTCGGT------------------
------------------------------------------------------------
------------------------------------------ATGCAGGGATGC------
--------------------------AGCA----------------------------TG
GCCTGCGCCGACGCG-------------GCTCGGC-------------------------
--------------CCACGCCCAGGGGCATATTAATGCAGCAAATCATAATATGTACCTT
CTTTGCCCTCATAATGATCATAGATGACTATTTAATCCATGTTCGAAAGACA--------
--------------------------------------------TAACAACC--------
--------------------ATAGCT-GACTATTTAGACCAATGCCCGGAGAACCATAAC
TACCAC-----------------------------------------------AAGTGGC
TATTT-TATTCA----------------------------TGCTTGAAGGACATAAGAG-
-----------------------ATTACACCCACACCCACACCCACAT------------
-------------------------------------------GCACATGC---ACATGC
AC---ATGCACATGCACATGCACATGCACATGCACAT-------GCACATGCACATGCAC
ATGCACATGCACATGCACATGCACATGCACATGCACATGCACATGCACATGCACATGCAC
ATGCACATGNNNNNNNNC------------------------------------------
------------------------------------------------------------
------------------------------------------------------------
------------------------------------------------------------
-------------------------------------------------CCCCCCCC---
-------CCAAAATCCTGAACCCAATAATTACTAGTGTT---------------------
----------------TTACC--------------TATAAGCCTTATTCAACTT------
------AAAG-------------AGATATCCCACAA------------------------
-----ATAACTTAATCAATATA--------------------------------------
---------------------------------ATATTAATAATTAACCCCAAC------
------------------TTATATTCCTAAACT---------------------------
----------------CAATCAA-AACCGAACCAAC------------------------
-----------------------------CCTTCCCTTATCTACAGACCCCAGAATAAA-
------------------------------------------------------------
------------------------------------------------------------
-----------------ATTAAATACTAATGTTGTACTAAAACGCCCTCCA---------
-CAACAACCCACAACTCAG-----------------------------------------
--------------------
>E.macaco 19599 bases  CD9078C2 checksum
GTT-AATGTAGCTTAAATT---ACCAAAGCAAGGCACTG-AAAATGCCTAGACGGGTATC
TCA-----CCCCATGAA--CACACAGGTTTGGTCCTAGCCTTTCTATTAGTT-ATCAGTA
AGATTACACATGCAAGTAACCGCA-CTCCAGTGAGAATGCCCTCCAA--ATCT-------
-----CCCCGATT-AAAAGGAGCAGGTATCAAGCACAT--------CAATAGATAGCTCA
TCACACCTTGC-TAAACCACA-CCCCCACGGGACACAGCAGTGA-TTAAATTTAAGC-AA
TAAACG--AAAG-TTTGACTAAGCTATACTGA-------TACTTAGGGTTGGTAAA-TCT
CGTGCCAGCCACCGCGGTCATACGATTAACCCAAACTAATATT--AACCCGGCGTAAAGT
GTGT---TT-AAGACT-------TACATAAAT--AAAGTTAAA-TTTTATCTAAGCCGTA
AAAC-GCCCCAGCT-AAAATAAAAC--TAACCTACGAAAGTGACTTT-AATAA-TCTG-A
AAACACGACAACTAAGACTCAAACTGGGATTAGATA-CCCCACTATGCTTAGCCGTAAAC
CC-AAGTAATT--AATGAAC-AAAATTACTCGCCAGAGCACTACAAGCAACAGCTT-AAA
ACTCAAAGGACTTGGCGGTGCTTTATA-TCCCTCTAGAGGAGCCTGTTCTATAATCGATA
AA-CCCCGATAAACCTCACCACTTCTTGCTAATTCAACCTATATACCGCCATCCCCAGCA
AACCTTGTTAAAGCCT--CAAAGTAAGC-AAAAACACAG------ACATAAAAA-CGTT-
AGGTCAAGGTGTAGTCTATGAAGTGG-AAAGAAATGGGCTACATTTTCTAAT--ACAAGA
ACAATCCC---TAACAGCAGCCTTTATGAAATTAAA--AGCTAAAGGAGGATTTAGCAGT
AAATTAAGAATAGAGAGCTTAATTGAA-T-AGGGCCATGAAGCACGCACACACCGCCCGT
CACCCTCCTCAACTCAT------------------------CAACTA-----------TC
TACTCAGT--AATTATATTAAATTTTAAACAAGAGGAGACAAGTCGTAACAAGGTAAGCA
TACTGGAAAGTGTGCTTGG-AA-TATTCAAAGTGTAGCTTAA-CCTCAAAGCATCTGGCC
TACACCCAGAAGA-CTTCATAA--TATATGACCACTTTGAAA----CTATAACTAGCCCA
A--CTCCACCTAAA------ATTAATAAACCCAATATACTTTAA-ACCAAACCATTT---
-----ACCACTA---AGCAGCAGTATAGGAGATAGAAATTT-CA---CTCGGCGCTATAG
ACAAAGTACCGTAAGGG-AAAGATGAAAG-----AATAATTAAAGTAT-ATAAAAGC-AA
AGCTCACCACTTGTACC-TTTTGCATAATGACTTAACTAG-AACAACTTGACAAAAAGA-
ATTT-TAGTCAAC--AAACCCGAAACCAGACGAGCTACTC-ATAAATAGTTACATA-AGA
GCACACTCATCTATGTGGC-AAAATAGTG-AGAAAATCTATGAGTAGAGGTGAAAAGCCT
ATCGAGCCTGGTGATAGCTGGTTGTTCGAGAAA-GAATTTTAGTTCAACTTTAAAT-TTA
CCCAA-AGTA-----CC----CAAAACCTACTGTAAATTTAAAATTTAATCTAAAGA-GG
GACAGCTCTTTAGA--ACAGG-CTACAACCTTT-AGTAGAGAGTAA-AAA------AATC
CTATTCCATAGTTGGCCTAAAAGCAGCTACCAATTAAG-AAAGCGTT-CAAGCTCAAC--
-ACACTAAA----CCAAACCA--ATCCCAAA-CTTTTAACCTA--ACCTCCTACCAACT-
AACCGAACCAATCTATCACTAGATAGAAGTACTACTGTTAATATAAGTAACAAG-AACCC
ACTATTCT----CC-TTGCATAAGCCTATATCAGATCGGATA---CTCACTGATAGTTAA
AC---AA------AACCATAAACTA-AACATAACTTAAACAATACTTATTCATATAAA--
-TGTTAACCCAACACAGGCATGCAC-------TAA--GGAAAGATTAAAAGG-AGC-AAA
AGGAACTCGGCAAAAAC--TAACCCCGCCTG-TTTACC-AAAAACATCACCTCTAGCATA
ACCAGTATTAGAGGCACTGCCTGCCCAGTGACATA--TGTTCAACGGCCGCGGTATCCTG
ACCGTGC-AAAGGTAGCATAATCATTTGTTCTTT-AATTTAGGACTTGAATGAAGGGCCA
CACGAGGG-TTAAACTGTCTCATGCTCCCAATCAGTG-AAATTGACCTTCCCGTGAAGAG
GCGGGAAT-ACAACAATAAGACGAGAAGACCCTATGG--AGCTT-AAATCAACTAA----
--CCCAAATACATATATCCAACAACCAAAACT--------AGGTATAAC-ATCTATTGA-
-----------TTTTTGGGTTAAAAA-TTTCGGTTGGGGTGACCTCGGAGCATAACTCAA
CCTCCGAA-CAATTTCAGCCTAGACCTCACTAGTCAAA--GCAACTTCTGTACTA-----
---------------ATTGATCC---AAACTAATTTGATCAATGGAACAAGTTACCCT--
AGGGATAACAGCGCAATCCT-ATTATAGAGTCCATATCGACAA-TAGGG--TTTACGACC
TCGATGTTGGATCAGGACA-CCCCAATGGTGTAACCGCTATTAAAGGTCCGTTTGTTCAA
CGGTTAA-AGTCCTACGTGATCTGAGTTCAGACCGGAGTAATCCAGGTCGGTTTCTATCT
A-TTTAATATTCCTCCCAGTAC-GAAAGGACAAGAGAAATAGAG-CCAACTCAACA--GA
GAGCTCTCAAT-TTTATAGATGC-TATAAACTTAACCTAA-TACAT---TATTTAACAC-
---CCCACCCAA--GACCAGGG--TT-CGTTAAGGTGGCAGAG-CCCGGTAATTGC-AT-
AAAACTTAAGAC-TTTACAA-TCAGAGGTTCAACTCCTCTCCCTAACA------------
------------------------------------------------------------
-------------CTTATGTTTATAGTTAACCTCCTCTTATTAATTGTCCCTATTTTACT
AGCTATAGCTTTCCTTACACTAGCCGAACGAAAAATTTTAGGTTACATACAACTTCGAAA
AGGCCCAAATGTAGTGGGTCCACATGGTATAATTCAACCCTTTGCCGACGCAATAAAACT
ATTTATTAAAGAACCACTACGACCCCTTACCTCTTCCTCCTCCCTCTATACCATTGCACC
AACACTAGCCCTAACTATTGCTCTCGTCATATGAATTCCACTGCCACTCCCACACCCACT
AATTAATATAAATATAGGACTTCTATTTATTCTAGCAACCTCTAGTCTAGCCGTATACTC
AATTCTATGATCAGGATGAGCTTCCAACTCAAAATACGCTCTAATCGGAGCTTTACGAGC
AGTTGCACAAACAATTTCATATGAAGTTACACTAGCTATCATCCTCCTATCTCTCCTCCT
AATAAATGGCTCATTTACCCTTTCAACCCTTATCACAACTCAAGAATATCTTTGACTCAT
TATTTCCTCGTGACCTTTAGCCATAATATGATTTATTTCTACCTTAGCAGAAACAAACCG
AGCCCCCTTCGACTTAACAGAAGGAGAATCCGAACTCGTCTCAGGTTTCAACGTAGAGTA
TGCTGCAGGTCCATTTGCCTTATTTTTCATAGCAGAATATACAAATATCATTATAATAAA
TGCCCTAACCACCACCCTATTCCTAGGAGCATTATATAATCTTCACACACCAGAAATATA
TACAATAAGCTTTGCCACTAAAACCTTACTTCTGACCACTCTCTTTCTATGAGTACGAGC
ATCCTATCCACGATTTCGATATGACCAACTCATACACTTATTATGAAAAAATTTTCTTCC
CCTAACACTAGCACTATGTATATGATACGTGTCACTACCCGTACTGATATCATGTATCCC
ACCCCA-----AATGT---AGAAATATGTCTGAC-AAAAGAATTAC-TTTGATAGAGTAA
ATAATAGAGGT-TTAAATCCTCTT--ATTTCTAGAATTACAGGAATTGAACCTGCTCC-T
AAGGATTC-AAAATCCCTCGTGCTACCCAAAA-CACA-CCCTATTCTACA-----TAGTA
AGGTCAGCTAAACAAGCTATCGGGCCCATACCCC--GAAAATGTTGGTTTATA-CCCTTC
CCGTACT----AATAAAACCCACTATCCTAATGTTAATCATACTAACTATCTTTACAGGG
ACTACACTAACAATAATTAGCTCCCACTGACTCTTAATGTGAATCGGATTAGAAATTAAT
ATATTAGCCATCGTCCCTATTCTCATAAAAAAAGCCAATCCCCGATCCACAGAAGCCGCC
ACTAAATATTTCCTAACACAAGCAACAGCCTCCATATTACTTATATTTACAATTGTTATA
AACGCCATATACTCCGGCCAATG------AGGCACTACCAACATATATAGCCAATTAGTC
TCCTCCACAATTATCCTAGCACTAACAATAAAACTAGGCATAACCCCCTTTCACTTCTGA
GTACCCGAAGTTACTCAAGGAATCCCACTAATACCGGGCATGCTACTCCTAACATGACAA
AAATTAGCCCCCATTTCCATTATACTCCAAATTTACCCATCAATAAACCCCAATATCCTC
CTTCTAATCACCATACTATCAATTATAGTAGGAGGTTGAGGAGGACTAAACCAAACCCAA
TTACGAAAAATTATAGCCTATTCATCCATCGCTCACATAGGCTGAATAATGGCCATCCTC
ATATATTGTCCATCCATAACAATCTTAAACCTATTAATCTACCTAATGCTAACCATTGCT
ATATTTACAATATTGAACGTTAACACCAGTACTACAACACTCGCCCTATCAAACCTATGA
AACAAAGCCCCAGCAATAACCATCACAATTCTTATCTCCCTACTATCCTTAGGAGGACTT
CCTCCACTTACAGGCTTTTTACCCAAATGAATTATTGTACAAGAACTTACAAAAAATAAC
AACATTACATTAGCAACAACTATAGCTATTCTAGCTCTATTAAACTTGTATTTTTACCTA
CGACTAATCTACTCCACCTCACTAACCATGTTTCCAACACTTAACAATCTAAAAATAAAA
T---GACAATTCCAGCAAACAAAACAAATATTTCTTCTACCACCATTAATTACCCTAACC
ACCCTCACTCTCCCCCTATCACCAGCCCTCCTAATCCTAAACTAGAAA-TTTAGG-TTAA
--ATAGACCAAGAGCCTTCAAAGCCCTAAGAAAGTATACA-ATACTTAA-TTTCTG----
--------TCACTAAGGACTGCAAGATTCTATCTTACATCAACTGAACGCAAATCAACCA
CTTTAA-TTAAGCTAAGTCC-TC-ACCTAGATTGGTGGGCTCCAAC--CCCACG-AAAAT
TTAGTTAACAGCTAAATACCCTATCCAAC-TGGCTTCAATCTACTTCTCCCGCCTATCTA
GGAA--AAAAAAAGGC-GGGAGAAGCCCCGGCAGAATT---GAAG-----CTGCTTCTTT
GAA--TTTGCAATTCAATATGAATAAT-CACTTCAGGAC---TTGATAGAAAGAGGGGAC
--CACCTCTGTCTTTAGA-TTTACAGTCTAATGCTTT-A--CTCAGCCATTCTATCTTA-
------------------CTT-ATGTTCATCAATCGTTGATTTTATTCAACCAATCATAA
AGATATCGGAACTCTTTATCTCCTATTTGGGGCTTGAGCAGGCATGGTAGGAACAGCTCT
TAGCCTTTTAATTCGAGCTGAACTTGGTCAACCAGGGGCTTTACTAGGAGATGACCAAAT
CTATAATGTAATCGTAACAGCCCATGCTTTCGTTATAATTTTTTTCATAGTTATACCTAT
CATAATCGGAGGCTTTGGGAATTGACTAGTCCCCTTAATAATTGGAGCCCCTGATATAGC
ATTTCCTCGAATAAATAATATAAGCTTCTGGCTTCTACCACCATCCTTCTTACTACTTCT
AGCGTCTTCAATAGTAGAGGCAGGCGCTGGAACTGGGTGAACCGTATATCCTCCTCTAGC
TGGGAACTTGGCTCATGCAGGGGCCTCCGTAGACTTAACAATTTTTTCATTACACCTAGC
AGGAGTATCCTCAATTCTAGGGGCTATCAACTTTATTACCACAGTAATTAACATAAAACC
CCCAGCCATATCACAGTACCAAACGCCTCTATTCGTATGATCTGTGATAATTACCGCTGT
CCTTCTACTTCTGTCCCTACCAGTTCTAGCAGCAGGAATTACTATACTCTTAACTGACCG
TAATCTCAACACAACATTTTTTGATCCTGCAGGAGGAGGTGATCCAATTCTATATCAACA
TTTATTCTGATTCTTCGGACATCCTGAAGTCTACATCTTAATCCTTCCAGGCTTTGGCAT
AATTTCACACATTGTCACATATTATTCAGGTAAAAAAGAGCCATTTGGTTATATAGGCAT
AGTCTGAGCTATAATATCCATTGGCTTCCTAGGATTTATCGTATGAGCTCACCACATATT
CACAGTAGGTATAGACGTAGACACTCGAGCATATTTCACGTCCGCCACTATAATTATTGC
TATTCCCACTGGTGTAAAAGTATTCAGCTGACTAGCAACACTACATGGTGGAAACATCAA
ATGATCACCCGCTATATTATGAGCCCTCGGCTTTATTTTCCTATTCACAGTTGGAGGCTT
AACAGGAATTGTACTTGCCAACTCATCACTGGATATTGTTCTCCACGATACTTATTATGT
AGTAGCCCACTTCCATTACGTACTATCAATAGGAGCAGTATTTGCCATTATAGGAGGCTT
TGTCCACTGATTTCCTTTATTCTCAGGATATACCTTAGACGATACTTGAGCTAAAATCCA
CTTCTCAATTATATTTGTGGGTGTAAACATAACCTTTTTCCCACAACATTTCTTGGGTTT
ATCTGGAATACCCCGACGTTATTCCGATTATCCGGACGCCTACACCATATGAAATACCGT
TTCATCCATCGGCTCTTTCATCTCCCTAACAGCAGTAATACTAATAGTTTTCATAATTTG
GGAGGCCTTTGCCTCAAAACGAGAAGTCCTAATAGTGGAACTCACACCAACTAATCTAGA
GTGACTTCACGGCTGCCCTCCACCTTATCATACATTTGAAGAACCTACATAT-GTAAAAG
CATAGTA-----TAAGAAAGGAAGGATTCGAACCCCCT-TAAATTGGTTTCAAGCCAACT
ATGTAACCATTACAAC-TTTCTTTATAT--------------AAGATATTAG-TAAAAC-
TATTACATAACTTTGTCGAAGTTAATTCATAGGTTAAATCCCTGTATATCTTC-ATGGCT
TATCCAGTTCAACTAGGATTTCAAGATGCTGCTTCCCCCATTATAGAAGAACTTTTATAT
TTTCATGACCACACTCTAATAATTATATTCCTAATTAGTTCTTTAGTCCTCTATATTATT
TCCCTCATACTTACTACTGAGCTCATCCATACAAGTACCATAGATGCCCAAGAAGTAGAA
ACAGTATGAACTATTCTGCCCGCAGTAATTCTTATCCTTATTGCCCTTCCATCACTACGC
ATCCTATATATAATAGATGAAATTTCCACACCCTCCTTAACTCTTAAAACTATAGGCCAC
CAGTGATACTGAAGCTATGAATATACGGACTATGAGAATCTGTGCTTTGACTCATATATG
ACTCCACCCTCAGACCTAAAACCGGGAGAACTTCGCCTACTTGAAGTCGATAATCGAGTT
GTGCTTCCAACAGAGTTACCAATCCGAATACTAATTTCCTCAGAAGATGTCTTACACTCA
TGAACTATTCCCTCCCTAGGCGTAAAAACAGACGCTATTCCGGGACGCTTAAATCAAGCC
ACATTGATAGCTTCTCGCCCAGGCGTATATTACGGACAGTGCTCAGAAATTTGCGGTGCC
AACCACAGTTTTATACCAATCGTACTTGAATTAGTTCCATTAAAACATTTCGAAGAATGA
CTACTATCC----ATACTATAATG------------------------------------
-------------------------------------TCACTACGAAGCTAATT--AGCA
TTAACCTTTTAAG-TTAAAGATTG-AAAGCCCC--GACCTTTCCGCAGTGA--ATGCCTC
AACTCGACACATCAACATGGCTAATTACAATTCTCTCTATAATTTTGACTCTATTAACTA
TTTTTCAACTGAAAATTTCAAAATTCAATTAT---------CCCTTAAGCCTGACATTAA
AAG---ACACTAATAAACATTCATACACCAACCCT-TGAGAAACTAAATGAACGAAAATC
TGTTTGCCTCTTTCATTACCCCAACAATTGTAGGAATTCCTATCGTCATCTTTATCATTA
TAATTCCAAGCATTCTCTTTCCCTCCCCTACCCGCCTAATTAATAATCGACTAACCTCAT
TACAACAATGATTAATTCAATTAATCCTAAAACAACTAATATTAATTCACAACATTAAAG
GACGAACTTGATCACTAATATTGATTTCACTAATCTTATTTATTGGCTCTACTAATTTAC
TAGGCCTATTGCCTCACTCATTTACTCCTA-CCACTCAACTATCTATAAATTTAGGCATA
GCAATTCCACTCTGAGCAGCTGCGGTAATCAAAGGCTTCCGCCATAAAACAAAGGCATCC
CTAGCCCACTTCCTACCCCAAGGAACACCTATTCCTTTAATTCCCATACTAGTTATTATT
GAAACCATTAGCCTCTTCATTCAACCTATAGCCCTGGCCGTACGACTAACTGCCAATATT
ACAGCAGGTCACCTTCTTATGCATCTAATTGGAGGAGCTACCTTAGTTCTTATTTCCATC
AGCCCTGCCACAGCTTCAATTACATTTATTATTCTCACCCTCCTTACAATTCTTGAACTC
GCCGTTGCCCTAATTCAAGCCTATGTATTTACTTTACTAGTCAGCCTTTACTTACACGAC
AACAC-------------------------CTAATGACCCACCAAACCCATGCCTACCAT
ATAGTCAACCCTAGTCCCTGACCCCTGACTGGAGCTCTCTCTGCCCTACTAATAACATCC
GGCCTTGCCATATGGTTTCACTTTAATACCACTATACTCCTATCCATAGGCATACTAACA
AATCTACTAACAATATATCAGTGATGACGAGATATCGTACGAGAAGGTACATTTCAAGGT
CATCACACCTCAATTGTCCAAAAAGGCCTCCGATATGGCATAGTACTATTTATTATTTCA
GAGATTTTTTTCTTCGCCGGATTTTTCTGAGCCTTTTATCACTCAAGTTTAGCTCCTACT
CCCGAACTAGGTGGATGCTGGCCTCCAACGGGCATTCACCCTCTTAACCCCCTAGAAGTC
CCACTACTTAATACAGCTGTCCTCCTGGCCTCAGGTGTATCTATCACTTGAGCCCACCAT
AGTCTAATAGAAGGTGATCGAACACATATACTTCAAGCTCTACTCATTACCATTACCTTA
GGTATTTATTTTACACTTCTTCAAGCCTCAGAATATTTCGAAACATCCTTCACAATCTCA
GATGGTGTCTACGGCTCAACATTCTTTATAGCAACAGGCTTTCATGGCCTTCATGTTATT
ATTGGATCCACTTTCCTCACCGTTTGCTTCTTCCGCCAACTCAAATTTCACTTTACCTCT
AACCATCACTTTGGTTTCGAAGCCGCAGCCTGATACTGACACTTCGTCGACGTAGTATGG
CTATTCCTTTATGTATCCATTTATTGATGAGGATCTTATTC-TTTTAGTATTGACCTAAT
ACAATTGAC-TTCCAATCAATCAAC-TTCGGT-AAAAGCC-GAAAAAGAAT-AATTAACC
TCCCACTTGCCCTCACAACTAACATCGTCCTAACACTACTACTTGTAACAATCGCATTTT
GACTTCCACAATTAAACATTTATACAGAAAAATACAGCCCTTATGAATGCGGATTTGACC
CTATAGGCTCAGCCCGCCTACCCTTTTCCATAAAATTTTTTCTAGTAGCTATCACATTCC
TTCTATTTGACTTAGAAATTGCTCTCCTTCTCCCTCTCCCTTGAGCAGCCCAAACAACTA
AACCAAATCTTATATTAACAGTAGCCCTCATCCTAATCTCAATCCTAGCCGCAGGCCTTG
CCTACGAATGACTTCAAAAAGGCCTAGAATGAGTAGAATAACA-TGATAATTAGTTT-AA
ACTAAAAT-AAATGA-TTTCGACTCATTAGATTATG---ATCAATTCATAATTATC---A
AC-ATGCCCTCAATTTCAACTAATATTATTTTAGCTTTCATCACTGCCCTTCTAGGCATA
CTAATCTTCCGATCCCATCTAATATCTTCATTACTATGCTTAGAAGGCATAATACTATCT
ATATTTATTCTAAGTACCCTTACTATTCTAAATTTACACTTCACAACATCTTTCATAATA
CCCATTCTACTCTTAGTTTTCGCGGCCTGTGAAGCTGCTGTAGGCCTAGCCCTATTAGTT
ACAGTATCCAACACCTACGGCTTAGACTATATTCAAAATCTAAATCTTCTCCAATGTTAA
AAATCATTATCCCAACAATCATATTATTTCCAGTGACTTGATATTCCAACAATAATATAA
TTTGAATTAATACAACCTCACATAGTTTGCTAATTAGCCTCGCAAGCTTATCATTCCTAA
ATCAATCCAACGACAACAGTAACAATTTCTCATTAACTTTCTTCTCCGACCCACTATCTT
CTCCCCTTGTAATTCTAACAATATGACTTCTCCCGCTCATAATCTTGGCAAGCCAATATC
ACCTTACAAAAGAATCCTGAACCCTAAAAAAGCTATACCTTTCTATACTAATTTCACTAC
AAATATTTTTAATCATAACATTCACCGCTACTGAACTAATTCTATTTTATATCCTATTTG
AAGCTACCCTAATCCCAACCCTCATTATCATTACCCGCTGAGGTAACCAAACAGAACGAC
TAAATGCAGGCTTATATTTCCTATTTTATACCCTTATTGGATCCCTACCACTACTAGTAG
CATTAATTTATATCCAAAATTACCTAGGTTCACTAAATATACTAACAATAAAACTCTATT
TCCAAGAAATACCCAACT---CCTGATCTAATAATATTCTATGAATAGCATGCATCATGG
CATTTATAGTTAAAATACCCCTATACGGGCTACATTTATGACTGCCCAAAGCCCACGTCG
AAGCCCCTATCGCAGGATCAATAGTCCTTGCAGCAGTACTTCTAAAATTAGGAGGGTACG
GAATGATACGAATCACTATAATTCTTGATCCACTAACAAACCACATAGCATACCCTTTCC
TCATGTTATGCTTATGAGGAATAATCATAACTAGTTCTATTTGTCTACGACAAACAGACC
TAAAATCTCTCATCGCCTACTCATCAGTAAGCCATATAGCATTGGTAGTCGTAGGAATTC
TTATCCAAACACCATGAAGCTTCATAGGAGCAACCATCCTAATAGTCGCACACGGCCTTA
CATCATCTATACTATTCTGCCTTGCCAACTCAAATTACGAGCGAATCCATAGCCGTACAA
TACTATTAGCACGAGGAATTCAAGCCCTCCTCCCTCTTATAGCTACCTGATGACTGCTCG
CCAGCCTAACCAACCTAGCTTTACCACCTTCAATTAATCTAATTGGCGAACTATTTGTAA
CCATAGCCTCCTTCTCATGATCAAATATTACAATTATCTTAGTGGGCCTAAATATGGTCA
TTACCGCCCTCTACTCACTCTACATATTAATTATCACACAACGAGGTAAGCTCACATATC
ATATACATAATCTCAACCCATCCCTGACACGAGAAAATACTCTAATATCTATACATATAC
TCCCTCTCCTTCTACTTACCCTAAACCCTAAAATCATCCTAGGATTTA-TATACTGTAAA
TATAGTTTAAATAAAACACTAGATTGTGGATCTAATAATAGAGGCT-TAAATCTTCTTAT
TTACCGAGAG---AATAATGTATGAACTGCTAATTCT-ACACTCCATATATAAATAGTAT
GGTTCTCTC---------------------------------------------------
-------------AACTTTTAAAGGATAGA-AGTCATCCGTTGGTCTTAGGAACC--AAA
AAATTGGT-GCAACTCCAAATAAAA-GTAATAAATATATATA---CCTCTTTCACCCTTG
TTACACTAATAATTTTAATATTACCC--------ATTATTATAAATACTATAAATGCCTA
T-AAAGACTACCCA-TATACTCTTC--ACGTCAAATC-TTCTATCGCA-TGCGCCTTCAC
CACCAGCCTCATCCCAACCACACTATTTATTTCCTCAGGACAAGAAGCAATCATTTTTCA
CTGACATTGAATAACAATCCAAACCCTAAAACTATCCATCAGCTTCAAGCTAGATTATTT
TTCAATACTATTCGTACCAGTAGCACTATTTGTCACCTGATCCATTATAGAATTTTCAAT
ATGATATATACACTCAGACCCCAACATTAACCAATTCTTTAAATATCTCCTATTATTCCT
TATTACTATACTAATTTTAGTAACAGCTAATAACTTATTCCAACTTTTCATTGGTTGGGA
GGGAGTCGGCATTATATCTTTCTTACTAATCGGATGATGGTATGGCCGAACAGACGCAAA
CACAGCAGCCCTTCAAGCAATCTTATATAATCGCATTGGAGACATCGGATTCATTATAGC
CATGGCATGATTTCTAATATATTCCAACACATGAGAATTTCAACAAATATTTATACTAAA
TTATGACCCAAGCATAATTCCACTAATTGGTCTTCTCCTAGCAGCCACCGGAAAATCAGC
CCAATTCGGGTTACATCCTTGACTACCATCAGCAATAGAAGGCCCAACTCCAGTTTCAGC
CCTACTCCATTCCAGCACAATAGTTGTTGCAGGAATTTTCCTCCTAATCCGATTCCACCC
CCTAATAGAAAATAATAAAACCATTCAAACTCTAATATTATGTTTAGGCGCCATTACTAC
ACTATTTACAGCAATCTGTGCCCTCACACAAAATGATATCAAAAAAATTGTAGCTTTCTC
CACCTCAAGCCAACTAGGATTAATAATAGTCACTATAGGAATTAACCAACCCTACCTAGC
TTTTCTCCATATCTGTAATCACGCCTTCTTCAAAGCTATACTATTCATGTGTTCCGGATC
AATTATCCACAACATAAACGACGAACAAGACATCCGAAAAATAGGAGGCTTATTTAAATC
AATACCCTTCACATCATCCTCCCTTACAATCGGAAGCCTAGCCCTTACAGGAATGCCCTT
CTTAACAGGCTTTTACTCCAAGGACCTCATTATCGAATCTGCAAATACATCTAATATCAA
CGCCTGAGCCCTTGCAATCACACTCATCGCAACCTCTATAACAGCTATCTATAGTACCCG
GATTATTTTCTATGCTCTACTGGGCCAACCTCGATTCGCAACCTCAACCCCCATTAATGA
GAATAACCCCTTACTAATTAACTCAATTAAACGCCTAACACTTGGCAGCATCTTCGCTGG
ATTCTTCCTAACCAACAACATCTTACCTATAAATGTTCCCCAAATAACAATGCCACTCCA
CCTAAAACTTGCAGCCCTAGCAGTAACTACCATAGGATTTGCCTTAGCAATAGAATTAAA
CCTTATAACAAAAAACTTAAGTCTCAAGTTACCTTCACATTCATTCAAATTCTCAAACTC
TCTAGGATATTATCCAACAACCACACACCGCCTAATCCCCTCATACAACTTAACCCTAAG
CCAAAACACAGCATCCCTCCTCCTAGATCTAATCTGATTAGAAAAAACCATACCAAAGAA
TTTATCCCACTTACAAATACTATCCTCCACCATTATTTCA---AACCAAACAGGTCTAAT
CAAATTCTACTTCCTCTCATTCCTTATATCTCTACTCTTTATCCTCTTACTATT---TAT
ATA---ATTCTCCTATTA-----------------CCCCCGAATAATTTCGATAACAATC
AAAACACTAACAAATAAAGACCAACCCGCAACAGCCACAAACCAACTGGCATTATCATAT
AAAGAAGCCACACCCAAACAATCCTCTCGAACTACACCACCCCCCTTACCCCCAAAACTT
ACTCAATCCTCTATACCATTAAAAATA---CCTT---------CCACCCCCAAACCACC-
--ATGCTCTACCATCCATATTACCATAAATAACTCTACACTCACTCCCAACAACACTATT
CCCCAAATAACAACATTAGACCCTCAAGTCTCAGGGTACTCCTCTGTAGCTATAGCCGTA
GTATAACCAAAAACAACAAGCATACCACCCAAATAAATTAAAAATACTATTAAACCTATA
AAAGAACCCCCAAACCCCATAATAATGACACAACCTAAAGCTCCGCTAACAATAAGCCCC
ACACCACCATAAATAGGAGAAGGCTTTGAAGCAATGCTCACAAAACCCAGCACAAATAAA
ATGCTTAATAAAAACATAGCATATATCATA-ATTCTCACATGGACTCTA-ACCATGACCA
ATGACATG-AAAAATCATCGTTGTAGCTTCAACTACAAAAA-CATT-AATGAACAACATC
CGAAAGAATCACCCCTTAATAAAAATTATGAACAACTCATTCATTGATCTCCCAGCACCA
TCTAACATCTCCTCATGATGAAATTTCGGTTCCCTCCTAGGAGCCTGCCTAGCCCTACAA
ATCATTACAGGGTTATTCCTAGCAATACACTACACAGCAGACACAACAACCGCATTTTCC
TCCGTCGCCCACATCTGCCGTGACGTGAACTACGGCTGAATTATTCGCTATCTCCACGCC
AACGGAGCATCCATATTCTTCTTATGCTTATTCATTCATATTGGCCGAGGACTGTATTAT
GGATCATTTACCCTAACAGAAACCTGAAACATAGGCATTATCTTACTATTCACAGTAATA
GCCACAGCTTTCATAGGGTACGTTCTCCCATGAGGACAAATATCGTTCTGAGGGGCTACA
GTAATTACAAACCTCCTTTCAGCAATCCCATATATCGGTACTAACTTAGTAGAATGAATT
TGAGGCGGTTTTTCCGTCGATAAAGCTACCCTGACCCGATTCTTCGCCTTCCACTTCATC
TTACCTTTTATTATCGCAGCCCTAGTACTGGTTCACCTCCTCTTCCTTCACGAAACAGGA
TCTAACAATCCACTAGGAACTTCATCAGACTCCGATAAAATTCCCTTCCACCCCTATTAT
ACTATTAAAGACCTACTAGGATTACTCCTCCTTATTCTACTAGTAATAATACTCGTACTA
TTCTCCCCAGACCTACTAGGTGACCCCGACAACTACACACCAGCTAACCCCCTCAGCACC
CCACCCCATATTAAACCAGAGTGATATTTCCTATTTGCCTACGCTATTCTACGATCCATC
CCCAACAAACTAGGAGGAGTGTTAGCCCTAATCTTCTCTATTCTAATCCTTGCAATTATC
CCTACTCTTCACATAGCCAAACAACGAAGCATGTTATTCCGACCCCTTAGCCAATGCTTA
TTCTGAACCCTAACAGCCGACCTATTTGTCCTTACATGAATCGGAGGCCAACCCGTCGAA
TACCCATTTATCACCATTGGTCAAGCAGCATCCATTCTATATTTTGCCCTCATCCTTATT
CTCATACCAATAGTAAGCCTCATTGAGAACAAGATACTTAAATGA-----AGAGTCCTTG
TAGTATAAACTTAAT-ACCCTGGTCTTGTAAACCAGA-AATG-GAGAACC----TCTCCC
AAGGAC----ACCTCAAGGAGGAAGCACC----AGCCCC--ACCTTCAGCACCC-AAAGC
TGAAATTCTA--CTTAAACTACTCCTTG--------------------------------
----------------CCTACGCAACACAAACAA--------TAC---------------
----------------------------------------TACTCCTATGTATATCGTGC
ATTATGTGCCTTACCCCAT--TAACAT--GTACTA-GTACTATA--TATGTTTA--ATCT
TACA---TA-GGACA----TATATGTATAATCGTACATA-----CATTT--CCAGTCC--
-TCA-TGCAT-A-TAAGCAAGTAT--ATTCAACCTAGTAACGTACTCAAAACATAGCAGT
AAGACATACATACATTTTTCAGT-----CCGTACGCATA--TAAGCCAGTACATTATCTT
ACGA----------------------------------CGTACA-TAATACATTCCTCAA
T-TAATC-----------GTAC------ACC----TGCGCATACTACGTC----------
-AAAAT----------TT------------------------------------CTTGTC
AATACGGATAT-CCCTCTCCATTAGATCGTAGCTT--AATCTACCATCCTC------CGT
GAAACCAGCAACCCG-CCC--GCAGAATGCC-CCT----CTTCTT-----GCTCTGCGC-
-CCATG-ACACTTG-GGGGTGTCTAT----------------ACTG-AAACTTTATCT--
--GGCCTCTGGTTCTTACCTCAGGGCCATA-CCATTATA-CCCGCT--CACT-CGTTCCC
CTTAAATGAGACAT-CTCGATGGATTA-GTTACTAATCAGCCCAT---------GGCATG
GACATAACTGAGC-------------TGTCAGG-----CAGAT-----------------
---GGTATTT--------TTTA-----------ATTTTCGGT------------------
------------------------------------------------------------
------------------------------------------ATGCAGGGATGC------
--------------------------AGCA----------------------------TG
GCCTGCGCCGACGCG-------------GCTCGGC-------------------------
--------------CCACGCCCAAGGGCATTATAGTCCAGCAAATCATAATATGTACCTT
CTTAGCCCTCATAATGGTAATGAACGACTATTTAAT------------------------
--------------------------------------------TCATGCTCGAAAGACA
TAGGAGATC-----------ATAGCT-GACTATTATGAGTCAATGTCCGGAGAACCCCCC
TACCAC-----------------------------------------------TAGTGGC
TATTT-TATTCA----------------------------TGCTTGAAGGACATAAGAG-
------ATACACCCACACCCACACCCACACCCACACGCACATGCACATGCACATGCACAT
GCACATGCACATGCACATGCACATGCACAT-------------GCACATGC---ACATGC
AC---ATGCACATGCACATGCACATGCACATGCACAT-------GCACATGCACATGCAC
ATGCACATGCACATGCACATGCACATGTACACGTACACGTACACGTACACGTACACGTAC
ACGTACACGTACACGTACACGTACACGTACACGTACACGTACACGTACACGTACACGTAC
ACGTACACGTACACGTACACGTACACGTACACGTACACGTACACGTACACGTACACGTAC
ACGTACACGTACACGTACACGTACACGTACACGTACACGTACACGTACACGTACACGTAC
ACGTACACGTACACGTACACGTACACGTACACGTACACGTACACGCACACGTTAAAT---
-------ACACCTAATTATCTTACGCA--AA------------------CCCCCCTA---
-------CC-----CCCCATTTTAGTTCGTACAGA------TTTTGGTAGTTACTC----
----------------TTGCC--------------AAA--CCCC----------------
------AAAAAC-----------AAAAGTTCCGCACT-----------------------
-----GACTTTCAACTAAAACT--------------------------------------
----------GGTGCCTTATTTGT---------ATCTTT---------------------
------------------ACTAAAATTTTAACTGCCATGTCCCTATTAATTTTTACCCCC
CCTCCAAAATCCTGAACTCAATATTTACTAGTATTTTACCTATAAGCCTAATTTAACTTA
AGGAGCTATTCCCACAAATAACCTAATTAATATAATTAATAAATGTAGCCCAACTTACA-
------------------------------------------------------------
------------------------------------------ATGACCCAAACTTATACT
CCCAAATTTAATCAAAATCATACCAAACCTTTCCTATCTACAGACCTCTAA---------
-ATAAAATTAAACACTAATATTTTCACCTAAATACCCACACAACAACCCCAAAAACTTAA
--------------------
>L.catta 19599 bases  8C99B31 checksum
GTT-AATGTAGCTTAAATT---ATCAAAGCAAGGCACTG-AAAATGCCTAGATGGGTGTT
TTA-----CCCCATGAA--CATATAGGTTTGGTCCTAGCCTTACTATTAGTT-TACAGTA
AGATTACACATGCAAGTAACCGCA-TCCCAGTGAGAATGCCCTCCAA--ATC--------
-----CCCTGATT-AACAGGAGCAGGTATCAAGCACAC--------CAATAGGTAGCTCA
CCACACCTTGC-TAAACCACA-CCCCCACGGGATACAGCAGTGA-TTGAACTTAAGC-AA
TAAACG--AAAG-TTTGACTAAGCTATACTGA-------CACTTAGGGTTGGTAAA-TCT
CGTGCCAGCCACCGCGGTCATACGATTAACCCAAACTAAT-AT--TTCCCGGCGTAAAGT
GTGT---TT-AAGATT-------TATATAAAT--AAAGTTAAT-TTTTATCCAAGCCGTA
AAAC-GCCCCAGCT-AAAACAAAAC--TAACCTACGAAAGTGACTTT-AATAC-TCTG-A
AGACACGACAACTAAGATCCAAACTGGGATTAGATA-CCCCACTATGCTTAGCCGTAAAC
CT-AAGTAATT--AACAAAC-AAAATTACTCGCCAGAGCACTACAAGCAACAGCTT-AAA
ACTCAAAGGACTTGGCGGTGCTTTATA-TCCCTCTAGAGGAGCCTGTTCTATAATCGATA
AA-CCCCGATAAACCTCACCACTTCTTGCTAATTCAACTTATATACCGCCATCCCCAGCA
AACCCTATTAAGGCCC--CAAAGTAAGC-AAAAACACAT------ACATAAAGA-CGTT-
AGGTCAAGGTGTAGTCAATGAAGTGG-AAAGAAATGGGCTACATTTTCTAAT--ATTAGA
ACAACACCC--CAACAGAAGCCTTTATGAAACTAAA--AGCCAAAGGAGGATTTAGCAGT
AAATTAAGAATAGAGAGCTTAATTGAA-T-AGGGCCATGAAGCACGCACACACCGCCCGT
CACCCTCCTCAATCACCAA---TTA------TTAATTCAC-TAATTC------TACTAAA
CTCTAAAC--A--------------------AGAGGAGATAAGTCGTAACAAGGTAAGCA
TACTGGAAAGTGTGCTTGG-AA-TATTCAAAGTGTAGCTTAA-CTTCAAAGCATCCGGCC
TACACCCAGAAGA-TTTCACAT--TACGTGACCACTTTGAAA----CTAAAACTAGCCCA
A--CTATACCTAAA------TCTAACAAACTCACTAAACCTTAA-ACCAAACCATTT---
-----ACCACTA---AGCAACAGTATAGGAGATAGAAATTC-CA---CTTGGCGCTATAG
ATAAAGTACCGTAAGGG-AAAGATGAAAG----AACAGTTAAAAGTAA-ATAAAAGC-AA
AGCTTACCACTTGTACC-TTTTGCATAATGACTTAACTAG-AACAACTTGACAAAAAGA-
ATTT-TAGTCAAC--AACCCCGAAACCAGACGAGCTATTC-ACAAACAGTTATATA-AGA
ACACACTCATCTATGTAGC-AAAATAGTG-AGAAGATTTGTGATTAGAGGTGAAAAGCCT
ATCGAGCCTGGTGATAGCTGGTTGTCCGGGAAA-GAATTTTAGTTCAACTTTAAAT-TTA
CCCAA-CGTA-----TT----TAAAACCTAATGTAATTTTAAATTTTAATCTAAAGA-GG
GACAGCTCTTTAGA--ACAGG-CTACAACCTTT-AGTAGAGAGTAA-AAA------AACT
TAACCCCATAGTTGGCCCAAAAGCAGCCATCAATTAAG-AAAGCGTT-CAAGCTCAAC--
-ATACCAAA----CCAAATCA--ATACCAAA-CTCTCATAATA--ATCTCCTACCAGCT-
AACCGGACTAATCTATTATTAAATAGAAGCACTACTGTTAATATAAGTAACAAG-AA-TT
ATTATTCT----CC-TCGCATAAACCTATATCAGATCGGATG---CCCACTGATAATT--
-----AACCAAA-AACTAAAAATCA-GCCATAACCTAAATAATATTTACCTAAAC-AA--
CTGTTAACCCAACACAGGTATGC-AC------TAA--GGAAAGATTAAAAAG-AGC-AAA
AGGAACTCGGCAAAATT---AACCCCGCCTG-TTTACC-AAAAACATCACCTCTAGCATA
ACTAGTATTAGAGGCACTGCCTGCCCAGTGACATA--TGTTCAACGGCCGCGGTATTCTG
ACCGTGC-AAAGGTAGCATAATCATTTGTTCTCT-AATTAAGGACTTGAATGAAAGGCCA
CACGAGGG-TTAAACTGTCTCCTGCCCTTAATCAGTG-AAATTGACCTTCCCGTGAAGAG
GCGGGAAT-ACAGCAACAAGACGAGAAGACCCTATGG--AGCTT-AAATCTACTAA----
--CCCAAATAACCCCGCATAATTAATCATCAACT------AGACATATT-CTCGCCAAT-
-------------TATGGGTTAGAGA-TTTCGGTTGGGGTGACCTCGGAGTATAGTACAA
CCTCCGAA-TAGTTTCAGCCTAGACTTCACCAGTCAAA--TCAACTT---CTACAATCA-
---------------ATTGACCC---AAACTAGTTTGACCAATGGAACAAGTTACCCT--
AGGGATAACAGCGCAATCCT-ATTACAGAGTCCATATCGACAA-TAGGG--TTTACGACC
TCGATGTTGGATCAGGACA-CCCCAATGGTGTAACCGCTATTAAAGGTCCGTTTGTTCAA
CGGTTAA-AGTCCTACGTGATCTGAGTTCAGACCGGAGCAATCCAGGTCGGTTTCTATCT
A-TTTAATATTTCTCCCAGTAC-GAAAGGACAAGAGAAATAGAG-CCAACTCAACG--GA
GCGCTCTCAAT-TTAATAGATG--TTATAACTCAATCTAG-TATAC---CATTCCATAC-
---CCTACCCAA--GACCAGGG--TT-CGTTAAGGTGGCAGAG-CCCGGTAATTGC-AT-
AAAACTTAAGAC-TTTAAAG-TCAGAGG-TCAACTCCTCTCCCTAACA------------
------------------------------------------------------------
-------------CTCATGTTTATAATTAATCTCTTCCTACTAATTATCCCTATTTTACT
CGCTATAGCTTTCCTTACATTAGCTGAACGAAAAATTTTAGGCTACATACAACTTCGAAA
GGGCCCTAACGTAGTAGGTCCTCACGGTATAATTCAACCCTTTGCTGACGCAATAAAACT
ATTCATTAAAGAACCACTACGACCCCTAACCTCTTCCTCATCACTCTATACTATTGCACC
AACACTAGCTCTAACCATCGCACTTGTAACATGAATCCCACTACCACTCCCATATCCATT
AATCAATATAAACATAGGACTTTTATTTATTCTAGCCACCTCCAGCTTAGCCGTATACTC
AATTCTATGATCAGGCTGAGCCTCCAACTCAAAATACGCTTTAATCGGAGCCTTACGAGC
AGTAGCACAAACAATTTCATACGAATTCACACTAGCTATCATTCTTTTATCCTTACTTTT
AATAAACGGATCATTTACCCTATCTACCCTTATTACAACCCAAGAATATCTCTGACTCAT
TATTCCATCATGACCTTTAGCTATAATATGATTCATTTCTACCCTAGCAGAAACAAACCG
AGCCCCATTCGACCTAACAGAAGGTGAATCCGAACTTGTCTCAGGATTTAATGTAGAATA
TGCCGCAGGCCCATTCGCCCTCTTCTTTATAGCAGAATATACGAACATTATTATAATAAA
TGCTCTAACTACCACCCTATTCCTAGGAGCATTATACAACCTTCACATACCAGAAACATA
CACAACAAGCTTCGCCATCAAAACCTTACTCCTAACTATTTTATTTTTATGAGTACGAGC
ATCCTACCCACGATTCCGATATGACCAACTCATACATCTACTATGAAAAAACTTTCTTCC
CTTAACACTAGCACTATGTATATGGTACGTATCACTACCTGTTCTAGCATCATGTATTCC
CCCTCA-----AGCAT---AGAAATATGTCTGAC-AAAAGAGTTAC-TTTGATAGAGTAA
ATAATAGAGGT-TTAAATCCCCTT--ATTTCTAGAATCACAGGGATCGAACCTGCTCT-T
AAGGATTC-AAAGTCCTTCGTGCTACCTAAAA-CACA-CCCTATTCTACATA---TAGTA
AGGTCAGCTAAACAAGCTATCGGGCCCATACCCC--GAAAATGTTGGTTTATA-TCCTTC
CCGTACT----AATAAAACCTATTATCCTAATATTTATTATGCTGACTATCTTCATGGGA
ACTATATTAACAATAATCAGTTCCCACTGACTCCTAATATGGGTAGGATTGGAAATTAAC
ATGCTAGCTATCATTCCCATTCTCATGAAAAAAATCAGCCCTCGATCCACAGAAGCCGCC
ACCAAATATTTCCTAACACAAGCAACAGCCTCCATACTACTTATATTCTCCATCGTAATT
AATACCGCAAACTCTGGTCAATG------AGGCATCACTAATATACATAACCAATTAACT
TCCCTTGTAACTATAGCAGCACTAATAATAAAATTAGGAATAACCCCTTTCCACTTCTGA
GTCCCCGAAGTCACTCAAGGAATTTCACTAATATCAGGCATACTTCTCCTAACATGACAA
AAACTAGCTCCTATTTCCATTTTACTTCAGATTTTCCCATCCATAAACCCCAATATCATC
CTTCTGATCGCCATTCTATCAATTCTAGTAGGTGGTTGAGGAGGACTTAACCAAACTCAA
CTACGAAAAATCCTAGCCTACTCATCTATCGCCCATATAGGCTGAATAATAGCTATCCTT
ATATATTGGCCCTCATTAACAATACTAAACTTACTAATTTACCTAATACTAACTATTACT
CTATTCTCAGTACTAAACATTAACACCAACACCACAACACTAACCTTATCAAACACATGA
AATAAAACTCCAATAATTACCCTCACAATTCTCATTTCATTGCTATCCTTAGGAGGATTA
CCTCCACTTACAGGCTTTCTACCCAAATGAACCATTATTCAAGAACTTACAAAAAATAGT
AACATTATACTAGCTACAATTATAGCCATTATAGCCCTACTAAATCTATACTTCTACATA
CGATTAATTTACTCCACCTCATTAACTATATTCCCAACACTTAATAATATAAAAATAAAA
T---GACAATTCCAACAAACAAAACAAATTTTCCTTTTATCACCATTAGTCATCCTGGCT
ACCCTCACCCTACCTCTATCACCAGCCCTACTAACCCTAAACTAGAAA-TTTAGG-TTAA
-ACTAGACCAAGAGCCTTCAAAGCCCTAAGAAAGTATATA-ATACTTAA-TTTCTG----
---------CTATAAGGACTGCAAGATTATATCTTACATCAACTGAACGCAAATCAATCA
CTTTAA-TTAAGCTAAATCC-TC-ATCTAGATTGGTGGGCTCCAAC--CCCACG-AAAAC
TTAGTTAACAGCTAAGTACCCTATTCAAC-TGGCTTCAATCTACTTCTCCCGCCTACA--
-GGA--AAAAAAAGGC-GGGAGAAGCCCCGGCAGAATT---GAAG-----CTGCTTCTTT
GAA--TTTGCAATCCAACGTG-ATATT-CACTACAGGGC---TTGATAGAAAGAGGGGGT
--TTCCTCTGTTCTTAGA-TTTACAGTCTAATGCCTA-A--CTCAGCCATTCTATCCTA-
------------------CTT-ATGTTCATCAATCGTTGATTTTATTCAACTAACCATAA
AGACATTGGAACTCTTTATCTATTATTCGGAGCTTGAGCAGGCATGGTAGGAACAGCTCT
CAGCCTTTTAATTCGAGCAGAACTAGGTCAACCTGGGTCTCTGTTAGGAGACGACCAGAT
CTACAACGTTGTTGTAACAGCTCATGCTTTCGTCATAATCTTTTTCATAGTTATACCTAT
TATAATTGGAGGCTTCGGAAACTGATTAGTTCCATTAATAATTGGAGCTCCTGATATAGC
ATTCCCCCGAATAAACAATATAAGCTTCTGACTTCTACCACCTTCCTTTCTATTACTCCT
AGCATCATCAATAGTAGAAGCTGGGGCAGGAACAGGATGAACCGTATACCCTCCTTTAGC
AGGAAACTTGGCTCACGCAGGAGCCTCCGTAGACCTAACAATTTTTTCCTTACATCTAGC
AGGGGTATCCTCTATTTTAGGCGCCATCAACTTCATTACAACAGTAATTAATATAAAACC
TCCAGCCATATCACAATACCAAACACCTTTATTCGTGTGATCTGTAATAATTACTGCTGT
TCTTCTACTTCTATCTTTACCAGTTTTAGCAGCAGGTATTACAATACTTCTAACTGACCG
TAATCTTAACACAACCTTTTTTGACCCTGCAGGCGGCGGTGATCCTATTCTATATCAACA
CTTATTCTGATTTTTTGGACACCCTGAAGTCTACATCTTAATTCTCCCAGGCTTTGGCAT
AATTTCCCATATCGTCACATATTATTCAGGTAAAAAAGAACCATTCGGTTACATGGGTAT
AGTCTGAGCCATAATATCTATTGGTTTCTTAGGATTCATCGTGTGAGCTCACCATATATT
CACAGTAGGAATAGATGTAGATACCCGAGCATATTTTACATCCGCTACTATAATCATTGC
TATTCCTACTGGCGTAAAAGTATTTAGCTGATTAGCAACATTACATGGTGGTAATATCAA
ATGATCACCCGCTATACTATGAGCCCTTGGCTTTATTTTCCTATTTACAGTAGGAGGGCT
AACGGGAATCGTACTTGCTAACTCATCATTAGATATTGTTCTTCATGATACCTACTATGT
AGTAGCCCATTTCCACTATGTGTTATCAATAGGAGCAGTCTTTGCCATTATAGGTGGTTT
CGTCCACTGATTTCCTCTATTTTCAGGCTACACTTTAGACAATACTTGAGCTAAAATTCA
CTTCTCAATTATATTTGTAGGCGTAAATATGACCTTTTTCCCACAACATTTCTTAGGGTT
ATCTGGAATGCCCCGACGCTACTCTGACTATCCAGATGCCTACACCATGTGAAACACCGT
CTCATCCATTGGCTCTTTCATCTCTTTAACAGCAGTTATACTAATAATTTTCATAATCTG
AGAAGCTTTCGCCTCAAAACGAGAAGTCCTAATAGTGGAACTTACACCAACTAACCTAGA
ATGACTTCATGGCTGTCCTCCACCCTACCATACATTTGAAGAACCTGCATAT-GTAAAAG
TATAAAT-----CAAGAAAGGAAGGAATCGAACCCTCT-AAAATTGGTTTCAAGCCAACC
GCGTAACCACTACAAC-TTTCTTCATAT--------------AAGATATTAG-TAAAAT-
CATTACATAACTTTGTCAAAGTTAATTTATAGGTTAAACCCCTATGTATCTTT-ATGGCC
TATCCAGTTCAATTAGGATTTCAAGATGCTGCTTCTCCCATTATAGAAGAACTTTTATAC
TTTCACGACCACACTTTAATAATTATATTCCTGATTAGTTCTCTAGTCCTTTACATTATT
TCCCTTATACTCACTACTGAACTTATACATACAAACACCATAGACGCCCAAGAAGTAGAA
ACAGTATGAACAATCCTACCTGCAGCAATCCTCATTCTTATTGCTCTTCCATCATTACGC
ATTCTGTATATAATAGACGAAATTACTACACCCTCCTTAACCCTTAAAACCATAGGTCAC
CAATGATACTGAAGCTACGAATACACAGATTATGAAGACTTATGTTTTGACTCGTACATA
ACTCCTTCCTCAGACCTTAAACCTGGAGAACTTCGCCTACTTGAAGTCGACAATCGAGTC
GTACTTCCCACAGAACTAGCAGTTCGAATATTAATCTCTTCAGAAGATGTACTACACTCA
[truncated: 1,303,700 more chars]
